# Supplementary material for: Transcriptome analysis of the oriental melon (Cucumis melo L. var. makuwa) during fruit development
Source: PeerJ. 2017 Jan 4;5:e2834. doi: 10.7717/peerj.2834 (PMC5217523; doi:10.7717/peerj.2834)
Supplement: Figure S1 — Fasta file of assembled transcriptome containing representative loci. [file peerj-05-2834-s001.zip]

Archive with 1 entries (1 files):
- Fig. S1_Oriental_melon_representative_loci.fa
