# Supplementary material for: Transcriptome analysis of the oriental melon (Cucumis melo L. var. makuwa) during fruit development
Source: PeerJ. 2017 Jan 4;5:e2834. doi: 10.7717/peerj.2834 (PMC5217523; doi:10.7717/peerj.2834)
Supplement: Figure S1 — Fasta file of assembled transcriptome containing representative loci. [file peerj-05-2834-s001.zip › Fig. S1_Oriental_melon_representative_loci.fa]

>Locus_25425_Transcript_1/1_Confidence_0.000_Length_300
CAAACATGCTAAATTTATAACAAAGATTACAATATTATTGGTTTCAATCTATATATCTAA
TTGGTAATTATTGCTATTATTGTAGCTTTTGACCATATTATCAAACAACTACCGACTAGA
TCAACTATTACTATCTTTTTTACTTATGGATATTTTTAAATATAGGAAAATGAACAAAAA
TATTTATTAATATAGCAAAATTTATTCTTTAATTAATAATATACCGATGTAGATGGAAAT
TTATCAATTTTTATCAAAATTAGAAGTTAAACATTGCTATAATTTGTAAATATATTTAGG
>Locus_16777_Transcript_1/1_Confidence_0.000_Length_233
CTCACACAAGAGGGCACAGCTATACAACGATCTCTTGCTAATTATCATTCAGAAGTTATT
AATCACTCCATTTTTTTCTTTAAATTATTGAATGTGTTCTTCTTTCTAGCTTATGTGCTT
CGTGTGTAACAACTAACAACTACCAGTCACCTAACCAATTGCCATTTGCACCTTACCCTC
AAAAACAGGCTTTATACTGTCAACTCGTGCCTGCCACTTATCATTATCTACAG
>Locus_21201_Transcript_1/1_Confidence_0.000_Length_353
GTTTTTGTTACTTTGGATACTGTAGTTTCGCTTGTGTGTGGTTGTTGCTTTTGACGATTT
TGAAATTCCCTTTTCTTTGAGGTTTTTCATTTTCTCTTTTTGAAGTTTATTGTGTAGATT
GTGCATTTCCATCGGAAGTAATAGATTGTTATGGAAATTTTGGAGTAATAATGTAAATAG
TCTTAGAAATTAGGAGAAAATTCTAGCTATTATGTATTCTTAATTGCTTTACCTTGTTTA
TATTATCTTTAGTAAATGTTAGAATCAAACGACAGTTTATTCGATTTAACTTCAACTTTT
CAATTATATGGATTATTGGATTTTTTTTGGTGTTTAGAAACATGAACTTGAAG
>Locus_48364_Transcript_1/1_Confidence_0.000_Length_426
CCGAAGCCCAAGTTTCAGGAGGGCGAACGAGTACTGTGCTTTCATGGGCCTCTTCTTTAT
GAAGCAAAGTGTGTAAAGGTTGCCATAAAGGACAAACAAGTAAAATACTTTATACACTAC
AGTGGTTGGAATAAAAATTGGGATGAGTGGGTTCCAGAAAGCAGAGTACTCAAGTATGTG
GACACCAATCTGCAGAAACAGCGAGAACTTCAAAAGGCCAATCAGGAGCAATATGCAGAG
GGAAAGATGAGAGGGGCTGCTCCAGGAAAGAAGACAGCTGGTCTGCAACAGAAGAATGTT
GACGTGAAAACTAAAAAGAACAAACAAAAAACCCCTGGTAATGGAGATGGTGGCAGTACC
AGTGAGACACCTCAGCCTCCTCGGAAGAAGAGGGCCCGGGTAGATCCTACTGTTGAAAAT
GAAGAA
>Locus_22921_Transcript_1/1_Confidence_0.000_Length_203
CGTGTATCTGCAGGAGAGAATGCTCCATTATGTATTGTCTCATTTTGGGTGTCTCCTTCA
TTGCATAATTAGAAATTCATGGATCGTTTGTTTCTTTTATCATTTTTTTGTTATGAAGTT
AGGTTGTAAAAGGAGTCTTGATCATTTTAAGAATATGGCCCCTGCCTAAGGGTGGTGTTT
TCAGGGTGGGGGGTGTGTGGTCG
>Locus_39925_Transcript_1/1_Confidence_0.000_Length_366
CAATTATTGCATCTACCAAAAAAATTCATTTGTGTTTTATATTTGTATTAAATTTGAGTT
TGTGTTTGGTTTGAATTTAAGTTATTTTTGTGATATTTTGAACTTTTTAATATACTTGAA
AATATTCATCATTTTATGCTTGGTTGTTTAAGTTTGTAAATGCTTTTAAACAACGGATTG
GGTGTCTAAATGAATTTGAAGTTTTGACTGAATGAAAACATGGTTGTGATAAATAAATTG
TTTATATATACAATGTTTGAATTTTTGTCGGAGATATAAGAATTGGACTCCCAACCTTTA
GAAAATATGCCCCACCCAATTATCGCTAAATTAACCTCTCGTTGAAAGCAATATTTGATG
TTTGAG
>Locus_1817_Transcript_4/9_Confidence_0.706_Length_1915
GAAAGGAAGATAAAAAGAAAGTGAAAATTTTATACTCCTTTCAGATCTTGAAGCCTCTAT
TTTCTTCGGCCAATTGGTAACTTCCACTTGACTCGAGAGGTTTTGGTAACCTCTCCTTCA
CACCATAACATGCACTACCATCCTCCAACCCATTGTCTTAACTAAATTCTCGAGGGTGTA
TTCTCCTTCTTGGCCCTTCTTTCATTCTGAATGCTACTGGGGGGCCTCAAATGTTACTAG
TTTACTGTGGTGCTTCTAATTCGGAGATCCAACAATAGAGTAATGAAATGATATGCATAC
ATTTTCTAATTGATGTAAGATTGTTTTTTGTCACCCCCCACAATCTGACGATGCCGCAAA
ACATAGAAGCTTTCCTCTTTTTGTGTGCCATCTTTTTTCACGTTATGTTCAATCTGTTGG
TTTTTTTTGGCTATTACAGCATCTGTTTTGAAAGAAAAGCTTTCATCCTTGGGTGCATCT
GGAATATTAGCTGACCATCAACTTCAAGCGCAGCTGCAAGAATATCATCTGAAAGGGAGA
AAAGATGCAAGACTCATTTCAGCCTCAATCCGAGTTTAGGTTGGGCCAACGAGTCCACTT
TGTCGGTGATCCCAGACGTACTGGTACAGTGGCTTTCATAGGAACCCTAGAAGGTTATTC
AGGAACCTGGGTTGGAGTGGACTGGGATGACAACAATGGCAAGCATGATGGTTCCATCAA
TGGGGTTCGCTATTTTCAGGCAAAGTCAGAACGATCTGGTTCGTTTGTTCGGGTCCAGAA
TTTGAGTATTGGAATTTCGCTGCTCCAAGCATTGGATCTCAGATATAGAGGCGACTCTAC
AAAAGAAGAAGAGGATGAAATGTACGTACTCTCAGCCAGTGACAAGCGTGTATCTGTTCA
GTTTGTGGGTAAAGATCTTATTAAGGACAAGCTTAGTCGTTTTGAGGAGTTAACTAGTGT
ATCCTTGTCATATATGGGTGTTAGCTCTCTCGGGGATCCAGGTCAAATTGGCTCCGTCTT
GCCAAACCTAAAACAGCTTGACCTGACTGGAAATTTGCTATCAGATTGGAAGGATATCAG
CACCCTTTGTGACCAGTTACAAGCTCTTGTAGCCATCATTTTATCGAACAACTTATTGTC
GTGTGAAATCTCAGGGCCCCTTCAATTGAAACACATTCGTATTTTAGTTCTAAACAATAC
TGGAATAACTTGGATGCAGGTTGAAATACTTAAACATTCACTGCCAGCTATAGAAGAACT
ACACCTAATGGGAAATAATATAAGCGAAGTAAAGCCTGAATCGTCCTCTATGGTTGAAGG
ATTTAATCTTCTGCGGCTTTTAAATCTGGAAAATAACTGTATAGCTGAGTGGAACGAAAT
ATTGAAACTTGGTCAATTAAGAAGGTATTGTTTTTATTATTTTGTTCATTTATTGATTCA
ACTTGGAGGTTGATGAACACTGGTTTGTTGCATATTTCTTTGGAACGTTTGACTATGCTA
TCAGCTTGGAGCAGATTCAGTTAAATAACAACAAATTGAGCCATATATTTTATCCCAACT
TGGATGAATTGCACGAGTTATTTGGAGATGTTGAATTACAAGGAGATTGTTTTCCATTTC
AAAATTTGCGATGCCTCTTTCTCGGAGGCAACAACATTGATGATTTGGCTTCTATTGACG
TCTTAAACTCATTCCCTAATTTGATTGACATCAGGCTGTCAGAGAATCCGATAGCTGATC
CCATGAGGGGTGGGATTCCCAGATATGTTTTAATTGCACGATTGTCCAAAATTCAAATTA
TAAATGGGAGTGAGGTAACTCCTCGTGAAAGAAGGGACTCTGAAATACGCTACATACGCA
TGGTTATGTCAAATCTGGATGGCAATCGTGAGAAGACGTTTAGGCTACATCCTAG
>Locus_17422_Transcript_1/1_Confidence_0.000_Length_406
TTTTGTGGAAGATTTGGGGCAAAAGGAATTCAAGAATCTTCCAAGGAAAATATAAAACGA
TAAAGGACATTATGACAACCGTATTCATTTGGCTTTCTCTAGGTGTAATTGATATACCGG
CTATACATAGTCATAGCTTTTCCTTTCTCATTGCTAATTGGATACATTTTCTGTATGCCC
TTCGATTGTGGCCCTAATGCTCCATCGATATCTTTGGATATTTCATTCAATCAATGAAAT
CGTATCTTATCCGAAAAAATGTTACTATGACGGACATTTTATGCTCTTGTATAGGCATTA
CATTCATATTCTTAAAATGTTCTTTTAAGGAAGCTATGTCGGCATCCTTTTACTATACTA
TATGTGGCGCCAGTATCAACATTTGGAGTTGTAAACTAGAGATGAA
>Locus_9860_Transcript_1/1_Confidence_0.000_Length_1151
CAAAGCTCCATTACAAACTACAAAGTGCACTCATATTTAAAACGATTGGGTTTCTCCATC
CAATTCTTTATTGTTTATTCCACTCCAGAAAAATTGTCGCCTTTACCAACTTTAATAATG
CAGCCGATTTTGTCTTACACCACTAAGCGTATGTTCATTAGAATATGACTATACTATATC
AATCCCTATTACAGTCTTACCAACCAGATTAACATTGTCCTCAAAAACTTCTGTTGAAAA
TGCTGATTTTTTTTTCTATATTTAGAACTGTGATATTTACAAGAGGGCAAATTAGCCATC
ATTATTCTAGGACCTAAAACAATTCTTCCAAAAATGAGAATCTATGTGGTTATTGTTTCA
CTCTTTCTGCATTTCCTAAGCCTAACCCAGATATGGTTATCGTCTCCCCACTTGTCCATA
ATCTCGCAACACTGTCTTTGTGGTGCCTTCATCCATAGTTGAGTGTCCATCTTCATTGAG
GAAACAGTAACTTGTTTCACTGCCATGACCCGAGCGTAATCATTCCTCTCGCATACCTTC
ACGTCCTTCACCACAAACCTTTCGTAAGTGGTTTTGGTACCCCTTGTGTCCACCTCTTGA
ACTTGCTTCAAAAAATAAACAACCGGTTGCCAGCATGGGTCGGAACTCACAGGGCGTGTA
TTGAAATTGAATGGTCCATCGCTCGAGCTCCTCCATGTCTTGAACGTCTGAAATGGAATC
TGCATATCTGTAGCTGTCACCATGAACGGATATATCTGAACAGCATAGCCCCATGCGATG
GAGATGGACCATTCTTTCCTTCGATCATAGCAGACAGTTTGCTGAAGGATTCGGCTTGAG
TCAACTCGATATGCTTGCATAAGTAAATCCAATGAATCAACCCTAGTTTGGTTTGGAAAC
AATGGCTCCACATGATCAAGGTGATGAAGTGATACAAGTGGTGCCAATGGATGCGCTGCC
AATATCCCATATGGGTCACCTCGAATATCAAACTGATGAAAGCCACGTTCTGTTGTGAGT
GGAACACCGAGCTCCGCAATACAAGCCCAGACCCTTTGATCAGAGCCGTAGAAAAAACTG
TACCGATGAAGACAACCGTCCATTACTTTCACCAACTCGGCGGCCAGTGGGTAACTGATT
GCAAACCCCCC
>Locus_18354_Transcript_1/1_Confidence_0.000_Length_670
TCCGTTTTAAAAAACAATATATTTTTTTAAAACTCGTAAAATTATTTTTCTCGATCAATC
TCGATTCCTAAAATATTAAATTTTTTAGTTTTGGGTTTTGCGGTGCATCTCTATAGATAG
TTAAACATTTTTCAAATCTTCCTCAATTTTATTTAATTCTTTTTTTATCTTTTCAAAAAG
ATTATTCAAACATTTCCAAATCTTCCAAAAAAAATTAGTTAAAACTTTTGGTGGTTGAAC
TTGCCTTAACGAAGAAAAACAGTTTTACGAGTTTAAAAAAAATGTGCTACTTTAAAAAAA
ACGAAAATTGAATCTGTGCTACTTTTACCCATTTCTCCATGTAATACAAACAAAATAGAC
ATTTTAAAATTACAAAGGGTCCAAAATAAATATTTTGAAAATATATAGATGAAATTATTG
TATAACACCTTTTTGCATTTTTTTTCTTCTAAAGTTGCAAAACTTTAGCAGAATTTAAAA
TTGAAAATAGTAGTTTTCAGAAAAATCACTTTTTAAAATGAAAAGACAAGGACTTTTCTT
TTTCTTCGTTCCAAATGAGTACAGAAAATACCATCACATTTGTATGTTTCCAAAATTTGA
AAATTACAAACTCTAATTAATTTGGATTAACATAGTTCACTAAATTAAATATTAATTAAA
TTAAAAAAAA
>Locus_44360_Transcript_1/1_Confidence_0.000_Length_290
CTTCCATAACCCTAGTATTTTTTTTTTCCAAAATTGATATTAAATATATATATTAATTGT
TTCCAAAGTCCCCAACAAATGCAAAAGAGGTTCGGGGGGAAAAAAAAGACGATGCATGAA
TTTCAAGATGATGTATAATTTGTGAGTATAATTGAATTTAATTACTTTTTGCAGCCGTCT
GTCCTTTAAGAAATTTATGTCTTCATGTCCGGTCAAGTCATGGAAAGTAAAAGAATTTTT
TTCTTTTGATGATAAGTCAACAATTTCGAACTATTTAATTTAAAATCGAC
>Locus_28114_Transcript_1/2_Confidence_0.333_Length_1915
TTTTTAGAATAAACTTCCCATCGATAAATTAAACTGGTCATTTAGAAAGAAGAATAGGAA
AAATTTTCCCACTCAACAACGGTTCAAATGAATATTGCCTTCTTCACAGCATCATATATT
TTCTATTTATTTCCTTTTCAAAATTCAAGAAAAAGAAAAGAAAGAGATCTAACAATGAAA
TCTCTCCATTTAAATAGATATTATTTTTATATTTTCAAGCAAACCATACGGGCTTGAGAT
GCTACAATTGATCGTACAGAAGGAAACAGTTTATCAAAGGGTAAATATATATTACAATCC
CTTTTCATAACAATTACTACCACCACCACCACCAGCAGCAGCAGCAGCAACAACCACTAC
CCCGCCCCCATTTTGAGAGCAAAATTTGATCACATCAACTCAAGCATTTCTCTTTTCTTG
TTTCATCATCGCTATGAAATCTCCAAAAACAGAGTCAGAATCATGAGGTCCCGGGGATGC
TTCCGGGTGGTATTGAAGAGACATAATCTTTAGCTTTGGGAAAGCAAGGCCAGCACAGCT
TCCATCATTAAGATTGATGTGGGTTACTTCAACGCCCTCGGGAAGGGATGCAGGGTCGAC
AGCGTAGTTATGATTCTGAGCACTAATTTCTACACGGTCGTTCCGGAAGTTGCGAACGGG
ATGATTGCCTCCATGGTGGCCAAATTTCATTTTGAAGGTCTTACCACCCAACGCCTGACC
AAGCAATTGATGGCCCATACAAATTCCAAAAACAGGTACCTTTCCAAGTAGTTGTTTGAC
TGTTTCAACAGCATAAGGAACTGCTGATGGATCGCCGGGACCGTTGCTGAAGAGAACCCC
ATCTGGCTTCAACTTTAAGGTCTCCGATGCCGCCCATGTGGAAGGGACAACAGTTATTTT
GCATCCATAAGATGCCAAGCGCCTAAGTATGTTACTCTTGATTCCAAAATCATATGCCAC
AACATGAAAGGTCTCTGAACTGTGCCCACCAGATTTGAACTCCCATTCTAGATCTGTTCT
ATCCACCCATTCATAAGGTGATTTGCATGAAACACCACTAATTAAGTCAACACCAACAAT
GTTCCATGACCGAGACATTTCCAACAGCTCGTCATCAGATTTTGATTTTTCAGTACTTAA
AACACCAATAAGACTTCCATCCTCCCTTAATCGGCGAGTAATAGCACGAGTGTCAACATC
ATAAATTCCCATGATGTTTCTCTCTATTAAATAATCACCAAGCGTCTGTTTACACCTCCA
ATTTGAAGTGCTGATGCTTAAGCTTCTGATCACCAGGCCAGCGAGAAAGCATTGCCTAGC
TTCTTCATCATCGAAATTGACACCAGTATTGCCAATATGGGGATTTGTCATCAGCACAAA
CTGTCCAGCGTAGCTGGGATCTGTTAGAATTTCTTGATACCCAGTCAAAGAAGTATTGAA
AACCACTTCACCAACTTGGGTTCCAGAAGCGCCAAAAGACTTGGCCTTCCAAACTGAACC
ATCTTCAAGCACCAGGCGAGCATCCGACACCTTCCATGGCCGCTCGCCCAAATCAATCGT
GGCAGCGCCCTGGGATGAAGAAAGAGGAACAGAGCATCTAATAGAGAAACTCCTAGATTT
CACACATCCTTTAGGATTTTTGAAATGAAAACAATTCAAGGAAGCTCCAGAAACCAAGTC
CATAACCCTGATCGCCATTGATCAAATGGGTGCTTCAGTGATTAGCAGAAAGAGAAGTTT
AGCTTCTTCAAAGTGGTGGTCGCCTTATCCACATCAAAGCGCACTAGAAAAATGGAAAGC
TGAATTATATAAATAGCGAAAACAATCACATAAAAATCCGAAATAGGAGATTACGTATGA
AATTGCGTCAACTTCTGTAAGCTTTCGCTTGGTTTTTCTGGTTGTGGTTCGGTGC
>Locus_26244_Transcript_1/1_Confidence_0.000_Length_213
ATTTTGGAAAAGTAGCCAAATTTCTTCTTTTCAATTTAATGTACTCCCATCTCTTCAACT
TAATGTACTCCCATGGATTTTCAGCACTAACCTGCTAACGAAGGACAATTTATTCTGTAC
TTTACCGCTCCTTCCCATCACTATTTTTATGAATGAAATCAATCTTAGTACCAAAATCCA
CTGTTGTCATCAAGGGAACAGCCAGAAATAAGG
>Locus_24928_Transcript_1/1_Confidence_0.500_Length_230
GCAAAGGGTCTTGGCTATGCAATCAACACGCCCGATGAGCTTAATTTCGTAAAAGAAGTT
GCTGAATCCACTGGCGTTGTTCTTGATCCAGTATACAGGTATGTTGTTATTATTAAACTA
GTCAAGTTCATAGTTTATGCTCGCAACAGAAGAAAGACCATCTTGTATTTCTTTTTAAAA
TTGTAGTTCATCTTGGAAACCGTTGATATGTTTGTATGGTTTGTACACGG
>Locus_21701_Transcript_1/1_Confidence_0.000_Length_379
CTCGGTTGGTCCCCCTTCTTTTAGTTGGGGTGTTTTTTGTGGACTGGATTTTTGTGTATT
CCTTTGTATTCTTTTATTTTTTTCTCAATGAAAGTTGTCATTATGAAAAAAAGGATATCT
TCTTGGAGTGTTGTACACAAGCTTTCATGTAAATCCACAAAATACATTTGTTTAGAATAT
GCGTGTTTTTGAAACCATTGTATCCAATAAAAGTACCACTCTTGAAATGGAAGACTAGCA
ACTGATGCCTGAAACTCAAAAGGTAAGGGACATTTTAATTTCAATTATGAGAAAAGAACT
CCAATAGGGAAATGCTTGAAGACAAGGATAGTTTCAGAAGAAGATAGTCATAGCATACAC
AATAGGCTAGGTACAATAT
>Locus_8582_Transcript_5/5_Confidence_0.100_Length_1362
CCAAGTACGAATTAGATTACCATAATATATTTATAACTTAACAAAATAGACCTAACGATA
ATATTAACAATCGCTGCAATAGGGCATTATGACATTCCAAAAGATAGTCAAGAAGGAAGC
TGAAGCTACAGCTCATTGCCAAATTAGCAGTACTTTTATTTCGCCAGTGTGTTCAATATT
CTCTCCATTTGTTTATTTTGCCTATCATCAATACAAAGCCTAATCTAAATAACTTCTGCG
GGAAAAATTACAGCCCCTCAAAGGTGAAGTTAGATAGAGATGTGTAGTATGTTCAAAACG
GGCATTGAATCACAATAGTTTTCCATCATTATCCAAATCCTCCATTAGTTCAATGTCCTT
CCGAGCCGTTATCTTCTGAACATACCCTGCAGGATTGCAAACAAGAAGAGGCAAATTTGA
ACTGAGATTTTGATATGGAAAAACAACCAACATGGTCTCAAAAGTTACAGCACAGTTTTG
TCAAAATGTTGGTTGCAACAAAAGCTCGGAGAAATTCTCTTGATACAATGGGAGAAGGAA
TGTCGAAATGCAGACAAGGATCAGCAAACAATGAAGATTTGTTGAAAATATCAGTTTATT
TAACTTCAGTTAGGCAAATGTTTTTTAATCTCTTGCAGCAAAATACATGAATATTTCTCA
CTCCGTTTAGTAACCATTTAGTTTTGTGTTTTTCGTTTTTGAAAATTAAGCCTATTTCCT
CTTCATTTCTTCTTATGACATGCATCATTTTAAATTACAATGGTTGAATTCTTAGCCGAA
TTCTAAAAAACAAGTTTTCAAAAGCTACTTTTTTTAGAAAAAATATTGGTTTTGTTTTTC
AGACCATTGGTAAGAATTAGATAAGAACTTTGAGGTGGAAGTAGTGTCTATAGGCTTAAT
TTTCAAAACCTAAAAACTATATAGTTAACAAATGAAGCCAATTATTAATGTAAGAGAGCC
TCTGGTAGGCAATATGTCTTGAGATATATTCAAAACCACAATGATCAAAGTCCTTAATCT
GACAGAAAGCAGAGTAACGAAGGAACCAATTTATCAAATGTGAAGATAAAAAAGCAAGGA
CTATTGTCCATTCTTTAAAAGAACTTCAATTGTGATCAGAAAATCCTAGGTAGTTCTCTT
TGGCTCCTAACGCTCATATCCGTCCTTGTCTAAAGCACATTGATGAAGATTGCAAACAAG
AACTATGAGTAGGATCAACAAGCTGAACATAACTCAACTAACTCAAACATATAACCTCAC
TCAATCATGATAACTAATTCAAACATATAACCTCCCTCAATCATGAGGTAAGGGGATCAA
ATCCTCCGCTCCACATGAGGTAGAACTCAGTCAGAATATTAG
>Locus_31230_Transcript_1/2_Confidence_0.333_Length_917
TAACGATCGACGGCGACATCAGATAAGGCCACAAAGAACCACACAAACACAGCCATAATG
ATTTATCTTTCACTGAAACACTTCATTTCTTCAACCTTCAATTCCCCAAAATGGAGACTC
TCCATCTGGGTTCATACCATTTATCATCTTCATCCTCCTTTCGTTCCTTCAACTACATTA
CGAATTCCTCCCACACCCTTAAACGCTTTCGCTCTCTTACTTTCCGTAGAACCCAAGTCA
GAGCTGTTGGCACTGTTCCCCAGAGTCAATCTGAAGCCATTGACCCTGAGGAGCCTCCGA
TTGTGGATTTGGCTTTCGTTAATTCCGTGTTGCTTCCTGATGGAACTCCAGATGTGCACT
TTCGTCGAGCTTGTGGCGGGCAAAAGCTTAGAAACATAATGTTGGATTCTAATATTGACT
TGTATGGACCTTATTCGAGATTTCTGTTGAACTGTGCTGGTGGAGGAACCTGTGGGACTT
GTATGGTGGAGATTGTTGAAGGGAAAGAGCTACTGAATCCTCGTACAGACATAGAGAAAG
ACAAACTTAAAAGGAAACCTAAAAACTGGAGACTAGCTTGTCAAACCACTGTGGGGAAAC
CAGATTCCAGAGGGATGCTTGTTGTTCAACAGTTGCCTGAGTGGAAAGCTCATGAATGGG
GCTATGAAGAAGTAGATCTTTCAGAGTTATCTGAGTCTGCATAATTTAACTCTTCTACTC
TTTTTTGACCTATCGGAGTCAGCTGTGAAGATTGAGCTATGGATATTAACTACTCATCCA
CTTTGGAGCCTACAAAGACAAGCTCCCTGCCTCAGTATCATCAATGTAATTATTCCTTGT
CTATATTCAACAGTTCCATTCTTTTGTTGGGCAATAAATGGTTAAGTGGTGCTTTCCTTC
TCGTTAATATAGTGTTT
>Locus_4602_Transcript_5/12_Confidence_0.522_Length_2916
CAATTTCCAACATCAACATATAAAATCATCCCACTTATGTGAAGAAAATATATTTCAAAT
GCTATGGTTCATGACTCATATACATAAAAAATCAAGTAACAAAAAATGATTCTTACATAT
TGCAGTGCGCAAAATACAACTCAAAAGATTTATAATGCCTTGTAGAAGATGCTATTTCTA
TGGTTATGTATTCTCACAAAAGATAGTCACTAATATATCATGTAATCCAACACGATGATC
AACCTATACTATCCATTAGTTATAAAAAGGTAATAGGGCTTTGTACAATTCTTGGCCATC
ACATTCTTGGGCTTTGTACAATTGTTCTTTCATCAACCTACAAAAAAATTATGAACAAAA
ACTAAACGAATAATTAAGTTTATACACAAAGATTTTAGTTCAAAAAGCTAGATAGAAGTT
AATAGTTAAAGAATGTACATACTAAGTTGCAACTTCCTAAACTTTGTTAATAATACATAA
CTCATACGTTTCTATAAAAAAACATATATGGACAACATAAAACTAATAAAGAACTCTCCA
CTACCTGAACAACATAAGTAATGAAGTTAACATTCTACATTTATCGAGTACTTCATCCAA
ACACAAATTAGTCCATTGTTATAAAAGTCGTGAACAAACTATAAAAAAACATACACTCAT
AAGTTTTTGCAGTAATTCACCCAAAATATCGATATACTGCAAAGATTAGTCGAAACAATT
TAAGAATTACAGGAAAAGGAAGAGAGCTCTTCGACTATAATACCGATACTCTCTCTTATT
TCGACGGTCGCACACGTACACAAAAATCGATCCGCATTCAGAAACAAAATTCATAATACA
TTCCAATGCTTGTACAGGCGATAACTAGACTGAGATTCAAAATTTCACAGCACACAAAAT
TTCACAAGTACTCTCCATGAAAAGATTGTGTAAAAGCATGATGATAAATAAAAATATGAC
GAGCAACCATTTTGGACAATAACAATAATAGATAGTAGAAGAAATAGATTTGAGAATATG
TGAGAAAAAGAGAGGCATTGCACACAGAGATGGGAAATAATTAGATACTAGTGTTGCCCA
AAACACTTCAATCATATTTGAAGACACTTGAACAAGAGTGCATAATAAACGTGAGTACGA
TATAGGAATTAGGATGGATACTCATAACTCAAGTGCATAATAAATGTGTGACATTGACAA
ATACTTGTTCATATTCATAGCTAAAATTTTCAAAAACATCTTATCAACATATCTAAAATC
CAAAAAATGAATCTACCCAAGAACATGAATTTGCAAGATTAATAAAATTAAAAAGAAAAA
GAACTGAAACCATGAGGCATGATAAGTTCATCCTATACTGAAAAGCACTGTACAAAGAAT
CAAAATCAGAATTGTGATCTTGAAAATGTGACCATTTGGGCGATACAACACAAAAATACA
CAAACTTAAAAATAAGATAAAATGAAAGGTTAATTAAAATAAAAACAAAAAAATCACTGT
ACAACTGGAATACACTCTCATCAGAATGTAAGACATATCGAAGCTATAATTCCACATAAG
CACATAAAAAGGAAAATCTAGCTTTATAATAAAACAGAATGTTACAACAGAAAAGAATCA
GGGAGAGAAGTTCATAAATTTGTCAACTGAATGAGATGGACATAAATGTTATATACTTGC
ACATTTCACTGACAAAGCTTAAACCTCCAGGTCCAATGAGAGATTCAGCTAACAGGTATC
CAGTAAAGGCTTGCAGATTTCAGAACACTGTAAGCACCATTTACAAAGAAGAAAATTTTA
GGTCTTTTAAAAGAATTTTGAGGCTTATGTCCTGAAGCTCAACCTCTCAAGGTAAAGCAA
GTTTCAATATAATAAAAGAGAATTACAATAGTAAGAAGCAAAATAAAGTTAAATAGTAAG
AAAGAAAACAATACACAATTGGAATGCGATGAGTAAGATTTTCAGATACAGTTCATTTTT
AATAACATCACAGCAAAACAGAATGGAATTTCTCGAAAAACATTCAAAATCAAGGTTAAA
GGTAATAGATGATATATAAAATTAAAAAGAAACCAAAAAGTTTAAGAAGCGTACCTAAAG
AGAGAGTCAACAATGGTGTATGTGAAGGCAAAGTGGAGGAAGGCAGTGATAGATTTGATT
TAAAGCGATTGAAGGAAGAAGAAAAAGGGGGCGTACCACAAGATTTAGCCTAACTATTAA
ACTTTCAGCACTTCCAAAATAGGGAGAAGCTCAGCAAACTTTGAAATAGAGGAAGGCAAA
TAATTAAATTTGAGGATTTAGTATATGTTTTAGAGTGAAATGAAACGATTAAGAAAAAAG
AAGAAAGGGGCGTACCACAAGATTTAACCTAACTATTAAATCTCCACCACTCGCCTTTAA
CAAAATCAAGACACTGGAAGAAGAACCAATCGAAGCTGAAAAACGCAAAGAAGCTTGAAA
AGATCTAAACCTCCAGAAGCGTGTTGAGAACGACGTATAGAACAACGCTTGACCTTCACG
TTCGGCTGAAGAAGTTTGGAACGAATGAACGTTCGGCTGAAGAAGAACGCTCGGAACGAC
GGCGACAGAGCGACCTTGACCAAATTGAAGAAGAACAATGCTCGGTGATGGAGCAATGTT
CGACGGACGATTGAACAGCCGTCGAGAGAGGGAGGGATTTTTTGCTCTGTTTTTCAGTTG
AACGGTCGTCGTTGGTAGAACGACCGTCGTCAAGAACGCCCGTCGGCAGTAGAGAGACGA
ACAGAAATCGTGAGATCCAAGGACAAGGGTTTTTCGTTATTTCAGATCGGCCCCTTTCGT
TCTTCATACCCCTTCAGACGGACTAGAGCAATGCGGAAAATGAAAAAGAGGAAACGCGCA
CATATTGTCCCTTTTTTTTCCCTTTTTTTCTTTTTT
>Locus_15157_Transcript_1/1_Confidence_0.000_Length_534
TCATGTCTGTTCTACGTTTGGTAGGGTAACTTGGGTAGGGGTGTGATTGAGAGGAATCTA
TTGACTAATCTCAAATCACTAATTGACCCAAAAGCTTAAGCTGATAGGTGGAATAAGGTA
ATGGTTTTTTTTGGTAGTCCCTTCTTTAGTTTCAGTCTGCTGGTTTGCCACTAGTTTCTC
AAAGTTGTTTCACTTTCTTATAGTTGGCCACACCAAGGAAAATTTCTTTTCTTGAATTTG
TTTTTTTGAGATGAATTGTGCGTTACCATGGTTGATAATGACATCTGATGATGAGCTTGG
AATTTGGGTCTTAGAAGAAATTTGCTTGATAATGAACTCGACAACGTAGTCACCATTCAG
GAAACTCTTCATTCTTGGGCCCCTTTGGATGGTTGTGATAGTCTTAAATGGACTCTTAAT
GCTAATGGCAACTTTACTACGAAGTCTACCTTTCTTAAATCAACCAAGAGATCCCCCTCC
ATTGCTGCTCCCTTGATTCGCCACATTTGGAAGTCTAAAATCCCGAAAAAGGAA
>Locus_23540_Transcript_1/1_Confidence_0.000_Length_201
CCCAAACTGGACATATAAACAGAGAAATAAACACGCATGTTGCTCCGCCAATCAATATGG
TTGATAATCTTTGATGTGCTAACTCCAAGATTTTCTCGACACGATACCCCGAGACGGATA
CTAAACTAAAGGTTAAAATGAAAATCAAAACGCCGTAATCGTATCGTGCCTTAATCCGTG
GAAAGAATCGAGAAAACGTCG
>Locus_39045_Transcript_1/1_Confidence_0.667_Length_265
CATTCCATAATCAAGTCCATCATTATTGAAAATTATATCAAATTATTCATTTATAACTTC
ATTTTGAAGTTAAAAACTCAAAACATAATTGACAAATAGATTGCAACACATACAAATGGG
TCAAAAACAATTTGATAGTAAAATAAAATAGAGAGAAAAAGGCCAAAATACACCTATTTT
ATTTCTGTAATTTATACTAGTTAAGAAAAAAAGACCCTACTACTATTGACCAGAAGAAAA
AAAAGGGTTAGAAAATGGAGAAGGG
>Locus_931_Transcript_1/2_Confidence_0.500_Length_1999
GTAAAATCAAGGGCCCTCTTGTAAATATGTAATAAAACTATAAAACCACATTCATCGTTT
CAAAGTATTTATGGGGACGAAAAAGGAAAAACCGTCAAATTAAATTACTGGTCGGTCAAT
TTTTCTTGCGGGTTTCAATATATCTTCGGATACTTGTCGCAAACCCAAAAACACTCCACA
AGGAAACGGAGCTCAACAGGTGGATCGGCGGGCGAACTCTGGTTCTGCACCGGCGATTTG
CTTCTTTGCAGCTTTACAACCCGTCCTATCATCTCAAAGGTAATTCAAATCCCCTCTTCC
AGTTGCTGCTGAATTTTCCTCTAATCTGTTTGATTTATCGTCGATAGGCAAATTCCAGAT
CTACTTCTGTTTTGATATCCGCAGTGTTTAAAGCCTTTTAGTTTGTTCGTTTCGTCTACC
CTTTTGCTCAAATTGAGTGGGTCTGTCTCTATTCTTGTCAATAAATCTCGATCTAGAAGT
GAATTTGTGTTTTAAGTTTTTGTTATTGTTTGTCTGTAGATATTGAGAGGAACGTTTATT
TTGCAACTGAGTGCAGGATAATTCACTTTTAGCGTTTGATAGGAAGTATTATGCTTCATA
TGCGTTGTTGTTTTGTTAGATCTGCGATGGGTACCTTTAACCACCGAAGCTATTAATGAA
GAATGTGAAAAGAATCACCTTTTAATTGGTTGTCTCGTCTATAGATGTGAAATATTGATT
ATATTGGATTTCCTTTTATAACTATGGAATTTTCCTTTTAATTAATTTTGTGAAGTTGCA
TCGATTTTGCATAGTGTTTTGATATAGATTATTTTCTATCAGAGATAAATATATAGATAC
TTGCAAGAGATTGGAGGAGAAGGGTTAAAGGAATTGGTAGAGTGAAAAGAAATCCTGTAC
AATGTCTTCGCAAAAGATTGAAACTGGCCATCAAGATATGGTTCATGATGTACAAATGGA
TTACTATGGCAAACGCATAGCGACAGCTTCCTCTGATTTTACCATTAAAATTGTTAGCGT
TAGCAAAAACTCTGGTTCGCAAATCTTAGCTACCTTGAATGGTCATAAAGGCCCAGTTTG
GCAAGTTGCTTGGGCACACCCTAAGTTTGGTTCAATGGTAGCTTCCAGCTCTTACGACGG
TCAAGTGATAATCTGGAAGGAAGGAAATCAAAATCAATGGTCTCAGGCTCATGTTTTTAG
TGCACACAAGTCTTCGGTGAACTCTATTGCCTGGGCACCACATGAACTTGGCCTCTGTTT
GGCCTGTGGATCATCTGATGGAAGTATATCGGTTTTTATTGCCAGATCTGATGGTGGCTG
GGACAATAATCCAATTGAACAAGCCCACCCTGTTGGAGTAACCTCAGTTTCATGGGGCCC
TACGACCGCTCCTGGTTCCTTAGTTGGATCCAGTTCAGAGGACCCTGTTTGGAAGCTAGC
TTCCGGGGGCTTTGATAGTACAGTGAAGGTTTGGACACTCAAAGATGGAAGCTGGAGGAG
GGATTCCTCCCTTTCCCTTCAGATGCACACTGATTGGGTGAGGGACGTGGCTTGGTCACC
AAACCTAGGGCTTCAAAAATCCACCATTGCAAGTGGTTCTCAGGATGGTACAGTGATTAT
TTGGTCAACAAAGGAAGGAGGGAAATGGGATGCTACACTGATGAATGATTTTAAGACTCC
CATCTGGAAGGTTTCGTGGTCATTGACTGGAGACTTGTTGGCTGTTTCTGATGGGAATAA
CCACATTACTTTGTGGAAAGAAGCAGCCAGTGGTAAATGGCAGCAAGTAACTACAGTTGA
GCCTTAGGTTATTCATTGTTAGTCTTTATCATTCCATTATGTTTTTGTGTGTTGTCAGGA
GCATGTTGCTCGATATTGTTAAACACTTTCCCTGTATTTAGTTCACAATCTTTTGTACTA
TGATTGCATGTTTTCATAACTCTTAATCAGATTTTGAGGGTGAGAAATGAGTAATATTTT
ATGCATTTATTTAAAAAAA
>Locus_15561_Transcript_2/3_Confidence_0.500_Length_984
AAACAAACTGTGCCGTACAAACCGCTGATTTAGTTTTGCGCTATATTATAAAAAATAAAA
AAGAAAGGAAAGATCGTTCCTAAACGCTGCAGAATCAACGGAGGTTGTTGAATCCATATA
AATGGTAAAATGAAATTCAAAGCGCTGTTCATGCTCAAATAGTTGGATTCTCAATCGATC
AAATTCCGTAAGAGACTCGACGAATTTCCAGGGGAAGGAAAAGAAAAAACTTACAGGACT
TGGATTCTTTGGTTTTATGGAAATGGATCGCGATTTGACTGTTCGATTATCTGCTCTGTG
GAACGTCATTTGTCTAAAGAAAAGCTTTAAAGAGGACAGAATTCCTTGCCAAATTGAAGA
GGGTTTGTTCTTAGGGTCCGTTGGAGCTGCCCATAACAAAGATCAACTGAAGAAATTGAA
TATCACGCACATTTTAACCATTGCTTGTTCATTGCCTCCTGCTGATCCAAACGATTTTGT
TTGTAAAGTAGTATGTGGTAGTCTTGGACACTAGAGAGGCAGATATTAAACAGCACTTTG
ACGATTGTTTCAACTTTATCGATGAGGGAAGACGATCTGGTGGAGTCTTGGTTCATTGCT
TTGCTGGAATATCCCGAAGTGTAACAATTACAGTTGCTTACCTGATGAAAAAGCTAGGCA
TGAACCTAACACAAGCATTGGAACACGTCAAGAGTAGACGACCACAAGCAGCTCCAAACA
TTGGTTTCATGGTTCAACTCAAGGACTTTGAAACAGCTCTTCAAGCTAGCAGAGTTGATG
AAATGCAACTGTCAAATGTTTAAGCTCTCAGAGCTGCAGGTAACTTCTATTAACAACAGA
ACCACGTAAAACTCTTGAGACACTATGGACCGTTTTTCTTGTTCCCATTAGGAGTAAATA
TCTGAATATAGGATTTATATCGGACTTCCTTGCACGGATCTTGATTATTATTGGTAAAAT
CTATACAAGTTACCAAAATTTTCC
>Locus_24158_Transcript_1/1_Confidence_0.000_Length_213
ATCAGATGTCATTTAATGTATATGGTCCAGTAGCTCGTTCTCTCTGAAGTCTTCTACTTT
TACAATATCTAGTTACTTCTTGGGCTTTTTGTTAACCTAAACCACCTTTTGATCTTATGC
TGACTTATGCATCCCTTCTCCGGAATTTAGGCAAATATTAACTCTCTTCTTAATTGATAT
TGTAGGCTATATACTTATAAGCCTACAAGGGAG
>Locus_3043_Transcript_4/4_Confidence_0.000_Length_5098
CGTATGCATGCATCCTAACACCTAATCATCGCTAATTTTCAATTTACTCGCAAAATTTAT
ACATGGAGAGGTTGAGAATAAAAGGAAGGCTGGTTTTGGGAAATTTTGGAAGTAACATGA
CTTGAAACATATCCAAGTATGCTTTTCAAGATGGAAGTCTTCCAACATCCTCCAATCTCT
CTCTTTACAAGATACAAATTCTCTCCACATTTGCAACAAAAAAGGAGAGTTAATCCTTTT
CTAAAGGATGATAGAATCTTTCCATGGTATATGTATACCAAACTCCATAACAACCTTTTG
GTTTTGCTTCCATTCCAGCCAGAGATATCATCAGTTACCTTGAGCAAACTATACAAATCT
CTGAATAAATAAGTTGATGACCACTAACATGACTATCAGTGAACCTAAGTTTAGAAGTAC
AACACTACATTGAGCTTCTTCAGCCCTTTCTTCACTACACAAGGAAACAAACTGGCCTGA
ACATTCAGGCGGGTTGATCAACATAGTGCCCGGTTTTTCGTCTATGTCGACTATAATCTG
ACACAAACCTGAAAGACAGACCACAACCTTCTATCTTGCATTTGTATGGCCTCTCTCCTG
TGTGCACTCGAATATGCTCGGTCCTAGCCCACGCCCACTTGAATGACATCGAACAACCTT
TCCATGGGCACTTCAGAGGTCTGTCATCATCGTGCACACGCTGGTGAAACATTGCATACT
TGTGGGAGCTGAACCTTTTTCCACATCCTTCATGTGGGCACTGGTTGCGTTTGTGCAAGG
TTAGTTCTGCCTTGGTCTTAAAACTCATGCGGCAGCCTTCAAGGTCACATTTGCAAGATC
CTTTTTTAGTTTCTTTCTTAGGCTTTGGAGTAACACTGTCTGACCGTTTCTTTACTCTAT
TTCTCTCTGGTTTCTCCTGTACAGCTACATTGACATCAGTGCCACTTCTATTAGTTAAAT
TCTTCACAACTCTTGGCCTTAACCCTTCACATGGACTTCGTATAAAGTCAAAGGAACTGA
ACTCATTTTCGATTAAAAGCTCCTCCTCTCTCTTTCTTTTCCTTTTCTTTACCACATCTA
ATCTAGACTTGTGCTTTGATGAACAAATTTCAGTAGAATCACCAGTCTCCGATTGGATCG
GAAGATTCTCAATATGCCTATTTATACTCATATCCGCACATTCAATGTCATCATCACTAG
TCTTTTCACCAGTCAAGTTTTCTCTATCACAGGCTTCTCCACTAGCTTCAACATCCATGG
GACAGCTTTCCCCTAGTATGCAAGTGTTGGAAACAGGTTCATTCATTGGACTTCTAGGTT
CGGTAGGTGTGTCCTCAACCCTCGTACTCGGTATCAAAGTATCAGAAAAGCCATCTCTAT
CTTCCTGGCTTCCAAGATATTTGATAGATTTTTCATCTGCTAAACAAGACGAATGATGAG
CTTTCAACTGAACGTCAACACCAGAAACAGATAGAATTTCAACTTCTGCTTCATTTGATG
TCACAGCATTGCATAAATTCGTGGCTTCACAAACCACCTTTGAAACTTCAGGAGTTCTGT
CCCTCGAGTTAGAAGTAGCAACATCTGGTGTTCCAGTATTAGTCAAAATGGGCTCACTCC
CGTTGCTTCTAGATGTAGAATTCATTTCTCTTTCTGTTCTATCGTCTAAATGACTAAATT
GGCTATGAATTGGAATAGCTGAACAATGCTGCAGCTTTATTGGGATAGAAATACAAGAAT
CTTCCTCCTTATCTTTTATTCTGTTGGCAATCTCAATTTCTTCTCCAACATTGCCATCCT
CAGCCATGTCATCACAAGCTTCACCACACGAACTCTTTATATCTTCATTGCACATCGCTT
TTGAACTCTCAGGATGGTTGGAACTATGTAAACCTGAGGACTCAGCAAGATTAACTTCAT
CCAAACACACATCAGCGCCAGCATGTGATTGGCCCTCAGAAGTGATATCACGTTCCTGAT
TTGTTTTATTGCAACTTTCAATTATTTCTTGCTCTTGATGCATATCAGAAGATATATCAA
TGGCATTGACAAGTGGACCATTATTAGTATCGCTTGGCAATACAGTTTTTTTGTTTGGCT
CACTTTTGTCTTGAAGCACTACATCCTGCTGACTGCTCGTCCCACTGGAATCAGGAATTA
CAGACTCTGCTGTATTGCTTCTGACACTCCTAACATTACAAAGGTCACTTGAATCTCCAC
TGCTAGCTGGCTGTGTAACTGAACCAACACCTGTAGAACCTCCCAATTTCTTGTTCCTTC
TGTAGTATCGGAAAAACTTTTCTTCACTTTTCACTATTCTGCAATCAGACTTTTCCCTCC
CAACTTCATCCTTAAGTGGCATGCTCTGGAATGGCTTTCTGTGCTGCAGATGATTCATCT
TCTTTGAGCGTGATCTTTTAGATAGCCAATTGAGGGCGGAGAGATTGAAGCCTTGGTCTC
TGGTGAGGAACAAACCACCCAATGCCAATGCATGCTGAACTTGCTTTGTTGGGGAGCTTT
TTCTAACTTTAATACAGTGCCGCAAGTTGATTCCTAATCTAGAGGTCCAATCTTCTCGAC
ATTCATCACGATCTTCATCAACTGCAAGATCAATTAACCTCAGATCCTCCTCAGATGCAA
TATCCAACCGAACATCGTTGTAAACAAAATTGTTGCCAATTTCCTCTGCTATTGCCACTG
CATTTGCCTTTATTTTATGATAATCTACCCAATATTCAAACAGTAAGGATCGATCAACCG
AATTAAAAGCAGTTTCATAAACTATGAAACAAAAGCTAGAGAATGATAAACCAATTAATT
TAAGGCCAACCATACCTGAATGGCAAATAACAAGTATATTCGCTCCACCTTTCTTCTGCA
GTAACTCTACTATGTCCACAGCATGCTGCAAGCAAAAACTTCGAGGTCTCAGAAATTTAC
TAAATGCGTTCCAGCCGTTCTCAAACTTGGGAACTGATGCTACTGAAAGATTCTCTGAGA
GACAAGTAACATCAGGTACAGAAGAGCAGTGAGCATCCTTTGATCCAAAATCTCCTCCCC
TTTTATGAATAGCCAGATGATCAACATAAAGTTCCTTTGAAGCCTTCTCTGACGGCTGTA
CCACAGACATAAATGGAAAGCCGAGAATACCGCATGCCACACATGCCAGTGTCCCAGAAT
CTACTTGGAAGTCGCACGACAAATCATCACTTTCCAAGTAAATATCATTCATAGTTTCTA
AATCCAAGGTCATCTCATCAATGAAATTCTGCATATTCTTGACCTTATTGTCAAGACTTT
CCACGTGGTTGCACGAAACATTTTCTCTGGGTGAGGTTGCAACTGCAGAATTTGTATTGG
CCACTTGAGAATTACTTGAATATGAAAGCATGTCTGGATTCCACAACACTGCTCGACAAC
TTGATTCTTTTTCTAGGAGAACTGATAACATATTATTTTCTCTTAAAATGTCCTCAACAA
ACCCTTTCTTCACCATCAATTCTCTCTCTTCCTTTTGCCGGTCTCTAAGCCGTGAACTCC
GGACACCTGGAAGTAATGATCTAGGTACTCTTGAAACAAAGGACATTGTCAAAAGGTATA
GGAGCTGCTGATGAGAAAGCATGGGAAGGTAATTCATTGCAGCTCTGCGAACTGCAGCGT
CCTTGGCCACACTGAGCCATTGTGGAGTTCCAAAATTAGCAGCCTCCCCACAGTTAAAGC
CATGACTAAACCCAACGTGATAAGCCCTTGGAAAAGTGACAACAAATTCTCCTGGGTTCT
GGATTAACCTGCAGCAAGGAATACCTGATGCAATCACTATCTCAGGTGATAGAAGCGTAG
TCTTCTCACCCAGTAATGTAAGAGCAGCTAGGTGGTCGACACTGCCACCATATGCCTGAG
TTCTTACTACTTCCTCAAAAGCAAATGCCTGATCTCCAGGAATGGAATACCAAGTTTTTG
GAGAGCCTACGTGAAGAAAATTCATGCTATGTAGCTCATGATCTTCAACATGCCATGCAA
ACCAACTGAACAACATGCCAATGTAAACCATTGGAGAAGTAACCCCCGGAATGTCATCTG
GCATATAACGCGTAAGTGATCCAGGAGACCGTGCAATTACTTGCAAGTTCCAAGGGCTAT
TTGAAAGCCTCCAACCTGCCGTCCCTTCCATATTAATACAAGAATCTGAACTCTTTCCTC
GCGAATTGTGTGAAACATCCTCCGTGGAAGTAGATGGCTTCAACATCTCTGAACTTGTGT
TCAGATCATTCCTGTTAGAAATGCCTCCACTATCACGACAGAGGGAATCCGTCAAAGATT
CCATTTCCGAATCCTTAGGTTCAGAAGACAGTTCTTTACTCCGGTGATAATAGTTCCTCT
TCCTCCTCCTCCTATGAAAATAACGAAATTTACCCTCAGGTTCTCCAAAAGCAGATCCCG
GAACATCATTTGCATACTCCACATAAATGGGTTTATCACTAGCTGCCTTCCAAAACAAAG
ATTCAACGACAAGAGGAGAAGGCTCCTTAATCCCACTTAACACACTACGAGCAAAAACCT
TCGACTTAGACTCAAATTGCTCCAATGTATAAATCTCCCCACTTTGCCATACTTGTTTGT
GAACTCCAAACTGAGGATTTTGAACAACCCCTTTCGTTTTCCTAACACTCTGACCCAATT
CCTGATGCCTAGTCGTAAAAACAGCCCGAACATCTCCCTCCTTTGCACCATTTAGGTCAC
GACTCAACTCAGTGGACCTCAAAAGAGACTTGTTTAAATTACTAACGACATATTTCTTGG
AAGGCTTAGGAAATGGAGGAATAATCTTACAAATCCCAAAAGCACTAGCTTCCTTTTCAA
TTTTAGATATGTAAGCAATTGGGTCGGCAAATTCGGTATCGGTCGGCCGAAACTCCGGCG
CGTAAGGCAACCCTTTGAGCCATTTGGGTATTTCAAGACTACCCATTAGACAAAGAAATC
AGAGTTGCAACTACAGAAATCAGTGGCCACCATAAGTTTGAAAAAGAACACAAAACTCGC
TGCTTGTAAATCTATTATGATGAACACCGACTAGATTGGCCAAGCTGATGGAAACCCT
>Locus_7061_Transcript_8/12_Confidence_0.500_Length_2259
AGATCCCCCATTTCTTTCAAATCACTTAGGTTCACGTTATCCAATTAATTTCTATTTCTT
TTTTTTCATTTTCTTTTTTAGTTCATTGAATTGATTCTGGGTTATTCTGAATCGTCTCGT
ATGCTTGTTTGCTCGTTTATTTTCTTTCAATGAATTTCAGTTTCTGTATGTTGTTGGTTG
CTTCCTGCAGTTCCATTTGCGACGCACGAGAGCCCGGTGGGTGAGGCAATCGATGCTGAT
ACGCGAGAATGGGCAATGCAAGATTTTTATACATTACGGAAAGAAGTGGAAACAACCTCA
GAGCGTGTGGAAGAGATAAGGAACTCTGCTGGTTTGTTACAGCTAGACCAAGAACTTGCG
GACTTGGAGTCTAAGGCTACTGACAACTCTTTCTGGGATGACAGATCTAAGGCTCAAAAA
GTTCTCGTGGCCATGACTGATGTAAAAGATAAAATAAAGATGCTTACTGATTTCAAAACA
CAGGTTGAAGAAGCAGAAACAATCGTTAAACTGACTGAAGAGATGGACTCTGTAGATGTT
GGGCTTCTTGAAGAGGCAACTAGAATCATTCAAGACCTAAACAAGGCACTGGATCAATTT
GAATTATCTGAACTTCTTTCTGGTCCTTATGATAAAGAAGGAGCTGTCATCTCTATCTCG
GCTGGTGCTGGGGGCACTGATGCACAGGATTGGGCTGACATGCTCCTGAGGATGTACGTG
AGATGGGGAGAGAAGCAAAGATATAAAACAAGAGTAGTTGAGAAATCTGCTGGAGAGGAA
GCTGGAATAAAATCAGCTACAATTGAAATTGAAGGCCGTTATGCTTATGGATATATATCT
GGGGAGAAAGGAACGCACAGGATAGTGCGACAGTCTCCTTTTAACTCTAAAGGACTTCGA
CAGACAAGCTTTTCTGGTGTGGAAGTCATGCCTCTCCTTCCCGATGAGTCCATGGATGTT
GAACTGCCAGAAGAGGACCTGGAAATAAGCTTTTCAAGGGCGGGGGGAAAAGGAGGTCAA
AATGTTAACAAGGTTGAAACGGCTGTCCGCATCACTCATATTCCTACAGGCGTCACGGTT
CGATGCACAGGTTTCGTATTCTAATTTAAAAGCACTTATAGCCACCATATAAACTTGATG
TATGTTCTGTTAGTAAGACCACGGTTAACAGGACAGCACCCCCAACTTTCATAAAAAATT
GTTCAAAGTGATACTCACTTAAAGCAGAATCATTTCACTTTTGTGATAAAACCAATTGAT
TCACATGTAAAGTGTGTTTTGGGGGTTGATTTGGGTTATAAGGTTTGTACTTTAATATAT
GTGAGGTTAGGAAGTTTGTGTCTAGGATGTGCAGTTGTGAGTATGAAGTTTTTCGATAAA
TATACAAAAGAGAGAGAAAGGTAGACAAAGTTTTTGATAAATGTGCAAACTTTAATATGG
AACACTATTAAAGTTAGTAGAGTTGAGTTATTTAATATCAACTTATGAAGTTAGTGGGTC
AAACACCCCAGTAATGTGTTATTATATTATGACTTTTCTTTGAGAAAACATTTAAGCAAA
ATAGTTCTTGGAAATGTTTGACATTTGAGTGTTGTCCTTCAAATCTTCTTGTTTGAAACC
TGGAACCATTCATACTGAATGAAGGAAACCTTTCAGACTGACATGTTTCGATAAATCGAA
TATTTCTTCGCAAAGTCAGTTGTATGTTTCTTTACAACAAGTTATCAAAAATCTCTGAAT
TGACGGCATTTCATCTTCTCAACTATAATGCAGAGGAGAGATCACAGCTGGCAAACAAGA
TCAAGGCATTAAGCCGGTTGAAAGCTAAGTTGCTAGTCATAGCTGAAGAGCAACGTGCAT
CTGAAATCAAGCAAATACGAGGAGATGCCGTAAAGGCCGAGTGGGGGCAACAAATAAGGA
ATTATGTGTTTCATCCATACAAGCTAGTGAAAGATGTTAGGACAGGATATGAGACATCAG
ACATTGTCTCTGTAATGGATGGCGAATTGGAGCCCTTCATCAAAGCTTACCTAAAATACA
AATATTGCATGGCGTTACCTACTGGACATTAATTGAAAATTGGCATTAACTCATCTTAGT
CAGCCTTGATTGTTCATGTATTACGCATATTGTTCTTACCTTACTATATTCAGAGGAACA
AAGGGCACGAGGCAAAGTTCAAAATTGTAACCTCAGTGAATTTTGATTCATTCAATATAA
ATTCTTTCAATTGCTAAGTTCATGTTTTGTAACCAAAAA
>Locus_46161_Transcript_1/1_Confidence_0.000_Length_252
GTAGAAATACAAAGATATGTATTACTTAATTGAGACTCAAGAAGACTGAATATCCAACCA
TGGAAATAGAAACATAGGAACATAAAAATTCATCCTTCTAACTAAAACTAAGTTCAAGTT
GACAGTCAAAACCAACCACTAGATGACACGTTTTGGAGCCTAATGTTACCACTGTAATCC
TAATATCAATGAGTAACAAATGATGTAAAATTTTGTGGTACATTGGATATCAGACTATAA
GTATATTGTGAT
>Locus_40906_Transcript_1/1_Confidence_0.500_Length_738
CCTTGCTAAAACACATCAAAACAACGAGCTTAGTACAAAACTACAACCTACTCAGAACCT
TCAAAACCGAAACAACAAATGAAAGCTTAGTACAAAAGATCTAAAATAGACTATCCAAGA
GAGCCCAAATTAAGCTGAAATCTTGCCCACAAAATGCTTCAAAATGAATGGAAAGGAAAC
ACCAAGAAAAAATAGCCAGCATTGCTATAACTTCATTACAATGGTGCCACAACAAAACTG
CAATAAAATCTTTATTTGATCTTCCAGTTCAAAAGCTTTTTTGGGCCCTTCGTATGATGT
TGAAAACCCTACCAAGATAACAAACTTTCAAACAAAGCTGTGGAAGAAAGAAAAGCTCAA
GCCAGACAAACAACATTTCTTCCGATGTTTCCATGACCTTTTGCTGTGAAAGACTACCCT
ACCAATCTTATTTGTCACAAGTAGTTCCAAGCTTGCTTAACTACGTTTTGTGTCCCATAA
TGACAACATGCCTCCCACAATGCCGTGAGAAGCAACCTTCTAACTACACATGCTTCACTA
TGTTTGATTCGTAGTGCTAATGTCCGGATAAAGTTAACCATATATATTACTTCACCCCCA
GAGTTCAACTTGTCCTCAAAGTGTGATCAATCAGTAGGTAACCGGATATAATCTTTGAAG
AAGAAGAAGAAGAAGAAGAAGAAGAAGAAGAATTTCTAGAAAATGAGGGACCGGGACTTG
TTTCAGCGATGCTTCGCA
>Locus_13918_Transcript_3/3_Confidence_0.000_Length_780
CAGGCTCTAGACAATCGCACCGCACCAACTCCTGCCACGTCAACCGATCCTCCGGCGTAA
GGGAATAGCATTGGTAGAGAGTGGCACAAAAGCGCCAACATCAGCATGTGCGAGTTCACC
TCAGCTTGACTGGAGTCAAAGGTCTGTTGTTTGTTAAGATTGAGAATGCCGCCAAAGAAG
AGTGAGGTTCCAAGAACAAGAAGAAGGTTTGAAAGAAGAGATCCCAATAGAGAATATTTG
ACCAACTTAATCTTTTCCTTTCTTAGTGCAAAAATTGCTACGATTAATTCCGTCACATTG
CCACACGTCGCATTTAGCAACCCACCAACTGTAGGACCAGTGAAGTATGAGATTTGTTCG
GTCAGAAAGCTAAGGCGTTCAGCAAGTGGAGCAAGACCCATTAAGCTAACAACGAAAACC
CATGGTCTTGCAAAGCCGAAAGAGTCAGCCAAAACAGCCAACGGCACGGCCGGAAAAAGA
ATCCAAATCCTGGTTCCCAAAATGACCTCTTGAAGATTTACAAGAAATAGTCTGAGGGAA
CCGAAACGAACCTTGGAGACGAGGGTCAGATCAGACTTCTTTCGCAACGATGACGATGAC
ATGTTGTGAGCCATTCGAGCGAGCCTCTGCGAACTCTTGACGCCGCCCGCGTTTTGCAAG
ATCGACGTCGTTCCTGGTTCAAAATCCATGTGTCTGTTGCAAGTGCTGCACAGTAAGATA
CGAACGAACCCAACCAAGGTTTGTGAAATGGAAGTGCCAATTAAGTACATGTAATTTTAG
>Locus_38458_Transcript_1/1_Confidence_0.000_Length_402
CAAGAACTCTGAAAGTCGATAGTTAATGTGAAAAACTTGAAATTTTGGTAAGAAATAGGA
ATGTGAAAAGAAGTTTCTTGGACAAGTTTTCACTCATGCATTCTAAAGGCACTTTAAAAT
GTTATTGATGCATCACTCATCACTCATCACTCATCACTCATCACATCACTAATAAAGTAA
TGAAAATGGTTTTTATTTTTCATAATTTTTTTGGGTAAGAAACTATGGTTTCAAGAAGAG
AAATGAAAGAAAGCATAGGGCATAAGAAAAAATACTAACTATAAAGAAAGACCCCAATCC
AAAAGAACAAGACCAAGTTTATAATTTTAAAAAGCCCAATGATTGACACCAAGCTTCCAC
ACCTGACCTCTCAAAAAAGCATATTATTCTCTAAATCCAGAC
>Locus_63_Transcript_3/4_Confidence_0.300_Length_2122
TTTTGGTCTGAAATTCAATGAAGATTTTTTATTAAGAAGCTTTGTAAAATACATATAACA
AAATGAGGCACTCAAAATCAATTCGAAACTCAGCCTTAATAATAAGAAATTAACTACAGC
ACAAACAGAATTCACATCAATTGTAGAGTTCTCGAAATAACCACATGATTACAGAAGCAA
CATTTGAAGAAATTAGGCTGAGAAGAAAATGAATAAGCTAACCTGACGAAATAATTTGAA
AGAAGGAAGATGTGGCAATGTCAAAATCAGAACCTGGACTAGTCCAAAACATAATGCCAC
TAGAGACTGTCATAAGGTACAGAAGAATAAATGTTGTATAAGATCACAACTGATTACACG
TTCAAATGCAAGGATAGACGAACAAAAACAACGAAATCTCAAAGGGAAAATGTAAAAGTA
TCGAGCAGAAAGAAGTTGATAGTTGCTATGGCTATGTCATTATGTAGCAGTTTGATCTTC
ATCGGCAGCGGGAGCAACAGTTGGCTCTTGAGGTTTGTGAGAAGTGCCATTGGCAGTGGC
AGCTCCAGGTACGGGATCGGATGCTTTTGTTGCTGCATCTTTTTCATTTTTGGCATCCTT
TCCATCTTTAGCGTCTTTGCCATCTTTGGCATCCTTGGCATCCTTGGCAGGTGGGGGTGG
TGGTGGTTTCATATGAGGTGGGGGTGTGTGCTTCAATTTCACGAGAATTTGCCGCATTCT
TGAAAGATCAGTGGGTTTCCCAGGCTTTGGACCCTGAACAACTAGTATCGATGGTTTCTT
TTCTTGATCCTTCTTTCCTCTCTTTTTCTCAATATTAGGAACTTCGTTGGGAATTAGTTC
TGCAATTGCTTTCCAGTATTGTTTATCGGCCTCTTTATGAAATTTCTCCTGATTTGCCAA
ATATAACTTCTCTCTTTCTCTGTTGTTAACCTTGTTACTCTCAACATTAAGCTTTCTTTT
CTCATAGAAACCTATTTTATACTCCTCAGCTTCTTCAATAATTTTAATTCTCAATTCTTT
CTCCCTTTTCTCCTTCTCTTCAAGCTGAATGGCGTTTTGGCTGCACCAAAAAACCCATAA
TTTCTAAAGTTCAAAATTGGAAAGACAACAGATATATACTTGAATACATCTTCAAAACTC
AAATCGGCTATCCCTTACAAATTGCACTTTCTGCTATCTAAAAGGAAAATGAAAGTCAAC
AAGGACATTTTGGTATATCCAGTAAAACAACTAAACAACAGAGAAATAAAACGATAGCTA
AAAAGATTTCAATTGATGATGTACTTCATGCAATTTCTATTTAGGAATCACTCGTGCATT
TATGTTATGGGTCATGGCTAAATCGAATCGTCCATCATTATCTACCAGAGCTTACCTGAA
CCCCCGCTTGATCTTCCACGGTTCCACGTAAATCAACAACAATATATACCCACTAATAAT
AGTAATTTGACTAAATGGCTATCTCCCTGAATCAATCAAATTCCGCTGGAATTCCGCTTA
AACCTCCACATAGATAAACAACAATATACACAAACTGATAATTAGTAATTTGACTTAAAT
GGCTATGCTCCTGACTGATCTACGAATAATCCGCTGGATTTCTGCTTGAACTTCAAGAAA
TTAACCTAAATTCCGCTTGAACTTCCACATAGATCAATAACGACATAGACCCACTGATAA
TTAGAAATTTGACTTCATGGCTTGTCCCTAACTGATCTACTAATATAAACCTTGATCAGA
GCTCACTAATGAAATAGCTTCTTCATCTAAGTCTACCAATTGATGTACAAATATCCCTAG
ATCTAAGTTCTTTAATTCACCACCTTTTAATGCAAATCGATCAATATAATTCCCCTCATC
AAATCCCTCTATACAGCTATTAAGACAAAATGGAGAAATAGTCCAGATCAATCGGTGCAA
TCAAGTAAAAACACTAGAAAGAGATGAATAATAGAGATCTGAAGTTGTTCGCCAACGAAT
CAGATCTAAATCGACACCGAGATACAAAGCACCAGCAGCAGAAGAAAAATCTCTTCAGTT
CCAAGAAATCTAAAAAGATAAATTGAAGGTCACAAGATCTTACCGACGCCATTCACGAAG
AGCATAGCCTTCCTCCACGCCC
>Locus_10226_Transcript_1/1_Confidence_0.000_Length_215
CTGTGACACTGAGACCTTAAGCGTGTGCCGATATTTCATGAATCTCCGCAGCAAATATAC
TGACACAATTGTGGATCTAATGAGAAATACTGTTGCAAATGGTAGCCCAGTGAATCCTCC
AGTCTGGTGGATCGATCCTACTGATGCGGATGCATATGCTATCGATGACCAATATCTCTT
GGGTGAAAATATCCTGGTAGCTCCGGTACTTGTTG
>Locus_45291_Transcript_1/1_Confidence_0.000_Length_263
TTTTCTGTGTCTCGTTGGTGTGGGGTGTGAAAACTTGTTTTTTTACAGTGAATATTTGTT
GGTCCTTTGGGTTGGGAATAGATGCTTTCTACTTGTTTCCTCTTTCATCCTTGTGTTTGA
TTATAATTATTTCCTATTTTTATTTTCTTTTCTCATAAAATGACGAAAATAAATATATAT
GGTTCCAGCTTGAAATTGGAAGTTTTATGTCAATTAAGGTGATTTAGGCTACTTAAACGC
AATTACTTAATTAGTTTCGAAAG
>Locus_29828_Transcript_1/1_Confidence_0.000_Length_2461
TTAAAGGAAACATTCTTACTTTCTCTCTTTTCTTCCTATGTATATCTCACTCTTCTTTTA
ACTATTCTTATTATTATTATTAAATTAAATTTTGTTTGTGTGATGGCGGTGCTTTTCCTT
TTTTTCTTCTTTTGAAGAAGGGGATAGCACTTAGGAAGTGATTTTAGTTCAAAATAATCA
CAAACAACAAAACAAAAATGCAATATTATTATTATTGCTCTAAAGATGAAGATGATGAAG
CTCTTCTTCTTCTTACCCTATTCTACAATCTCTCTTCTTCCTTCTTCCTTGTCTTCTTCT
TCCTCTCCTTCACATCCATTTTACTTTTCAAATCATTCTACTTCCTTGGTGCTCCTTTAT
TCCCAAGAAATGAGTATGAATATGAATACAACGCGGTGTCATCCAACGAGGAGGAGGAAG
AAGAGGAAGAGGAAGAAAGATATGGTAGTGGAATCTATGGTACGTCGTTTCTCGATAAAG
AAGCCGAAACTCGGATGAGTCGATGGCAAAGCCAGCTTCCAGATAATGAAGAAATATTAT
TAACAGATTTGGAGGAGCCTTGGATTACTATGGAATCCATAGACTTAGATGACCAAATTA
CAACCAATAGCTCAGTTTATGAGTCCCCACAATCTGCCTTACAAGTACTTGATGAACAAT
ATCCACAAGGAGACGACGACCACGACGACCAAATGCCAGAAGAACTCACGGACTCCGAAC
AGGTTGTGAGACAAGTAATGAAGGTGAATTCTTGTAGAATATCAATGGACATGAAGAAGA
AGAGATTGGTGGAGGATAATAATTATAATGATCATAATAGAAGAAATGATGATCATGATC
AAATCAGTTATGGGATTAATTATATGAAGAAGAATGAGGCATTAGGTGGTGGAAAGATTG
TTATGAAGGAGAATAACAACAATAATAATGAGAAATATTTGGTATTTAGACCAAATGAGA
TATTGGTTAATAAGAAAAAGAAAGAAGAAGAAGAAGAAGAAGAGATATATGGGGATTCAT
ATACGATAGGGTCTACATCAAAGAGTTCATCAGAATGGAGAAGCTCAATAAACTGCAGAG
ATTCATCATCAGGAACTGAAGATCCATTTTCATCTTCTTCAAGAAGAAGCTGTCCTAAAT
GGGAATCTTATACTGTTTTCCAGAAATATGATGAAGAAATGATGTTTCTTGATAGAATCA
CTGCCCAAAAGCTTCATGAAACAGAGTCATTGAGGTCAATTAAGATGTGCCCAAGATCAA
TATCAGAGAGGATTGTTTATAAATTATCAACAATAAACAAGAAAGGTTCAGAACATGTTA
ATGTGAAACAAAATCCATATCACGAATTGGAAAGTGCTTATGTAGCACAAATTTGCTTGA
CATGGGAAGCACTCAATTGGAATTACAAGAATTTTGTGAACAAGAAATTAAGCAGCAGTA
ATAGTTGTAAATTAAGAGCAGAAATGGATAATGGTTGTCCAGGCAAAATTGCTCAACAAT
TTCAACAATTTCAAGTTCTTCTTCAACGTTACATTGAGAATGAACCTTATGAACATGGTC
GTCGCCCTGAGATTTACGCTCGTATGAGACTTTTGGCTCCTAATTTGCTCCAAGTCCCCG
AATTTATAGATGAAGAAGAAATAAAGGAAGAAGGAGGTGGATATGGTTCAAGAATATCCT
CACCATCTTTTTTAATGATAATGGAAGATGGAATAAGAACATACATGAATTTCCTCAAAG
CTGATAAAGAGAAACCTTGCCAGATTGTTGCTTCATTTTTCAAGAGAAAGAAAAGACCTT
CTGTTGATCCAACCCTCCTCCAACTCATCAAGAAAGTTAACCAAAAAAAAAAGATGAAGC
TTAAAGACCTTCGTCGTGCGGGGAAGTGTTTGAGAAAGAGGAAGCTAAGCGTTGAGGAAG
AGATGGAGATATTGATGGTTCTTATAGACCTAAAAGTGGTTTCTAGGGTTTTAAGAACCG
CAGACTTAAGCGAACAACAACTCCATTGGTGTGAGGCAAAGTTGAGCAAAGTTAGGATTT
CGGATGGGAAACTTTATAGAGATTCAACACCTCTTTTCTTCCCAGCTCATTGAGTATGAT
TGTCATCAATCAAACTATAAAAAACAATAAAAAGCTCTTTCAAGCTAAGTTAATTTCTCT
TAATTTTATCAAGTTCACCCCACCAAAAAAAACTTGATAATTTTGTTGCTTTAGTGAGTC
AGCTATGGAAGGGAAAGTGAATATATCTTTGAATGCGTGCATGCATGGAAATACAAAATT
CAAGCAATAAAGCAAGAAGGGTAAAGATCAAATTTACAATTTAACACATACGTTCGAGGG
GAAAGTGAAGCAAGAAGGGATAAAGAAAAGGCAGCCAAGCACATGTGAGCAAAGAAGATG
GGGACAAATTGAAAAGACAATGTAGCTTTAGTTTTTGCTTTTTTTTTTTTTTTTTTTTTT
T
>Locus_1129_Transcript_1/1_Confidence_0.000_Length_3194
TGACTGCTGAAACTAAAATTGTATTATAGAGATCAAAATGGTATTTAAACCTAAAATTTT
AATTACATTACATCTAAACTAAGTTTTCATTCTGAAAACGCACATAAGAAAAGGGAAGAG
CTAAGGCAGATATGAGTATTTTCATTCTGTAATTTATCAACTATTGACATGAATACCAAT
GTGTTACACTAATGGAAGAATTTTGTATATGATTTACCAAAGCTACATGGAATGGAATCC
ATTTGCACATTTCCTTCATAAAGCTTACCTCAACGAAGTTCCATGGCAGCACTTATCTTT
TCACCCATTAGAGACAACCAAACTGGCTTCCTCAAGTTTGGCATGGTAGTTAAGTTCCCA
TATATTTTTGTTGATTCCACTGGAATTTCATCGTTTGTCTTACCTCGTTTTCGACCTTTC
GTACATTATCCGAGCAACCAGGAAGTAACCATATGCTGTTCAATGTTGCCATAGATGATT
AAGTTTATGTAGAATTCCAAAAATTAAGTATGTTTCATCCTATACTAGGTTTTCCCCAAT
ATCCCTCATCCCCACATGAGCAGACTCCATCCTTGAAATGGTGATACTCCTCGACGTCCC
TGACCGATATTTCTCTACGTACTATTGTTGAGATGAACTTTACCATGTTGTGACAGCTAT
GGCACATATACAGGTTTTTTGTCACCCAGATAGGCATCCCCGGGGCAGTATTGATCAGCC
CAAACGCAATGGCCTGCCTTTCACTATGCCCACAAAAAATGTCAGCTTTGGAGGATTCAA
TCTCACTCGTGAAACTGCTCTTCAAATTGCCGAAACCACTTTCCTTCATCTTGCTATAAA
ATCCATCCAGAACCCCATTAATTTCCTTTGACCGAGCATGAGAGTTATCACCGCTGAGGA
AAGCGTGAACTTTTCCCTTTATTTCCACCCAACTGCAACCAGGATCTACGGATAGTCCTC
TCTCTCTCATCAGTGATCTAACCTTTGCAACCTTGTCCCAGTTACCGCATTCAGCATAGA
GATTGCAGAGAAGGATATAATACCCAACACTTTTATCGTCCTTTTCAAATATACGTGTCG
CTGCAATTTCTCCAAGCTCGACATTTCTGTGAATTCTGCAAGCATTTAACAAGGCTCCCC
ATATGGCTGCATCCGGCCTAATTGGCATGTCCTGTATAAAATCATAAGCATCATCTAATT
GCCCAGCACGGCCAAGTATATCGACCACACACGCGTAATGTTTCAGGTTAGGAGTCAGAT
TATACTTGTTTTTCATTATATTGAAGTACTCCAACCCTTCCGTAACCATACCTGACTTGC
TGCAAGCACATAATAGAGAAATAAAGGTAATCTCATCTGGATTTATCTCTAATTCGAGCA
TCTTGTTGAATAGCTCAACAGCAAGCTTGGCTTGTCCCTGCTGGGCATAACCAGTAAGCA
GTATATTCCACGCCGTGACGTCTTTCTTTTGAGAGTTAAATTGGTTTAGTGCAGGCACCT
TCCTCCCACATCTTACATACATGTCTAGAATAGCATTTGGTAAAAAGCCATCAAACCCAA
CACCAGTACGTAGTGCATGTGCATGAATCTCTTTTCCACGCATTAGAGCTCCTATTCTAG
CACATGCCGATAGGACCGAAATCAGAGTTACAGAATTTGGTTTCATTGATTCCTTCATCT
GACGGAAGAATAACAGGGCCTCAAAACTTCTATTGTTAATCCGTAGCCCAAGGATAAGTG
AAGTCCAAGATACGACATTCTTTCCTGAGATATTGCGGAATACTTCCAAGGCCTTGTCAA
CGCATTTACACTTTGAGTACATATCAATAAGAGAATTTGAGACTATGACATGTGATATAA
GGCCAGTCTTAATGGCAATCTCATGAAGCCTTATACCCAAATCCAAATGGCCCAAACTAG
CACAAGCAGATAACACACTAACTAAAGTGATCTCATCCGGCAGTATGCCCTCTAACTCCA
TCATTTTATAAGTTTCCACAGCCTTAAGAGGTAGCTTGTGACTGACAAGGCTAGCTATCA
TTGCCGTCCACGATACAACGTCTTTTAACTCCATTCGTGAAAAGACTTTCTCTGCTTCCT
CCAAATGCCCAACACTTGAATACATTTTAATCAAAGAATTATTCATTGAAACATCACCTC
CAAACTCTAATTTAACTACATAACCATGGATTCCTCTCCCTAATCTCTCGTTATCAAGAA
GCTCACAGGCAGATGCTACACTAGTCATAGTTATCAAATCCGGATCGACTGAAAGTTCAC
GCATCATGAAAAACAATCTTAATCCTTCCAATCCCCCTCCATTTTCAAAGTAACCCGAAA
TCATTGCATTCCACGTAATTCGATCTCTCTTTGGCATTTTATCAAACAGTATCCTTGCTT
TACTTATGTCACCGCATTTCACATACATAGTGATTAAAGCATTGCCCACATCTACATCCG
ACTCAAATCCAAATCTTATGACATGCGCATGAATCTCCTTGCCTCTAGCTATATCAGATA
CACCACCACAAGTTCTCAAAACAGAGGGAAAGGTATATACATTAGGTCTAATTTCAGCCC
ACAACATTCTATGATACAAATTCAAAGCCTCATCAAAACACCCCGCTTTAGTATACCCAC
CCACCAATACATTCCAAGAAAACACATCTCTCTCAGACATTTTACCGAATACATACCATG
CATCAATTAAATTGCCAAACCTGACGAACATGCTCAACAAAGCATTACCAAGCCGAACGC
ACAAACAAGATTTGGAACTCGAAACAAGTTCGTAGACTCGAGACCCTTCATCGGGCGCCC
TTCTCCATTCACACAGCCTCAACAAAGCAATGTAAGCATCTTCTTCCACCTCAATCCGGA
GCTCTAGCATCGATTCCAGACGTTTCATCGCTTGTTCTAAGTTCCCCTGAAGACATAGTT
CTCGTAATTCTAAGTTCTGGGTTTGGTTGATGGTCGAATTAGAGACCGCGGCGCCAACGA
CTGAAATTTCTTGAGTTTTTCTCACCGTCCGCTTGTGGGTTTGCAGATTTTTGGAGAAAG
ATAAGGTTTTTGCGTTGTGGTTGTTGGGGAGTTGTGGGTTGGAACGGTCAACATAGGTGA
GAAGATGAGAGGATTGAGCAAAAACCGCCATGGGTGAAGATATAGAGCATTGTTGTCGGG
GGTTTTGAGAGGGG
>Locus_14485_Transcript_1/1_Confidence_0.000_Length_1324
CTCCCACACAGCTGCTCTTGCACCTCTTGCGTAATAACCACCTTCTGGGTCATTGTTAAC
ATCATAAAACAATCCACGGAAATAGACAAAGATAGAACGAGGAGTTTCGGGGGGGATCAG
GTGGGTTTTCATTTTCTGGGGAGGACAGTATGGAGGAATAGTGATGGAACCCTCATTTAA
GCAAACATGGTTCCTTTGTCCAAAAGTTTGAACCAAAGTTGCACGTTGGAGCAAGGGAAG
AATTCCACGGTCAATAGCCTTCTCTTCCTGATAATGAAAGCAGGCACCAAAGTCGTGAGG
CACAACAAAGAAGTGATCGGCGCCCTCTGTTCTATTCCAATAAGGCCAATTGGAAGAGAT
AAGTTGAATGGCGCTTCGCATCATTCGTGGGGATTTAAAGGGCAACGGCAAGCCATTGGG
GGTGAGGTCACAGGTAACATAAATTGGAGTATAAAACCAATCTGCTTCGTCGGGATTGAG
TGTTCTGACAGGACTGTTCAACAAGAACCTATGCATGTAAATCTCAGCAGCAAACATATG
AGTGAGACATCTTGGATCCTTTTGAAGAGTCTTCTTATTGTATTTGCTTGGAAGATCATA
AACATACACTTTCAATCTTCCAACTGGGTTATCTTCTAACACATCACCAGCACTTCCTGA
AATTCTTTCGGTGGGAACAGCTGCAATCCTCGAAACCAAAAGAATAGCGAAAACCCACAA
GCAGAGCTTCATCATCTCCCACCGGAAGAACCAAAATCAGAGAGTTGGCGTTACAAAAGA
GCAAAAACCAAAATGGTTGGGTTTTCCTTTGGAGAAGAGGACAAAGAGCAGAGTGTATTT
GAAGAACTAGAAAACCCAAATGGTTGGAATGTCGAAAGGGAGGTTGTTGGAAGGAGAAGG
GTTTCTTAGAAAACAGGTTTAGAGACGAAATGGGGAAATTAAAGAGTTTAAAGAGATGGG
GAGAGATAAAGAAATGGAATTGCTTGAAGAAACAGAGAAGGGATATGTTGATTTGGTAAA
GAACAGTGAAATCACAGCAAGAATGGAGAATCTTCCATGGGAAAGAGATGGAAAATTTAG
TAAAGTTGGAAGGGAGTAGGTTGATACAAAGTCCAAATCTCTCATAAGCCATGGAAGATG
GCTTAAGAGCGAAACCCATCTTCCTGCTTTCAGAAAATGGTCTCTCAACCTTCGGCAGGT
CCGCTTTCTGTATCAATTCCCTGCCCAATTAACATTTTTGATCATCTTCTTCTTCCCCAT
CTACGTGGTAGGTAAGTTTGGAGCAGAAAATTCTATTCTATTGGCAGAGAATCGCAAGAT
TCTG
>Locus_48140_Transcript_1/1_Confidence_0.000_Length_263
GGGAGAAGAAGAAATAAATTGGAGCTGGATGCTTTTTGTTGCAACTGAGGCAAAAATATT
TTTTTCACATAAAACGAAGATATATTTTAATATGAACATAATTACAAGAATAAAGAACGA
TAAAAAATCCTCTAATGAATCAGAAATTTAAAGTTAAAAACCCAACAAGACCACAATGAA
GTAAAAGAATTATCAGAAAAGCAAAAATCTCAAGGAAGAATAAACAATGGTGGTAGAATA
TGATCCCAATGTGAAGTAGAAGT
>Locus_43009_Transcript_1/1_Confidence_0.000_Length_275
CTTTTTGGTCTTGAGAGAGATTGGGAGCTGTTGGTAAATGAAACCAAAGCATCATACTAT
TACCATTAAACCAGTAAAAGTTAATGACTGCTGAAGTGTATTCTTAATATTGAAGGTTAT
GAAATTCACCAAGCCTAATATGTTACTCTCTAGAAGGTATAATTGCTGGCATCACTTGGT
TGGAAAGTTTCTTTTATGTCTAGTTTCAAGAAAGGGTTAGAAATTAGGCATAACTTGTGA
AAAGCATATTATGATTTTTTTTTCCTATTAAATTT
>Locus_21976_Transcript_1/1_Confidence_0.000_Length_205
CTCAAATTGTTTCATCAAGAAACAAAAACACCTGTATTTATCTTCTTCCTATTCTTATAT
GGCTCTGGCCAAGGAATCAAGACAGTTTTGAGTTGTTCTTTTCTGAATTGAATTTGTCCC
TTTCTTCTTCTTGCTGTGCTCTCAACTTTCTTGTGTTAGTTATTGCTTAGAAATACAAGT
TTGGCCCTGTTTTGCTTGTACCCAA
>Locus_19653_Transcript_1/1_Confidence_0.000_Length_667
CTTTATAAAGATTATGAAATATATATTTTTTCCACATTCATAACGAAAGAGATGAGAAGT
TATTTAAATCTTTGAGGTGAAATTCCTTTTTTTTAAGAGAAAACGACAAAAGCTGGAAAC
TTAGGACAAAGCCTAAGATTGAGCTTAGTACAAAATTTATTTAGAAAGGGCTAGAGGAAA
GCCCAAAAGCTAATTACAAAAGACGTTCAGATTTAAGGCAATTGTATTAGTCGAATAATT
TTTTAAAAAAGGATCTCTGCTGAACCAATTGCCTATGAGGATTTTGCATTCTTCCCACAT
ATTTACAATAGATTTTTGATAGCTAAAAGTACCAAAAATTCTATTGTTTCTCTCAGACCA
AACACCCCAAAGGATAGCAATAAGCCCGCAATAAAGGACCTTGTGTTTCAAAAAAGAGAG
AAAGAAAAAAAGTACAAACAAAACAAATATAACTTAGTAACTGTTGTCTTAAAAGTTAAT
GACTTGATTTTCCACCAAAACGTTAATGGTAACTTTTTTTCCGTTCCTGAATAGGTAAAC
ATAAAAGATAAAATTTATGGTTAAATTACAAACTTATTCCTATAACAAGGGATCAAATTT
TCAATTTAACTAAATATTATCGTTTATTTTTAGTTTCGTACTATATAACACTTTGTTGGA
GTTTTTT
>Locus_26388_Transcript_1/1_Confidence_0.000_Length_1530
CAACCGCATTGTTGCGTCCCTCTGGACCAACAACTCCAAATAAGCGTGCCGCTTCCCCGG
CCGCTTCTTCCTCAAGGTCTGCAATACCGAGGAATCCCTCCTCGTATTCTCAAATCGTCA
GGCCCAAGATTTTCCAGCCAAGACCTCCAATTAATGGTTATTTCACCAAAACTACAATGG
TTGATTTAACTATAGAACCAGAATTCGATGGACCTTCTGTCCAAGAAGTCTGTAGTCAAA
TATTTCCTCATGGGTTCAATTTCTTGCCCGAAGATCTTTCAAAAACCAGGACTTTCTACG
AGTACATTTTAGTTGACTCCAAATCAGCTGAAATTACTCATGTCCCAGATAAAAATGATC
CCTCCAAGATCATTTATTCAAAGTTGAGAATTTTTCGTGTTCTCACTCCGTCTTACTGGA
AACAGGGGATGTTTGTGGGAAGAAAATTCTCTCACCCTTTCAAACCACCCTCATACAATT
ACCGTGACTATACAAAGGCATGGTACATTGTATTCTGGCTCCAAGCTTACAACCATTCTT
GGTTTGTGACATTTTGCAAGCAAGCTTACAAAATGCACTTCCCAAACTGGTTTCAAAACT
GGTGGATGTATTTTGGACTCTCCGAGGAAATATTTCCGGTAGAAGTCCAACGTTCGTACC
ACCTTTTCCAACAAAGTATCTATTCGTCACCACTTTCGAAGACGTTTAGGTTTGCTTTGT
ATTTCCAAATTCCCTGGATCTTTTGCTGGAATTTCCAGCTAGGACCTTCGGGAAACTTCA
AAGCCCTGAGTAAATCCCTCAGGATCAAATGGTGGGAAAAATTCAATTACTCCCATCTCG
AAGTCAACAAGATCAAAGATTGGTTTAAAGCCAATGTCCATCTCCAAGATATGACTAGGC
AAGAGGACGAAGCCTTCCTCCTCACCAAAAACGCAGTCATGTCAACCCTTGCCGGAGCAA
GCACTCAACAGGAATTCAATTCTGTTGTCAACAACGTCGTTGTAAACCTCTCAGATGATA
ACGACGATTTACCAGAGGACGTTTCTCCAGCCTCCGTCAATAATGTCGATGACTTTGATT
ATGACCCGTACGAAGGCCTCGACATCAACGATCCATTTTTGGATACTCAACCATATTAGT
CTAAATATGTGACATTTCAAGTGTATTTCAATTTCAAGTGTTTATGTATAATTTTGTAAA
TTTATGTAAATTAATTTGTTTAAGTTTTGTAAAATTTGTTTAGATAAGGTCATTGTATTC
CGACCTTATCCTTGCTTTAACAGTCTGCTGATTTCAACTTTCTTTAAAAAGAACATTTGA
AAGAGAAGACTCCATGACGAAGATGATACACTTCTGCAGAGGATTCACCAACCTCAGGCA
ACGCAGGCGGCGTAGAGGAATAACTCTGGATGGGATTATTTCCAGGAGAATTCTTGAGAA
ATTAATTTTAATTTTTGTAGCAGGGCCTACGGGCGCTCCATTGGCGGCCAGGCGGGAAGC
CGTAGTAAGACCAAACTGGGAGCATGTGCG
>Locus_27370_Transcript_1/1_Confidence_0.000_Length_210
CTTTTACAAACCGATCACAATGAATATGCTTCAGTATAATAATAGTTGCTTATATCAGTT
AGATGTCTATTTTTATCACCAGAAACGCACAAGCGAACCACTTAAAATCTTAGTATCCCA
TAATTTTTGGGACAACGGAGAAAATATACAATAATGAAGCAATAGTAAAATTCGAGAAAA
AAAATCAGTGAAAAGAACCTGTAACTGTTG
>Locus_23905_Transcript_1/1_Confidence_0.000_Length_430
CCGAAAAGTAAAAGTTTGGTTCATATTCTCAAATTCTCTTCTGCACTTCCTATCCTATCT
ATCATCTCCAATAATAATGGAGGACATGAGAGCACGCGCCGCCGCCAAGGGCTTCCCTCT
AAACTCTCAACACATATCTCCACGAGCCACCACCTTTAACCGCTTCTTTGCTGCCCTTTA
CGCCTGCGGTCTTTTGGCTTTGTTTTACTACCACATTTCTTCACTTCTCAATTCCACTTC
TTTCGCTTCCTTCTTCCTCTCTGTTTCTCTCTTCATCTCCGACGCCCTTTTGGCCTTTAT
GTGGGCCAATTCTCAAGCCTTTCGGATGAATCCACTCCGGCGCCGTGAATTTCCAGCCAA
CTTGAAACAGATACTGAAAACGGACTCGGATTTTCCAGCGCTGGATGTGTTTATTTGCAC
GGCGGATCCG
>Locus_5832_Transcript_3/4_Confidence_0.250_Length_1388
TTTAGGAAGAAACAAGAAGGTGGAAGTCAGTAAGAATGGTGAAAGTGAGGAAATTTCCCA
TTGGCCAAGTTGGCATTGGCAACTCCTATCGCTGTCGGACCTCATGGCTCCTCTCCATAT
CGCCGACTTCGAAGTCAATCGGAGACTAATTTTGGCTATTCTTTTGTCTTCTCTTCAACA
AGTTTTCATCCACGCATCAATTGATAGCAACATCCTCAATCTTTATGCGGTTTCTATGAA
TTCCACTTCTTTGCTTCAATTCATCACAAATTTCACTTTCCATTTCTCATTCTAACCTCT
TAGTCCTCGTTTATCAATACATTATGGAGGAGGAAGGTGTTGATAATCGTGCTGTGAAGC
GTTTGGATTCTGAACGTGATCCAAATCAGAAGAACAGGCAGAGATTTGGGAGTAGAAGTG
GAGTATTATCGATTGAGGAGTTCTTTGAGGACCAAGAAGTACCTTCATGGAGGAAACAGC
TGACGTTTAGGGCTTTTTTTGTTAGTTTTTGGCTGAGCATTTTGTTCAGCTTCATTGTAA
TGAAGCTCAATCTCACCACTGGTATTATACCTTCGCTCAACGTTTCTGCTGGCCTATTAG
GTTTCTTCTTTGTCAAGTCCTGGACGAAATTTTTGGAGAGATCAGGTTTATTGAAGCAGC
CTTTCACCAGGCAGGAGAACACGGTCATCCAAACCTGTGTTGTTGCCTCATCTGGCATCG
CGTTCAGCGGAGGTTTTGGAACTTACTTATTTGGAATGAGTGAACGGATTGCTCATAAAG
CATCAGGCAGCAGAGATTTCAAAGATCCATCATTAGGATGGATGATTGGTTTTTTATTTG
TTGTTAGCTTTCTTGGTCTCTTCTCAGTTGTACCCTTGCGGAAGGTATGCTGTCATCTTG
CTCGTAGCAAATATTTTCAGTTTATTACATCTAAAGCTTCAGAGTTGGTTTTATCCCATA
ATAAGCTATGAAAATTTTAATGCAACATATATCAATGTGAATAATTGATATACAAACAAC
TGCCACGTAATGCATGGTGAAGTAGCTTTCAGAGACAATTATATCACACAAGATTCACAA
ATACCTTTATTTAGGGCTTCTATGAGTGCTCTTTCTGTAGAGTCAGAGGTTCAAACTCCC
ATGCCCCACATGTATCCTACTCAAAATCTAGGAAAAGAACAGAAATTTATGCTCCATTTA
ATAAGTTGAAGTTGCAATACATGTGTTGACTTGATAATGTTCATTATTATTTTGAATCTT
TGATCACTTTGACTCGGGATTAATTGCAGATCATGATCATAGACTTCAAATTAACTTATC
CAAGTGGTACTGCTACTGCTCATTTGATTAATAGTTTCCACACTCCCCGAGGAGCTGCGC
TAGCAAAG
>Locus_13936_Transcript_1/1_Confidence_0.000_Length_816
AGGTAGTCGAGATTGTCACAATAAACATAAGCTTAATATTTTCACAAAAATTAAAAAAGA
AACTAGAAAATAAAATTTTTGTTAGGTTTTTTCCAATCCATTTGGGTGATGATTTCGATT
GAGATTAGGGTTTGGAGTTGGGTCTGCATATGGCCAAAATTGGGCATTTTTAACCTTTGA
TACACTTTCCAACATACCTTGCGGTGTTATATTCCCCATTATCGTCACCTTTTTTGCCGC
AAAATCAATGTTGAATGAGTTCACTCCTTCCATTTTGGAAAGATGTTTCCTCAGTTTTCC
TTCACAGCCTCTGCAATGCAATGATACCCTCAAAACAACAACCTGATTGGAAGGTGGAGA
TTTATTGCAGTGGTCGTCGGAAGAAATCTGGGGCGTTGGTTGAGGTTGGTGTGGATGTTG
TTGGTCAGAAGGAGTAAGGTTTTTGTGAATAGGGATAGGCGTGGAAATCCGATCCATAGA
ACCATCACGAACCGACTTGTCGTTCAAAAGGTATCGCATCGACCCAGGAGGCGTAGCCAA
ATCACTCGGCTTTGCACAACTCCACCTTACAAAGTCAGTTGTAACAATCGATGAACTTTT
CTTGATCTTCTTCTTCTTCTTCTTCATTTTCAAATCCTTATGATTTTCGGACCGGATCTG
GTCCCCGGCGACATTAGGGGAGGCGGCAGCGTGGAGTTGATGGTAAGGGAGAGGATTAAT
GGGGGAGTATTGGGAGGAACATGGAGGGTTGGGGAAATTAGTTCTAGAAGTGACGTTTGA
TCGTCTCCCGTCGGCGATGATTGGGTTGTGGCGGTC
>Locus_41135_Transcript_1/1_Confidence_0.000_Length_320
ATTTGAACAACACTTTCGCCAAGCACTCATTTCAAACTATAAGTAAGATTTACAAGCAAA
TAACACTAGTTTATAATTAACGATTCAAAGTTGGAGTCTTTTTAATATTAGAGCACAAAG
ATTTCACCAAAAGGCAGTAGCAATAGGTTAGTCTAGCAAAAGTTTTTCCAGACTCCAACT
GGTGAAAGAACTTCATCCCCACGTTGATCGAAGAGAATTCAATGAGGTTGCCCGTACTCC
AGTTACAAACTCAATCCCTTCCCAAATTGCAACGCACGCCTCCAAATCGAGGTGCTCGAA
AATCATCATAAATCAATCAT
>Locus_1096_Transcript_1/11_Confidence_0.533_Length_1709
AAGAGAAAACTCAGAGGATTCATCGCTGAGAAGAATTGTGCTCCTCTAATGCTTCGTCTT
GCATGGCACTCTGCTGGAACCTTCGACAAGGAGTCCAAGACTGGTGGTCCTTTTGGAACT
ATGAGGTTCAGTAGTGAGCTCGCCCATGGCGCCAACAATGGCCTTGATATTGCTGTTAGG
CTATTGGAGCCGATCAAGCAACAGTTCCCCGTCCTCTCATATGCAGATTTTTACCAGTTG
GCTGGTGTTGTTGCTGTTGAGGTTACTGGAGGACCTGAAGTTCCTTTCCATCCTGGTAGA
GAGGTTAGTGAAAGATGATTAACGAATCTGTTTTAATTGTTTGGTGTGATTCTTGTAACT
GGAGAATGTGTTATGTACATGTTTCTGGATATGGATGCTCTGGATTGTTACCTCTTTTGG
CAATGTTTGTTTTTATGTATTATACTTTGGCTTTTTCTGAGTTTTGCTTCTTGTTCACTT
CTTGTATGTGGGGAAGCTATTTTTCTGGTTTTCAGACTCTGTTTTTAGGTGTTTTTGAGT
TTGGTTTGACTTGTTTAAGGGAATGATTTGGTAAACCTTCTAAAATGTCTTTGCCTTTGA
CTAATAGTTTACATGGGGTTGCCTTTTTCTCTTCTATTTTTCATCAGATTAGGATTTTTT
GAAATCTCACTTGATTCTTTAACCCTAATAGAGCCAGCTTGGGAGATTTAATCAAATCCT
TGGGGCTTTAAAGTGTGATAATTTAAAGTGAGACCCCTTTTCTAATTTACAAAGATGATC
TGTTGTTGATAATTGCTGGTCTCTGTTCTACAGGACAAACCCGAGCCACCACCAGAAGGC
CGCTTGCCTGATGCTACCAAGGGTTAGTTTATATGACAATCTTGGTATTATGTTAATGAT
GAAAAGGACTTCTTTTCATGATTGTTGACTTGTTATGTGTTCTGTTCATGGTCGACTCGT
GCTCAAAGAGTTCATTCTTCGTCCATTTCTAAATCGTCCCATTTCTTCCAAGTTTCACGT
CATCATCATCACCATGGGAAAGTGCTACCCTGTTGTGAGTGAGGAATATCAGAAAGCCAT
TGAAAAGGCTAAGAGAAAACTCAGAGGATTCATCGCTGAGAAGAATTGTGCTCCTCTAAT
GCTTCGTCTTGCATGGCACTCTGCTGGAACCTTCGACAAGGAGTCCAAGACTGGTGGTCC
TTTTGGAACTATGAGGTTCAGTAGTGAGCTCGCCCATGGCGCCAACAATGGCCTTGATAT
TGCTGTTAGGCTATTGGAGCCGATCAAGCAACAGTTCCCCGTCCTCTCATATGCAGATTT
TTACCAGTTGGCTGGTGTTGTTGCTGTTGAGGTTACTGGAGGACCTGAAGTTCCTTTCCA
TCCTGGTAGAGAGGACAAACCCGAGCCACCACCAGAAGGCCGCTTGCCTGATGCTACCAA
GGGCTCTGATCATCTGAGAGATGTTTTCTACACCATGGGTCTTTCGGACCAGGACATTGT
TGCCCTCTCCGGTGGTCACACATTGGGTAGGGCACACAAGGAACGATCTGGTTTCGAGGG
TCCATGGACTACCAACCCTCTCATCTTTGACAATTCATACTTCACTGAGCTCTTGACTGG
AGAGAAGGAAGGACTTCTGCAGTTGGTATCAGACAAGGCACTTCTGTCTGACCCCGTCTT
CCGCCCACTTGTTGAAAAATATGCTGCCG
>Locus_25975_Transcript_1/1_Confidence_0.000_Length_1197
CCTTGCCGCAAGAACGATGACGACAGTAGCTTTGTAGATGGAACGACCAATGGCGGGGCT
TGGTACAGTGTCCCTGGTGGAATGCAAGACTTCAATTACCTGAGCAGCAATTGTTTTGAG
ATCACGGTGGAGCTTAGCTGTGAAAAGTTCCCACCAGAAGAGACTCTGAAGAGCTACTGG
GAGAATAACAAAAACTCCCTCATTAACTACCTTGAGCAGATACACCGAGGAGTCAAAGGA
TTCGTCCGAGACCTGCAAGGTAACCCAATTGCCAACGCGACCATCTCCGTGGAAGGAATA
GACCATGATGTGACGTCCGCAAAGGACGGTGACTATTGGAGGCTCCTTGTACCTGGAAAC
TATAAACTCACAGCCTCAGCTCCAGGCTATCTGGCAATAACAAAAAAAGTGGCAGTGCCC
TATAGTCCTGCTGTTGGGGTCAATTTTGAACTGGAGTCTTTTTCTGAAAGGAAAGAAGAA
GAGAAGGAAGAGTTGATGGAATGGTGGAAGATGATGTCTGAAACTTTAAATTTTTAAACA
GCTCCCAATTAGCTGCTTTTAATCTATCTATATGATGTAGTACGATGTAATAATGCCACT
TTATTTTAGGTTTTGTGCAGTTACTATATAACGTTGATTTATTTTTAATCATTTAAATAT
TACTCAATATTACTTAAAATACATAGATTCTTAGGTAAAAAATAAGAACTCGACCCATTT
CATTCTCGTACATAGCATTCATTTCCCTACACATATTAGACAGAGGAAAGGATCTAAGTA
AGTGATCTTGCCTACTTAGGCTCAAATCCAGTATTCCAGGTGTTATTTGCAATATAAAAC
CTTTTGGGTAATTCTAGCTTTTAAAAATTAGTGAAGTTCTTTTAATGTCATTGGTGATAG
TGTCACAATGAATGCCATTGAAAAAAGCCAGCATACCTTGGCATTGTGAGCTGTCTGTTG
CAAGAGTTAAGTTCTTCAGCATAAATTGTCACTTGTCCCTTGTGTTGATTATCTATGTAA
GCATGATCCTGATAATGCATTTCTGATGGGAAGAAAATGTACGTGTCTGCCAAGAGATTG
TATGAACGGAATGGAAATTGACTTTCTTATAATTATGGGGTCAATGATGTTATATTAATC
AGTCTGTTAACACTACTTCAGAATTTGGGGTTTTCTCATGGCTATAGGTTGGCCCAG
>Locus_46499_Transcript_1/1_Confidence_0.000_Length_223
GCCTTTTGTAGGACTGTGAGTTGTTCAGGATTTTTGTGCTGCAAATTGATGTTCTGGATT
GTTATTCTTGAAACCTTCTCAAGTTTTCATGAGTTGAACAGATTTCTAGAAGTGTTGTGT
CCTCGCTGCAGATGCATTTGGAAATAAATAATTTGTTAACAGTATAAAACACTTGCTTTA
TGACTTTCAATATATAATCTTGAGAGTATTCTCTACTTTTCTT
>Locus_23751_Transcript_1/2_Confidence_0.333_Length_945
CGATTCTCTGTTTTTGTAAAGTTCGCAAGATTGAAGTAAGAAAAGATCGGTGCATGTTGG
GAAGAAGAATTTGGGATCAAAACGAAAATGGCAGTGAGCATTTCCTTAGCCAAGAATGTC
ATCTTCAACCTCTGCAAGCCCAAGGCGGCCTTCGCCAACTCTTCTCCTTCGTTGTTTCTC
AATAAATCCACCAAAATTTCATCCCTCTCTTTCTCTACTTCTGCTTCTAAACATCCATCT
TGGGATGGAAATGGCGTGGATCCAAACAGAGACTCGAGGGCGGACTATGCGTATGAAGAT
GCGAAGGAACGAGCGAAGGAAGGGGCCAAAGAAATGAAGGAGAAGGCGAAGGAAAACACG
CAGGAGGCCAAAGAGAAGGCGGCGGAGAAAGCAAAAAGAGCCTCAGAGACGGCCTCGGCA
GCGAAGGAGAAGGTAAAAGACTACGCACGTGATGCCAAGGAGAAGGCAAAGGAAGGAACG
TACCGGGCGACGGAGACAGTGGAGGAGGCGACGGAGAGAGCGAAGGAGGGTGCAAAGGGG
ATGAAGGAGAAGACGGAGGAGATGGCGAAGGAAGGGACAAATAAGGCGACGGAGACGGTG
CAGAATATTGGGGAGAAAGCGAAGCAGACGGTGCAAGGAGCGTGGGAAGCTGCAAAGGAT
ACGACGAATAAGATGAAGGAGAAGGTAATGGGGACAAATAATGAAGAAGAGGTTGAAGAA
GGAAGGAGGGGGAAGGTGATGGATGAAGATGTTGTGGAGCTTAGGAGAAAGGCTGGGAAC
AAGTATGATGAATGAATGGAAATATATTTTCAAATTTCAAATAATGTGGTTTGATCAGTT
CTGTTTCCCTATTTTGGTTCTTTAATTTCTGCTAACATCAGTTGGAATGAATGTTCTTTT
CTTTTAAGGAATATAAATAAAGTAGATTTTGAAACAAAAAAAAAA
>Locus_35679_Transcript_1/1_Confidence_0.000_Length_297
ACATAAATCATTTAAATTACTTCTTGGTCAAACGGCTGGGCCAGAAAGGGTTCACTTTTT
ATTTTTGCTAATTAAAGAAATCAAACTCGACTCAAAATGGGTGCCTCTATATTGATTGCT
CTTTGGCACAATAGATTTGTGCTTTGGTCATTATTCCTGTTAATTCTTTATGAACTCTAC
TTTACTGGGAGCTAACAATGTTCAATGAGATCTGCTTCATTTTGTATTTTCTATTCTGAA
ATGAGTTGCACTGGACAAACTATAATCTAGTTCTCGAAACCAAGGTAAAAAAAAAAA
>Locus_21142_Transcript_1/1_Confidence_0.000_Length_238
CTCCACTCTCTGTGAGGCAACTTTTTTTAATGTGACTCACACTTTAGCCTCAAAAGAGCT
ATTATGCCTCAAAGCATCTAGTACATCAAGAAACACTGCATATCAGATATGAAGTCTTGT
ATTTCATCATATAACTATAACCAAGAACCATTTGCATAACAAAGGCAGATCAGTTTACTT
TTTTCAGGATTCTTTACGAAGCACTCAATAGAGTTGGATTATATTGTAGTTCTTCTTT
>Locus_20623_Transcript_1/1_Confidence_0.500_Length_231
AGATACTTGAGAAGGTTAAACTAGCATATGATATACCCATAGTGACTGATGTGCATGAAT
CCATACAGGTATTTTACTTCCTTTTACTTCAGACACATAAGCACTCTGTTTGTGTGGTCA
TTTGCTTAAAGTCTAAAACAGGTCTTGTTAGATCCAAGCATGTATGGAATAGTTTAAGAT
CTGATTTCTTACACATAATTTTTCTATTAATGTTCCTTCAAGTTACTGCCG
>Locus_38014_Transcript_1/1_Confidence_0.000_Length_1364
AAAAAAATCACCTTTGATGTTCTGACTGACTTGTAAAGTCCGTCTTCCCACTCTCTCACC
ACCCATTCCCTTTTCTACCGGATCCACTCACCCACCATTTTCATTCCTCCATTCACACAA
ACACACCAAATCAAATTCGATGTATCCCATGCTTACATTCTTTGTGGCGGCGTTTGTTGC
TGCCGTCGTTGCTATCATCTTCTCCCTCCCAACCTCTCTTCTCAAGCTCGATCAGGTCCT
TGCCCCACCGCAGATTCCCGGAACCCATGATTATCTTCATTCCTCCACCGTTATTTCTGT
CACTGGAGCAGTCGGACCGGAGAGTTTGATTTTTGACCCGAATGGTGAAGGTCCGTACAC
TGGGGTTGCTGATGGCCGGATTCTCAAGTGGACAGGTGATGGCCGTGGCTGGACTGATTT
CGCTGTTACTAGCTCTGACAGGAGTGAGTGTGTTCGCCCTTTTGCACCTGAATTGGAGCA
TGTTTGCGGGAGGCCATTAGGACTGCGTTTCGATAAGACAACTGGAGATCTCTATATCGC
TGATGCCTATCTCGGTCTTCATGTTGTGGGACCTGGTGGAGGTTTGGCAACAAAACTTGT
GAGTGAATTTGAAGGCAAGCCACTTCGTTTCACAAATGATCTTGATATTGATGAGGAGAA
CGATATCATATACTTCACTGACAGTAGTACAGTTTTCCAAAGAAGACAGTTCATGGCGTC
GATATTGAGCGGAGATAGTACGGGAAGGTTATTTAAGTATCACCGAGCTAGTAAACAAGT
TACGGTTTTATTACAAGGCCTTGCCTTTGCCAATGGTGTTGCATTAAGCAAAGACCATTC
CTATGTGCTTGTGGTTGAGTCCACCTCTGGCAGGATCCTCAGATTTTGGCTTCAAGGTAC
TGAAGCAGGAAATTTTGATGTTCTCGCTCGGCTTCCAGGCTTTCCTGACAACATTAGAAG
GAATCCGAAAGGTGAATATTGGGTTGCTTTGCATTCAAAAAAGGGAATTATTGGGAACTT
GGTTACTTCAACATCTTGGTTTGGGAAACTTCTGTTGAAGCTTCCTATTGATTTCAAGCG
ATTGCATGGGTTGTTGGTGGGAGGGAAGGCCCATGCAACTGCTGTTAGGTTGAGTGAGGA
AGGAGAGGTTTTGGAGATTTTAGAAGATTGTGAAGGGAAGACTTTGAAGTTCATTAGTGA
AGTTGAAGAGAAGGATGGAAAGCTTTGGTTCGGATCGGTTTTAATGCCATTCGTTGGTGT
TTATGAATCGAAATAGACTTGTTTTCCTAAGCTATTTCTCGAAACACGATTCGAGTAGAT
AGTTTTCGCTCTCGCTTCTTCTTCTTCTTCTTCTTCTTCTTCTT
>Locus_15679_Transcript_7/8_Confidence_0.417_Length_3047
AATCTTGAAATATCTCCTAATATTTACGGACTTTAATTTAGTTATTAACTACAAAGAAAT
TAACAATAAAGCAACTAATGTTAAAATTTATTAAATCGGACATACATACAAGTACCATTA
CTAAAATGAAACAAGTCTTATAAACTATACGTGTTGACAAAAATAGAAGAGTATTTTAAC
CAATTAAATTGAAAATGTAGCAAAACTCAAAAGAACAACAAAATCTTTAGAAACAATCCC
AATAATGATAGTTTCAAATAGATTCAAAGTCTTGATTAAATGTAGCAACAAAAGCTTCTA
TTTCATCCCTTTCCTTAACAACACCAATCTCCATTACCACATCACTATTTCTACTATCAG
CCAAAGAAAAAACATATGGTGATTCAGCTGACACAATCTCCACTTTCTTTGGCTTTCCAA
ATCCAAAATCAGCATTATAAACTCCAAATCTTGGTGAACCAGATAGAGAAATGACTTGTA
CTTTTGAATAATTAGCTGTCATTTGGCTCATCTGTGACCCCCAATTCTCACTCCCATTTA
AAGCTCCATCATCCAAATTTCTAATAGCTTTTGAAATCTCATCACAAGCCAATATTATTC
CATTTTCACTCAAAAGTTCAAATCTTTCAAGACAAACAAAAGCACCAACCAAACAATTCC
CAAAGTAATTCAATGGCACTTGTGGCTTTAAACGAGTTCTTCCATCAGCTGCAAACGCAA
ACCATAATTTTCCTTCTTTTAAACCTTCTAATTTGGCTATCATATAATGGCATTTCCTTG
GGGGTTGGTATTGAGGATTCTTCCATGCAAATTTGAGCCCATGATTTAATGAATGAAGTT
GAGCTTCTTCCATCTATGATTGCATGGTGATTGGTTATTCCAATGGAGAATCCTTTGTTT
TGAAATTTAGTTACCTATATTGAGAATATAAATAATTGATTAATTGTCCTTGTGCGAATA
TAACAATTTAGTTTAATATATTCACAAATATGATACAATACAAGATAAGTTATATATATA
GTAAAACATTGGAGTAACCAATCACTAATAATAGTCTATCACTAATATTAAAAATATAAT
GAGGAAGGTTAGACAGTAAAATCTATGCCAAATTGAGTAGTAACATACAAGTTTTATATT
AATTTGCTTTGAATGACCCTTTATTTTGTGGGAAGGAGGAATGATATCTTTTCAACATAT
TTGGGTATAAGTTTTCAATCTTGTGAACACCGACGGATCTAGCATAGGCCCGGGGGGCTC
AAGCCCCCCCTCAACTTTATTGCCTTTATATAATATATATAAAGAAAGCTACTTAATTTT
TAATATTTACCATTAGTTTAGTGGTTTCTTTGATTGTCAGCTCCCCTTTCCATGGTTCAA
ATCTTACCTATGTAATTTATTTTCCATATTTTTCTTTTAGCCTCCCGTCAATATATTTTC
TAGATCCGCCACTGCTTGTGAATGATAATATTCATTCCAAAGGTATTTCATATTCTCTTT
CCATGGATGTCGTTTTTCATAACCTTCCAAATTATGTGAGTTTTTCTCTGTTTCTCTTAC
TTTTTTACTTTTTATTTTTATCTTTTTCATTTTATTTATTATTTCTTGTTTCTTCTTATT
ACTAAATACCAACCATTTTTATAAATCTTTTTAAGAAAATTGTCAAAAATAAAATATTTA
ATAAAACATTTATACTTTATAAAAAATTAAATGTAAAATTTTTTCTCTTCAAGTGATTTT
ATTATATAAAACGTAAATATTTATCTAATTTTTCTATTTTTGAAAAAATCACTATATTTA
CACTAAGCCATTTATAACATGTATAATTAGTTTTTATTAGTAATAATGCTAATATAATAA
TTTATTATATTATTTATCAATTAAAATGGAAAAACATAATTATAATTGCTTGAACTTTTT
TTATTTGACAAATATTCATTTACACCATAAATTATTTAGAGTTGTTTTAAAATATTAAAA
ATATAAAATATAAAATTTTATAATTGATAGAATTTTCATCATATTATTTACGATCATTTT
TCTAAGATTTTTTATACTTAATAGCATAAATTAAATACAAATATAATTTTTGTTGATAAA
TTATTCTAACACAATCGCACAAAGTCATCTTTAATTCCCAAACATATTGTTCTCATTAAT
CTTATTCTTAGACATACTTTATTTCAAAGCATATATAAATTTCTTCGAACATTCTGAAAA
AACTTATGAAAAAAAAATAATCTTCATTATTTTAAATAAGTAATTCGTTATTTTCAAATA
AATAAACATATGTATGATTTATAGATATTGGTGAGTGATATTTTGATGCTTGTATTTTGT
TATTACTCGTCCAAAATATCTATATGCATAAGCAAATATGAAATCATGTTATTATATCTA
CTTATAATTAGTGGTTAAGAACCTGGATAGCAATGACTGCAGCACGATCATAAGAGACTG
GCAATTCAGGAACAAGAGGATGAAATTCCGAAACTTCTCGAAACCCGTTACCAGAAAGAT
GATTGAAGTCACCGTCAAACTCCGCCACTGTCATGGAAACCCCATCGCCTTCGACAAATT
CAACGACGGGTACATCGGATTGAGATGGCCAAACGAGATTGCCAGCCAGAGGAAGATAAT
GACAAAGAGTAAGAGATAGAGAGCTCTTGAGTTTTGGAACAATGGTGTCGTGAAACGAGA
TCTCGTTCGATGGAAATTCGTAGAAAAAAAGACGTTGGATCGGATGAAACCTTAGCCACA
TCAAATCAAAGAAAGTGAGGGGAAGAGATGACGGTGCCGCCGCTGTCGGAGAAGGAGAGA
CTTTGCAGACGTCAATTAACTTTAGAGAAGAAAAGTTAGCCATTGATAATAAAAAGAAAC
TGGGATAATCAATTATATTTTTTCAAAACTTTGGGTGCTTTTAAAGTTGGAAACGACTAA
AAGAACATACAAATGATGACGAATTGGCTTCCGTCTTTGCTTTTTACTTGCTGGAAGGGA
AAATCTTCTAGACTTTCCAAATATTGTAAGTATTGTTTTTATCCCGG
>Locus_24739_Transcript_1/1_Confidence_0.000_Length_205
TGCCTCTGCAATTTTCTTTCTATCTGCATTACTTTGTTCTTTTATTAGGTTTTGCTTTTT
TTCCGAATCATGTTGTTTTTGTAGTGGTAGGCTGTTGATTACTTTAATTTAGGACCTCAT
TATTAGCAGTGGTTCTATAGGAATCCTCGCTCTCTGTTCTCCTTGTATTTCATTAGTTCG
TAATTGGGTTACTGTTATGAACTCT
>Locus_12889_Transcript_1/1_Confidence_0.000_Length_981
CAAACAGCAACAGACAGATTCAATAAATAAGTATTGCGAGTTGAACAAACTTGTCAATAA
AGGCAATGCTACTCACATGTCAATAAACTGCAACAAACGCAGAAGATGGACAAAGAGGTT
TTGCTGAACACTTATGTACAAGAAAATGACATACGTGCCAGAGGAAGGTATTTTGTATGG
TGGTAGTGGGTTGCTATGAAAGAGGAAAAGTTAGATGACAATGCTAGTTTCACCAATCAT
TGATACAATGTTGTTATCTCCGCATAGGTAATAGACTCACTCCCGTCAATGTGATGTCAA
CATCAGAAGTGGCGTGCTCAGTTGTCGTGTGCTTGTAATTTTAAAAATTGTATGTCTTTG
TCTGCTTTGTCCTCCTATTTCAGCTGCTACATTGTCCATCCGTGCAGAATGCTTAAATTC
CAAAGTAGCATGGTTCGATGGCTCAAGGGGCACAACTTCCAAAGTAGCATTGTTTCAGTG
TTCTCAAGGATAACAACACTTAATTGCAGGTTATTTTAGTTAACTCACTTTACACAAACT
TCTCTTCATCATTGTTGACCAAATTTAGTTAACAAATCAGAAGCTGTTGGAGAAGATTGT
GGCTGTGTGATGTCAAGCTGTTATCGTGCGATCAGGTAAATGCATATACTTTTGTTCTTA
CTGTGCCTCATTTTTCTGCAGGATCTCTTCCTCACATGTTTACGCATTCTATATTATCGT
GTTTCTACATGTCAAGACATTCATAACCTTGAGATTACATTTCATTGTGTTATAAAACGA
ATATCACGTGCCTTTTGTGAAAACTGAAGATGTCCAGAAAGGAAAATATGATCAAAATTA
AGTAGTAACAGAAGCACAGATATTTCAACAGTTACGACGGAGGCAAGCATACTTGGGTAT
AACATATACACAGCGACATGTTCTTCCATCTGTATAATTCACATACTAAACAGCGGATTC
TGGACGGACAACAACATTTGC
>Locus_32779_Transcript_1/1_Confidence_0.000_Length_609
ATATAATATAATATAAACAATATCCTTGACCTTTAAAAATATCTATATTATTTCAAAAGT
CATTAAAAGTTATTTGAATTTTAAAACGGAAATTGAATAGACTTGAGTAGTAATCTTGGA
TGATGTAGCGATGTCTAGGCTCCTAATTCTCATCTATCTACTATTAAATGTAGTTTTGAA
ATATTTGTGAAATGTCAAAGGAGTACGAGTGCTTTTGAAACAAAGGACAAAGGTTAAGGT
ACTTTTTTTCTTCAAATTTAAACTAACTACATGTCCAAGGGTATGTAATGGAAGACTTCT
TCTCTTTGACTGACCTGTCTTATTTCATGACTGTTGTTGTTGGTCCATCTTTTCAAATTT
TCTTGTTGTACCATACATTGACTTTATACCATTAACATAGGATTCTTGCCTTGAATATTG
GCTTTATTATTTGCTTCGAATGTTGAGATGTGTTCTTTTTTCCCTAAAGAAAACTTAATA
ATTGATAACAATTGATTTTTTTGGATTAGGACATCTTTATTTGACAATTGAAATTAAAAC
TAATTAGTTGATGGTCTGTCCGAAGATGCTCAAGTGTAGGATGTTTTTGGAGAAAAAATA
AAACAAAAA
>Locus_21626_Transcript_1/1_Confidence_0.000_Length_229
TAAAAGAGATTTCGAACAATAAATAAGAGTTTGAGAGGGAACTAAACTTTCTTCTTCTTC
TTCTTCTTCTACTTCTTCCCTCTCTAACTCTTACACTTTCTTGTATAATCCATATAATAA
TGTTGAAACTAAACTTGGTAATTTGCAGGGGAAGAAGTACAAGAAAGTATTCTGGTTACC
AGCCATGGCTCCATTGGTGTCGGTAACCAGAATACTTTCTTGTACTTCT
>Locus_41037_Transcript_1/1_Confidence_0.000_Length_240
ACCACAAATATGGAAACAAACCATCTTATGGTGCCCTTTTATTCTATCATTTGACTTAAC
TATATTATTGAGCAAAAAGTTGAGGGAGAAGTTGATGTTCGGTAGAGTCCAATTTGTTAA
TTTTCATGAGTTTCTATGTACAGTTGTTTTAAGATCTTCATTAATTTCTTATTTTGTTGG
ATTAGAATTCTTTCCGTATATTTCAGGAACTTTTGAAGAACTTTAAGGTTTACTTTCTTT
>Locus_35726_Transcript_1/1_Confidence_0.000_Length_326
GCGTCTACAGCCAAGCAGTTAAGTACGGCGATACAGTTTACTTGTCAGGTACCTTGGGCT
TGGATTCTACCGGTAAGCTGGTTGAAGGTGGTGCCGGACCCGAAATAAAAAAAGCATTGG
AAAATATTAAGCATGTTTTGGAAGCGTCTCAATCTTCTTTCAGTTCAATCGTTAAGACCA
CGGTTCTGTTAGCTGACATAAAAGACGGCCCAACGGTGAACGAGATTTACAAGCAATTTT
TTGTGCCGCCATATCCGGCTAGAGCAATGTTTCAAGTAGCCAAATTGCCTTTGGACGCCA
AAGTCGAAATAGAAGTGATTGCCGCG
>Locus_20815_Transcript_1/1_Confidence_0.000_Length_226
ACCACATGTTTGTCCCCAGAAGTAAAAGTTAAGGGAATGGAGTTGACTTCACTCCTAGTG
GTCTTTTATCTTTGGGAAGGATTTGGGGGAAAGAGAATTTAAACTATCTATCTATTCCTA
TTGTACTAAAACAAAAAGTTATCAAAGAATGAAACTAAATTTTAAACCAAAGTGAACAAA
CTCAACAGTAATTAATAACTAACTAATCCGAATTACTGAAATAAAT
>Locus_3499_Transcript_1/2_Confidence_0.200_Length_5360
ACTTGTTGGCAAGCAGTATCCATGATCGATTGGAATAAGCACAGTTTGACCCCCTTCTCT
TTCTTTTCCCAATAGAATATTTCCAGCATGTCTATCTGCATTTGCCAATCTAATATCCAA
AACAGAAATTTTGTGCACCTCCTTGGTAGAGAAAGCACCAGCACCAAAATCCTCACAACT
GCCATTATTTTCCATGAACATCTGCAAGGAACCAATTTTAACTGACTTATCACTAGGATG
GTTGAACCCATCATGAAGGCACTTCACTAATGCTGTAGGAGGAACGCCAGCAAAGCCATT
CTTGTCACCAAACATTGAACGCCGTCCACTTATTGGATGATCTAATAGGTAAGCTGCAAC
TTCCCTAAATGCTCCTTCTCCAACTTTGGTTCCTTTCTTTAACCCTTCACCGTCTAATGA
CAATGGAAGGCCCCGTGGATTGTTTAAGGCCATTGGCTCCTCATCGATTGGCTTAAAAAC
AGATACATACTTCTTTCCTGACCGGTCTAACATAAGATATGCTCCACCAGTTCCCTCCAA
AGACCTAACTGGAAAATGCCCACAGTCTAAGCCATCTACAGTAGAGTTCACCATATCCCA
AATGGGTATTGGTAATTCAACCTTAGGGTTAACCACAATGGGCTCCAAAACACTACCTCC
ATTGGGATACGGCCTTCTTGGTGCAATTTCTTTGTCATATTCATACTTTGTCCTATAAGC
TTCCTTATCCTCTTTGTATACCTTCTGGTTATTTTCCCTAGAAAACTCAGATTTACACTG
TTCTTCGAAATTTGATGCCACAATAGAGAGCTCAAAGTTCTTATCAACGGGTTTGCCCCG
TACTTTTGCAGACTTCCGAACAAACAAATGTATGACTGCATCCTGCCTATTACAAATATC
GTCTACAAGGCTATGATCATCTAGTGGCTTTCCATCACACACTACTTCATGCTCATCAAC
AACGTCCACAAAATCCTTTACCTTCGTAGCAATCTTCTCTTTTACATACGCAACATCTCT
ATCCCGCTCCACATGGAAGGTAAACTCTTTCCCACAATAAGTCTTGACATTGATGACCTG
AAGATCTGATAATCTAAGCACCAAATGCAACACATTTCCATCCGTAACACCATAATCGCG
AACTAACGAATTATTCCGAGACAATTCTCGACCTCCACAAACTAACTTCTGTTTCTTCAC
CACAAATCCTTTGCAAGATTGGATCCTCAACTTCACAGATTCAATGGATTCCGACGCAAA
GATGGGCATGGGACTCATCGAGCCCGAAACAGAAACATATATCCAAATCGACTCGTTAGA
TTGCAAAGCAGATGGAGTAAATAGACGTTTATGAGAAACTAAATGCTCATTGCGAGCCGG
ACAAAGAGCAATGACACCCGTAGACGACATTTTGAAGAAGGGATTAAATCAAAAGGCCAA
AACTAGGGCTTCAAAACTCAAAAGAACAAAAGGGACAAGAAATCACATCAACATAGCCAT
AGTTCTAGATTCAAAGACCATCAGAAAGCAGAGAAACAAGACGATCAATGAAGTAACGTA
ACCTCCAAGAGAGGAAAAAAAAAATAATAGTAGCGATAATAATAAAAATAAAAATGAAAA
AGGCTAGCGACCCATTTCCGCCCAAAATGGATCAAGAAATATAAAATTTACCAAAGAACT
AAAAAGGCAATTGAAATTAAAGTCCACACGAACCCTGGGAGAGGCTTCGGGGATCTGTCG
CCTTGTGAAGAACAAGAAAATGAGGGACGATTGATCCGAGGAGGAGAGGAAGAAGAAACC
TAGAGGGGATTTAAGAAGGGCAAGAAAAAGGGGGGGGAATTGGATTCTCACAGAAACAGG
AAGAACCAAAGGGGAAATGGAGAAGTGGGGAAGTTTAAATTTGAGGTTCTAAAGATAGAA
AATTGGAAAAAAAATTCAGGTAATTGGGAAAGAAAGGAAGAAACTGAAGCAGAAAAATTA
GGGATTGGATGAGCGTTTTGGTCTATGTTGTCTGTTCGTTCAATTCAATCTCCCTCAGTC
TCATCCAATCCCTAATTTTTCTGCTTCAGTTTCTTCCTTTCTTTCCCAATTACCTGAATT
TTTTTTCCAATTTTCTATCTTTAGAACCTCAAATTTAAACTTCCCCACTTCTCCATTTCC
CCTTTGGTTCTTCCTGTTTCTGTGAGAATCCAATTCCCCCCCCTTTTTCTTGCCCTTCTT
AAATCCCCTCTAGGTTTCTTCTTCCTCTCCTCCTCGGATCAATCGTCCCTCATTTTCTTG
TTCTTCACAAGGCGACAGATCCCCGAAGCCTCTCCCAGGGTTCGTGTGGACTTTAATTTC
AATTGCCTTTTTAGTTCTTTGGTAAATTTTATATTTCTTGATCCATTTTGGGCGGAAATG
GGTCGCTAGCCTTTTTCATTTTTATTTTTATTATTATCGCTACTATTATTTTTTTTTTCC
TCTCTTGGAGGTTACGTTACTTCATTGATCGTCTTGTTTCTCTGCTTTCTGATGGTCTTT
GAATCTAGAACTATGGCTATGTTGATGTGATTTCTTGTCCCTTTTGTTCTTTTGAGTTTT
GAAGCCCTAGTTTTGGCCTTTTGATTTAATCCCTTCTTCAAAATGTCGTCTACGGGTGTC
ATTGCTCTTTGTCCGGCTCGCAATGAGCATTTAGTTTCTCATAAACGTCTATTTACTCCA
TCTGCTTTGCAATCTAACGAGTCGATTTGGATATATGTTTCTGTTTCGGGCTCGATGAGT
CCCATGCCCATCTTTGCGTCGGAATCCATTGAATCTGTGAAGTTGAGGATCCAATCTTGC
AAAGGATTTGTGGTGAAGAAACAGAAGTTAGTTTGTGGAGGTCGAGAATTGTCTCGGAAT
AATTCGTTAGTTCGCGATTATGGTGTTACGGATGGAAATGTGTTGCATTTGGTGCTTAGA
TTATCAGATCTTCAGGTCATCAATGTCAAGACTTATTGTGGGAAAGAGTTTACCTTCCAT
GTGGAGCGGGATAGAGATGTTGCGTATGTAAAAGAGAAGATTGCTACGAAGGTAAAGGAT
TTTGTGGACGTTGTTGATGAGCATGAAGTAGTGTGTGATGGAAAGCCACTAGATGATCAT
AGCCTTGTAGACGATATTTGTAATAGGCAGGATGCAGTCATACATTTGTTTGTTCGGAAG
TCTGCAAAAGTACGGGGCAAACCCGTTGATAAGAACTTTGAGCTCTCTATTGTGGCATCA
AATTTCGAAGAACAGTGTAAATCTGAGTTTTCTAGGGAAAATAACCAGAAGGTATACAAA
GAGGATAAGGAAGCTTATAGGACAAAGTATGAATATGACAAAGAAATTGCACCAAGAAGG
CCGTATCCCAATGGAGGTAGTGTTTTGGAGCCCATTGTGGTTAACCCTAAGGTTGAATTA
CCAATACCCATTTGGGATATGGTGAACTCTACTGTAGATGGCTTAGACTGTGGGCATTTT
CCAGTTAGGTCTTTGGAGGGAACTGGTGGAGCATATCTTATGTTAGACCGGTCAGGAAAG
AAGTATGTATCTGTTTTTAAGCCAATCGATGAGGAGCCAATGGCCTTAAACAATCCACGG
GGCCTTCCATTGTCATTAGACGGTGAAGGGTTAAAGAAAGGAACCAAAGTTGGAGAAGGA
GCATTTAGGGAAGTTGCAGCTTACCTATTAGATCATCCAATAAGTGGACGGCGTTCAATG
TTTGGTGACAAGAATGGCTTTGCTGGCGTTCCTCCTACAGCATTAGTGAAGTGCCTTCAT
GATGGGTTCAACCATCCTAGTGATAAGTCAGTTAAAATTGGTTCCTTGCAGATGTTCATG
GAAAATAATGGCAGTTGTGAGGATTTTGGTGCTGGTGCTTTCTCTACCAAGGAGGTGCAC
AAAATTTCTGTTTTGGATATTAGATTGGCAAATGCAGATAGACATGCTGGAAATATTCTA
TTGGGAAAAGAAAGAGAAGGGGGTCAAACTGTGCTTATTCCAATCGATCATGGATACTGC
TTGCCAACAAGTGTAAGTTTTCTTTACTCACTGTTCATTGCATATTTTAAATTTGGTTAA
ATTATATATATATATATATATATGTGTGTGTGTGTGTGTGTGTGTGTGTGTGTGTGTGTG
AAAGGCCCTTGAATGTTGTCATTTGTTTCAAAAACCCCTGCACTTTAAATGGTAAAAATA
TGTATATTGCCCTTCAACTTTCACAAACGTTTCAAATATAATCTTGGAGTTGAAATTTTT
AAAAAAAATTGGATGAAAATTGAGAAATGTTGTGGACCTAAAAAGAAACTTCAGATCATC
ACCATTCTGAGTCTCGATTTCGATTTGAAATACTAATGATTTCTATTCCAATGGTAGTTT
TGAATGGTTATGAAAGTTCAAGGTAATATTGCGATTTTTTAATGTGTGGCGGTATTTTTG
ACAAGGGCAAATTCAAGGGTATTTGTTAATTTAACCTTTAAATTTTCATGAGCTGAAGAA
TATTAGACTCATTCTTATGCTGAAATTTGTTGGTTGGAACTTAATTTATTCAGGGAGATT
TCCATAGACTTTTCGAATTAGCCTCACTCATATTCCATCAAAACGTATCTGAGTTGATAT
TCTCTGTCGTTTCAGTTTGAAGATTGTACATTTGACTGGCTCTATTGGCCACAATCCCAG
CAACCATATGATGCTGAGACATTAGACTACATAAATTCACTGGATGCGGAGGAAGACATT
GCCCTTCTCAAGTTCCATGGATGGGACCTGCCTCTGGAGTGTGCACGTACTCTTCGCATT
TCAACCATGCTTTTGAAGAAAGGGGCAAAGAGAGGGCTCACGCCATTCGACATTGGTAGC
TTTATGTGTAGAGAAACCTTGACGAAGAAATCAATGATCGAGGAGTGCGTGGAAGAAGCA
ATGGATTCTTTGGTTCCTGGTACAAGTGAAGCAACGTTCCTTGAAAGTGTATATGAAATA
ATGGATCGCCGCCTCGATCAGATTGCTGCTTCATTGTCCTGATGGGGAAAGCTAAAGATC
ATTTTTAGTAACTAATAATAGTTGTAATTAATTAATTAAAATATGTGGATAATGCACATA
TATGATGATGATATATATAATATATATGTTAATGAAATATTATTATGATCTCATGTAACG
AAATGACAGAACTATATCTGTTCTGCTTCTTTGTTCTTTGTAATAGCCGCTGAGAAAGGG
TTCTCGTTGGCTTTTTCAATGGCACTTCTTTGGAATTGCTGTTCTTATTTTATGCTTGTA
TTTGCCCTCCTAAGGGGTCTTTCTCCTTTGGAGTTTCAATGGAAATTTAATAAAATATTT
ATGAATTTTTTAAAAAAAAA
>Locus_11052_Transcript_1/1_Confidence_0.000_Length_747
GTAGATTTGGTAGCAGATATAGAGCAACTGCCATTATATATAGAGGAGGAATGCCCCTCA
ACGAGTTAAGAAATGACAGCACATCTCTGAATTTCTCAGAAGCCATTTTGAAAGTGTGAA
GATAGCATAGAGGAAGAACAACAGCCCAACCAAGACTGACAATAACCTTTAGAATGTTTC
TAAGAACATCAGTGAACTTCCATCGGTGAAACCCTGGAAAGTTTAAAGCTAAGTCCAAGA
TACTTTGAAGAAGACGAAGGACTGCAGCAGTGATGAAAATGCTTGATAAGGAGTACAAGA
CATCCTTTTGGAAAATCTCCAACGGTGAAATTCCTTTCCATGCAGCAATGACCATAGCCT
GAAGAGCTAGAACATAAAAGGTCCATAATCGATCAAAACTTCGGAATGTGTGCCAAAATG
TCCTTGTCTCGACAAAATAAGATTTTCCTGTACTTCCAGATTTTCTTTGTGGTCCCTTTC
TTCCCTGTGCTAGGTCACGCGTTGATTTGAAAAATTCACCATCGTCTCGCATGGGCCAAC
CAAGAGAAAAGCAATCAGAGGACCAGAAGTACTCATTCAGATCATCATAGTTGCACCAGG
CTGAGTGTGGAGCTTTTCCATTATGGCTCTTCTTGGCCTCCTTTTCAATGACTCGGTAAA
GGGGAGTTATAACCTTCCGCAAGAAAGCTTCATCATCCCCACCATAGGAAGGCTTAATAT
TTTCACCAGTAACAATGCTCACGTTTC
>Locus_49269_Transcript_1/1_Confidence_0.000_Length_2662
TTCGATTTAGACCTCTGTGTTTGCGCCTCCGTTCGTCAATCTTTTTTCTTCTTTGCAGCT
TCCGATTCCTTTTGTTTATTCTTCTCCGGATTCACTTGTTCGTCAATCTTCTTCCTTTAC
TTTCGTCTCCCTTCCATTATTGTTTTTATTACGTTCGATTTAGGCCTCCCTGTTTACGCC
TCCGTGATTTTGTTTATTCTTCTGTGTGAACCTGCATGTGCATGTTACCCTTGAAGCACG
CCTTCCTTGCTGCTCAGTGTTCAATTTTTCGTTTGACTGATGTAGAACAGATTCGACGCT
TTGTCTTCGCTGGCAATTGGTCTTACCCGAGCATGGTAGGGAGGTATACTTCTGTTTCAT
TACTCTTTTTTTGAAAGACAGTCGATGATGAGTACTGAATCCATGTTACTTTTCTAAATT
TTTTTTCCTGATTTTGATTCATTGATTTGGTTTATATGAAATGTGCTTGATGATATATTT
ATTCATTTTTTACATATATCAGTTGACTACATTTGTCTGAATTGTATCCAATCTCCTGGC
TTATCATTGTCATGACTATTTTTGCCCTTGAATCTCTATTTTACTCTTTGGGAAAATGTC
TTCATTTCTGCTCATTATTGTTTTGTCAATTCAAGCAATTGTCTTATCTTTTCATGGTGT
ACTTGACTTTTATAGCTTCCAATATCTACTTTTGACTATAGTTGGACTTATCTTTTAGGC
TGACTTTGCAGAGATTCCCTCTACCTTTTCTTGGTGTGATCATTTAATTGCATATTTACT
CCTCATATCCTCCTATATAAATCTCATCTCCTCTTATTATTTACCACTTCCATTTCTCAT
TGCTTGTCTTGTTCCTTTGTTTTCCAAATTTATCTTTCATAGTTAAATGCTTTTAACCTT
TTCATACTTTTTTCTCATGATAGTTTCTGCCCTACTTTCTCACCTATGTTTGTGGCCTCT
TTTGTATGTTTGTGTTTTATGACCTATGTTTATGCCTTTTTTCTCCTCTATGTTTATGCA
TTGTGTTTCTCACGGTTTCTGCCCTTCTTTCATTTTTTTGCTGCTCTGTTGTCCATGTTT
GTGGCCTGCTTTTTAACCTATGTTTTTGCCTTTTTTCTCCCCTATATTTATGGCTTCTTT
TTTTCACGGTTTGTCCCCTTCTTTTTCACATATGTTTATGCCATGTTGTCTATGTATGTA
TCCTGTTTTTTAACCTATGATTGTGCCTTTTTTCTCCCTATTTATATGCCTTGTGTTTCC
CATAGCTTCCGTCCTTGTTTCTCACCTATGTTTCCGCACCTTTTTTGTATGTTATGCTCT
GCTTTTCGACCTATGTTTTTGCCTTGTTTATCACATATTTTCTGTCTTCTTTTGTTACAT
ATGTTTCTGCTTTTGTTCTTTGTTTTTAATCCCTCTTAATTGATGTTTCCACAACGATGA
AATCTGGTTCAAGTTATTGAACCGATAACTTTGAGGCTACTTAACATTTGCTTTCAAAAT
TGATTTTTTTGTTTTGAATGTTGTTTTTCTTTACGTTTGAATTTCGGGTCAGTGCTTCTA
GTACAAGGTATGCAATCCTTCCTTTTGTCATTTATTTTTCTTCAATTATGTTGCATTAAA
AGAACGTGTCATGTTTTCGGCCTTACTTGTATCCTGACTTTTTTTTTAGAACGTCCGCGG
TCATCCCATCCTTATAAGAGGTATTATGGCTTAGCCATATATACATTAAATTTTCACAAT
GTATTTGTTTATTTCATTACAATAGAAATTATTAAGTTAAGGCCTATTTACATACTACAC
AGTATTGGTTTTGTAATAAATTATTTTCATGGGCATTTCATTTATTTAATGAATTAACAT
TATTTTTCTTTCATTGTATGTTTTAAATTTGTATTTATTTTTAACTTTCACGTGCAACAC
ATTTTTTTGAAAAAATGACTATACCAATGTCTTCATTTTCATTACTATAACTATCCAATT
AATTCACAACAATTCTCATTTAAAAAATATAAAAACTTTCCTACTACCATATCATAACAA
GAATAGGCTAAAACGGGATTTTCAATCATTGTATGTAATAGGGGTTGATAACTTCACAAT
CTTTTTAAGTGAAAAAAGTTATAAATTTTTTAACAATCATTCTAAGTAATACAAATAATT
TTGTAACTTCACAATCACTAGTGTTTTTTAAATATGACCATAAATTTGGATAGTTATTAA
ATTAAGTATATGTAAAAGGTAATTGAATACACATTTAATAACATTAAAAAAATGTGTTTA
ACTAATTGAAATTTATCGTTCACTATGACACATACAATTGTCAAACATAGTATTTTTAAA
ATACTATTTTCATGAGTACGTACTTCTACCACATACTATTTTTATAATACCTATCACACA
TAGAATTGTACTTAAAATTTCAATCTCGACATTTTAACCTCATATTGTTGGCTGTGGTTC
GACATTTTAACCTCGTATTGTTGGTTGTGTCTTGTATAGACGACATGTGGGGTTTCATCC
TAATGCCTGAAGATGAGAAGAAGGGCTTTTGTAGAGTCATCGTACAACACATCTCCAGAT
AGTTTATGTTTGTATTTCGCTAGCTTGCTTTTTATTTCCTTACTTCACTTTCACTATGTT
ATTGACTGTTATTTCTTTTTCC
>Locus_48650_Transcript_1/1_Confidence_0.000_Length_211
CTTCAAGCCTATGCAAAAAGGTTTTATTTTGACTTCTCATCTACATACGTCGGTGTGGGA
ATGATCTGTCCTTTCATGGTCAATCTATCTCTCCTTCTTGGAGCCATCATCTCATGGGGT
ATCATGTGGCCCTTAATCGAGCTAAGGAAAGGTGATTGGTACAGTGCTTCTTTATCTGCA
AGCAGTCTTCATGGCATTCAGGGCTATAGGG
>Locus_26785_Transcript_1/1_Confidence_0.000_Length_222
TGAAGTTGGATATAAAGGTGGGACACCAGGATTTATTCGTGTATTAGATCAACGTGTTAT
CATCTATCCTGACTATATGGGGAATCCTTTTTTCACAGTACTGGGCAATAGTATAACATA
TCCACAAATGTCATTATGTTTTATTGATCATAATACAGGTCACACCCTCCAATTAACAGG
AGTTGTATCCTTACAATATCGAGAACATGGGATGGATTTAGA
>Locus_2089_Transcript_1/3_Confidence_0.333_Length_2090
GCTGTGAAACATCTCCAAAAGACAAGAAATAAATTTATTACAAAATACATTTGAAAAAAA
AAAATTATGTTGCCCATTTAAAACAGGGCATGAACAGCAGTACTTGTTTGAAACAAAAAT
CTCTGCTCTTATGTCTAAATAAATATCCTCGCCAAAATTCAATTTACCATGTAATACCTA
AAACAATTGACTCTAAGCATATTTTACCTTTACTAGTTAGATTTTGATATCCTTTCTACT
TGCTGAAAATTCCCCAACTTTTTTGTCCCTTATTTGAATTGTCCTCCGAGTTCTTTATTG
GAAACTTTGTATTTTCTGCAACTCCAGGTACATTAGGATTGGTCGAGCGTGTGTATGGAG
GCCCTCGATTCCCTTGATAACCTGTGGCTGGAGGATCTTGCTTCCCTGGAGCATTGGAGT
TTGGAGAACTGAAGATCCCAAAGCTAGTTTTGGATGGACTTGAATCGGTATGATGAGATG
GACCAGGTTTCGATGTCGCATTTGAAGAATGGTTGATGTTTCTTGATACAGAAGTATTGT
TATCATATTGTCTGGTTTCTCTCATCGTGGGTGAGAAGTTTGTATTTGGAGGAGGGTGCC
ACCTCTGATCGCGAATTTGGGGTTCTGATCGGAGTGAATCTCTAGCACCTCGGCTGTAGC
GGTCTGTTACATTTGGTGGTTGGAAACGATTCATTGGTTCGCGAATCTGGGGTTCTGATC
GGAGTGAATCTCTAGCACCTTGGCTGTAGCGGTCTGTTACATTTGGTGGTTGGAAACGGT
TCATAGGTTCGCGAATCTGGGGTCCTGATCGGAGTGAATCTCTAGCACCTTGGCTGTAGC
GGTCAGTTACATTTGGTGGTTGGAAACGGTTCATAGGTTCGATCTTTTTGGGTCTATTAT
CAATTTTGATGGAAGAATCTTCTCGAAAGAGTGGAACTGAGCTGGTTCTACCAGAATCAG
GAACATCCCTGTCTGAAACAACATTCATTTTCTTGGTAGCGGTTGTTGAGGTAATCACAT
CTCTATCATCTTTCAAGTCAAACGCTTCGTCACAATCACTAGTACCATCAACTCTCCAGG
TAGTTTCTTCAGAACTCTCAGCATCATCTTCAGGATCCACAGCTGAAATCGGAGGGGTGG
AGCCATTTTGAACCTTCTGTTCCGCATTTGCAGCAACTTTCGATGCTTTACTGCCGCCTC
CTTTCTTCGAGGGGCCAAATTTAACATGCCTGACTATAATAAATGCCTGCCCTTTTTCCA
CACTCGGTCCACTTTCCACCAGCGCCACATCCTCTATCATGGCAGAGAGACGAGATAACA
AGGCCCCTAAGTCCTGATTCTCATCGCCCCTGGCAGTACACTTCACACGGTAACCACGTT
CCATCAATCGCTTTACCATATCAGCTTTCATCTTTAGGTCCTTCTCCTCAGTTTTCCCCG
TGAAGCGAACTTCTTTGTGTCCGGCCTTTTTCATAACCAATTCAACCTTGCTTTTCACAC
GATCCTTTTCCCTTATTTGCTTTTTGTACTTCTCCCTGTGGAAGTCCATGAGTTTACACA
CGGGTGGATTAGCTTTTTGTTGGACCTCAACCAAATCAAGCTTGAGCTCACGAGCACGTT
CAAGAGCTTCACGTAGTGGAAGAATTGTATGTCCATCATCAGATACAAGCCTCACAAAGT
CAGCCTTAATTTTATCATTAAGTCGCGGCCCACTCTTGTCCTTCTCTTCCTTCTTCGCAT
TACCTTGAAACTGAACCGGAGCAGCATAAAACCTAAAATTATCGGCAAAATCAGCTGGTC
TACGGGGAATCCGCTCTACATACCGATAAACATGATTCGTGGTACGACGAGAATCGAGCG
CAGCAGAGTGAGAGATTTGAAAGTAATGTCTCTTGAATTGATCCAAAAAGGACTTGAGCT
TGGATTGGCTTATTCTACAGAATAATGCCATTGTATTGTAGTTTCAGTGACCCAACCATA
GAATCACTGCAAATTTGGTATGGAGATCGATGGCTTTAACCCTCCTCCTCCCGGGTTTTC
TTCAAGATGGCGGCACTCGCCGGTCGCAGTTGTAGAGCTCAAAGCTCGAG
>Locus_33561_Transcript_1/1_Confidence_0.500_Length_874
AAGGGCCATGATGATCTATGTGAAGATTTCTTTGCTTTTAATCGGGCCAAAGGAACACTT
TATGACGGTGAAACTCGGTTGTTCCTTCACAGGGATGGTAATACATGTTATTATTATAGA
ACCTATCAAACATTATATCTTTATCATTGTTGTTTTAGCTGCATAAAAATTGGTGAGTCA
ACACCAGGGTGAAGCTTTAACCTGAGCTAATTCAAAACATTGTATGGATGGTTCATTTTG
AAATTATCACTATAAAGAATGTAGTTTCAGTTATCTTTTGTGGGATGGATGGATCATTTA
GGAATTATCAATATTAAAGCTTTCCTGTTGGATTTCATTAATCCAATGACAAGGTCTTGT
TTCAGTTTCAAAAAAGCTTCCCTGTTGGTGTTTATTTTCCAATTTCTTTGATAGTTACTG
CTAATGATACTATAATAATCTGTGGGATTTTTTAAAGTGTTTGCAGATTTCTTGTCATAT
TTTTCTTTTTGGTTCTCTTTATGTTTTTTGAGCTATTTCCTTCCCAAGTGTACTTTTTTT
AGTTCTTGGAAGTTTGTACTTCTCCTTTTGTTTTTAATATTATCATGTATTTTTGGGACC
GTTTCTTGATTTGTGTGTGTGATCCTTGCACAGGGGCATGCTAATCTTCTCTGTATTGTT
CCAATTTTATCGGATGTCCCCGAAGAAACTTAATATTGTCATGTTTCTTTTTCAAAATAA
TACTAATAATAAAGATGTAAGGGTTATTTGTGCAATTTTTCTTAAGAGTTGAATGAAATA
ACATTTTGTTAGATACCTAGATTGGTATAGGGTAGGGGTATAAAGGTAATTAGTTTTGTG
GTAGTTAGATGATTATAAATAGGAAGTTGGGAAG
>Locus_3691_Transcript_3/3_Confidence_0.333_Length_2435
ATCTTTGGGTAGATTCGTAATGTTGCTTTTGCACAAAGTCTACAAGTCGATTTATCGCGT
CTTCAAACCAAACCCCCAGAACCTAAAACCCTAACGCTCGCAATACGCCTTCGCTCTCTG
TACTCCGCGCGAAAATGGCCGACGATTCCAGCTCGGTGAAGAAGGTGAAGAATCTTCTCT
TTTCCGGTACGGCGAATTCCGTCGAGACTGTGAAATCCTTTTTCAATTCTCAGGTTTATG
ACGAAGAAAAGTGGGCCTTGAACATGGTACGCTTCCGATCCCATAAATTTCATTCCAATA
TCTATGTCTTTTTTCATAACCTGGATTTTTCGATCTCCCAAAATCTGCTAAATGGGATTT
CGAGGATTGGGCAACATCGGTTTTGTCTTTTATATTGCATTATTAAGGCCTTGCAATATG
TTTGGTAGCTGAGAAAGTTTGAGAAATCGTGTGAATTTTTATTTTTTTTTCATTTACCGC
AAAAAGTGTCGATCTTTTAATGGAAATGCGCAATTTATAGTCTGACACTTGTGGATTTAA
GTCATACTCGAAGCTGTCATTGTTTTGAAATTAAAGATATTTCAGGAGGAAATGTAAGTT
CCTCGTAAACAGTTCTTGCTAGAAAACATTTGATTATATTGAATTCAAGAACTTGTGGAT
GGGCTATTTGTGAAGTTGTATGTGTAGTTAGCAGTCTCCTCACTTTATATCAATTTGTTA
CGTTTCCTTCCGGTTCGGTACCTTGCTTTTTGTTGTCTCAGACTGTGATCGTTATTTATT
TTTTATTTTTTTTCTCACTTTTGAAATTGCGTATTAGAGTAAAAAGGAAGAAAAATTGTA
ATTTTTGGTTTTGGGTAATTACAAACAAGCAGTAAGTTTGTCTCTGTTTAGCACTTCTAT
CGGGTTGTTGGAACTGGGAAGATTAAGGGGAGAATTGGATGTAATGATTTGGGTTGGTTC
TCTATATTTTTCCATCTCATTTAAATCTATGTTTCAACTCAAGCCAAGGCTCTTTAGCAT
GTCTTGCGTGATGATTAAAAGAATGAAACTAATTTGCTCAAGTCTGAAAAAATGTAAAAC
TTCCCTTCTGCACGGAATGTCAATACTTGAGTTGTTGTGACAAAAGATTTAATTACATCG
AAGATAATTTTTTTAGAATAAGTCGATCCTGATTATAGTCGTGATGGTAAGGATGACATT
TTATAACTTTTACTTATGTATGTTGCAACACTTGATGGATCATACAATATGAGGATTTGT
TTCTTATTAAATTTGAAGCTTGCATCTATTACCACCTCGATGCCTATGCATGGCTTCTTC
AAGAGGAAGTCTGGGACTTCCTTTAGCTTTTTAAAATATTGATTCAATTATAATAATTTG
CAGCAAATTACATTGATTTGTTCTGTTTTTCTGAGTATTTGGTTAGAGTTGCAAATGCAT
AACTATCTCCTCACATGCCTGTGTCATATGCGTCATTTATTCCTATTGAATCTGAAACAT
AAAACTGAACACGATATGCAGTTTTCCATTTAAGAAAAAAAACGAGTAAGCATCATTGCT
GTCTCTGCAAGTAAATTTGAACTTCGAAGGCAGGCAGCATAAGAAGTACTATTCTCAAGG
ACATCCAGAGTAAGTGAGATCGGCAGATGCCCACGTGCATGAAAAGAATGATTAGGCTTT
GGCATTAAGAAGAGGGATGAATGCCATCCAATTAGGTTTTAGTTGTAATAGAGCTACCTT
ACTTCCTTAATTCATTATTTGGAACTTGGGCAAATATTGTTAGATTTTGTAAGGTCGTGC
TTATGTGAATTCTGTTTGCCATAAACACTCCTAAAGAAAAGTATATTTCTTTGTTTTTTT
TCTATAAATGAAATATCAGGCTCCTAAACACAACATTTCCTTGGTATCATGGTATGGCTG
TATTTTATAAATAGAACTGAATTTCAACTCTCTTCGTTGTTGCAGAAATTGCTTCGTGCC
GCTGGGATGTTTGCAGGATCCATTCTTCTCATGCGGAATTACGGAGATAAATTGCTTCGT
GCCGCTGGGATGTTTGCAGGATCCATTCTTCTCATGCGGAATTACGGAGATCTGATGACA
ATATGAGAGTTTGCGAGAGGGCAGCAATTCTTAGCGCATTACGTTTCTCTACTTCTTAGT
TTGTTACAGCTTTATTCAATTTCGAAATAGGAAGTTTCGATTTTTTGTCCTCTTGGTCAA
ACTGATGAGAATGTGTTCTCTTTTCCCTTTGTAGTAGACCAATCTTTTAAATGCACTCTT
TTTCACCTAAAACAGACTACAAAATTAAAAAAAATGAAATCCAAAACACTTGATTAGACC
TTGAAAGTACCTTTCCTTCCTCAAAGAAAGCAATTCTTTGGTTTCTCAGTTCAAGAATGT
CCAGTGGAATTACTGCTAATTTTGATGCATTGCTT
>Locus_23394_Transcript_1/1_Confidence_0.000_Length_962
TTCCATCGAAGTTTGTGGTTCAAGATGCGTACGCACCGGAATTCATCTCTAGATTGTGAA
GGTATGCAAGGTTCATTTTATGATCCATTGATTTGAAGAACTATAATATTAGAGAGGATT
ATGTGCTTCTATTGGCCTGTGAATATGGTTTTTGTTTCAGGGTATTTAAATTTGAACCTT
GAAGAAGTATGTTCAAAATGGGTTATAGAAGCTCTGGTAGTTTGGGCCTAAGTTTGCCAT
ATTGCTTGCATAAATATAGCTGAATGGTTAGGTGCTTGACTCTTCTGCCCCACTTAAGGA
ATAAATTACCTGGATGCAGAAATAAAATTAGCTTATGAAACAGATAGATATCATCATCCT
CAACTAATTTGATGGGTTTGGGCTCCGAAGTACCATTTTAGAGTTAAAAATATATATATG
GTGAGTTGAGGTTCAGACTTTTAACCTTATTAGTTGAATGTATAACTTAATTAGTTAGTT
AAGTTGTGCTTTAAGTTAAAAATTTGATTGAGATATGATTGAGATATGTCTTATATAGAT
GAACTAAAGTTAAAAATTTCAATCAAAATACAAAGCGGGCCAAAGTTGGAGAACAAAGGT
ATATTGTCACATGCGATAAACGGTGTTTGTCGAATTATTGTCTTCTAAACAAACTTTCAA
GTAAAATGACCCTTGGGAAAAGGAAATGTAGAAAAAGAAAAATAGAATTCGAAATGAATC
TTCCTTGAAACGATTGATGGAAGTATTATATCTTTGTTATAGACATTTGTTTTCAGAAAA
GGAGGAAGAACATGGCATCCATTGAAGAAGACCAAAACTCTGTAGCCCTTTTCTTCAATC
ACAAAAGCACACTCTAACATTATCATGCTTCTTTAATTTTCTAAAGATATGATTTGACAT
ACACGAGTCCAAATCACCGAGAGTTTCTTTTTTTTTTTCCCATAAAGTAAGTTAATTAAC
AT
>Locus_24217_Transcript_1/2_Confidence_1.000_Length_401
ATTAGACTCCTGATTTGGAATAGATTGAAGAATATATGCAACACATTTATGAAGATCTGT
GGTATCCTGATCTTCAGATTCATCAAATATCTTGGTTCCCTACACCATGTGAATATGGAT
ATCTTGAGCCAGTAATGTACACATGATAACATGTACTGTCAGTGAATGTCATCAACACAT
AAAAATGGAAAAATTACACAAGATGTTGAAAATATCAGTGGGCTAGTCCTGGTTGCAGAA
CGAGAATTGAGAACTACCCATGGTCTCAAAATAGATAAGAAATGTTAAAGACCTGTTCCA
AAGCACTTGATATTTGGTTGTGGTTTTTTCACTTAAAAAATTAAGCTTATAAAAAGTTCT
TCCACCAACAGATTTCTTTAAGCCAAAATTTAAAAAAAAAA
>Locus_45883_Transcript_1/1_Confidence_0.000_Length_401
TCGGATTTTCAATTGTTATTAGATTTATTTAATTCTACACGGTTAAATGCAATCTTTGTA
TCATCAGAATTAATTTTGAATAATTAAAAGCATGTTTTCAAGTGATTTAAACCACTTTCA
GCTCTCAAACATGTTGTGTAAGCCTTTACAAATCTACCTAGAAAATAATCGAAAAAGAGA
AAAAAGAGCTCACCAAGACTAGTAGGGGTTTTGATCAGCTCCATAGAAAGTTGCATGAGC
ATCAAACCAAGAATTATCCCCATGGCCAAGAACTCACCTAAACCAATCACCAAGAAAATG
AACCAAACAAACCCATTACTATTATTCTCATAAATCATAATTAACACTTCCCCAAGAGAT
CACAAACAAAAACTAAGATCAAATGTATATGAAAAGACAAA
>Locus_45299_Transcript_1/1_Confidence_0.000_Length_506
CTGCGGTTTTGAATGGGCGGATTCGAATTGGAGAGAGGAGTGCCATGAGGTATAATTATG
AGTCATAAAAAAGGACTTGATCATATTATGGAAGGAAAACCAACCTCGCCGCGATTCTCC
TGAGTAAATATGGATGAAGGATTGTATTCCAGAGGTACTACAAACAACACACCTTAGGAA
CCAACCAGATGGAGTTTGGAACTTGGATAGTCTAGTTATTCCAGCATCATCATTCCCAGA
TTTGCTAAAAAACTTCCAGGCTGGTTCTTTGACTAGAACCGCTATTGAATTAGTGAACCA
TTCCAATTGAGTCTTGGATAGACTGATGATTTTCTGGAAATCTACATCTTCAATGTGGAA
CTGCCCCTTTTCTAACCATATGCAGTAGAAAGGGTCAACAATTTTGCAACTAACTTCCAT
TTCTGGAAAAAATGGTGCTGGGACTCCGGAGTGAGGGCCACTTGGGGAGTTGGGAGAAGA
CGTGACCGGAGATGCTATGGCCGGAG
>Locus_35159_Transcript_1/1_Confidence_0.000_Length_296
TGACATAGGTTCTTGATCTCTATATTTATTTTCTCATAGGATTTCTCAATCTTCTTATTG
ACTGTTTTTCTCCTGAAAAAAGGTTAAGATACAAATTTGGTCCCAATGGTTTGGAAAATG
TTAGAATTTAGTCTTTATGGTTTAAAATTATAATTTCTTATGGTTTGATAAAACCTAAAA
AATAGACTATGATTTATTAAAACCTCATAACTTGTGGGTTTTATCGGACCATAGAGACTA
AACTCTAACTTTATTCAAATCAACCAAATTTGCAATTTAACAAAAAAAAAAAAAAA
>Locus_36735_Transcript_1/1_Confidence_0.000_Length_208
CCAGAACTCATAAGATTGTTCAAGGAGAAAACGAAGTAAGAGGACAAAGCAAACTCAACA
CACAGAAGTTTAATCCCTTGAAAAAGAAACAAAGAAATCAATAGTCGTGAAGAAAATTGA
TAAACTGATAAACCAAATACATTAAACATATCAAAGATAAACATACGATTCTCCTCTAGA
GGAAAATACAGGACGCTGGAGCTGTGAT
>Locus_5775_Transcript_5/5_Confidence_0.071_Length_3107
GGTAGAGCACATAACAAGCTTCATTACAATTTCTTAATCCTTCTTCTTCCATCTCATTCA
GATTCTCTTCTCCTTCCCCCTTTTTGCCTCTAATGTAGCTCAAACAACCATCCCATTTAC
TGTCTCCCATTATTATTCCCTCTTCTGTAAGTTTCTTCTTTCTTCTTCTTCTTCTTCTTC
TTCTTTTTTTCTTATGTTTTTGATATTTGATTTGGGTTTTACTGGAAATTGTTGGATTCA
TTGAAGTTTCTGTTTTCGGGATCTGGGATTTGGGTGAAAATTTGAACTTGTTTTCAACTT
TTTAGGGATTAGCTTACTCTGTTGGTACTAGGATTTGGGGTTTGTTTCTTTTGGCTTCTT
GAGTTGTATGTTGGTTCTTGTTAACTTTATGAACTTGAGTTGTGTTGTAATATTCAAATC
TCATCTAGTACTAGAGAGAATACTGAAAATGATTTGTTTCCCTGTTTTTCTTTTTTGTTA
TTATACTTGATGATGGAGGTTAGATTTGACTTGTTCTAGGGTGTTTTTGGATAAGAACTT
GGGATTTCTGGTCATTCTAAGTTGAATTGAAAGTGAAATTATATCTCAGATTAAAACTTG
AAGGAACCTGAAATTCCTGTTGGCTAAACTTGAGAACATGAAAGAAAAGAACTTGAAACC
TCTAGGTTGAAAAACTTAGTCTCCTTCTGATAACTATTTATTTTTAGTTTTGGGTTCTTG
AAAATTAAGCTTATAGGCACTTCAGTCTCCTAATCTTTTATGTTTCGTCATCTATTTACT
AGTGTTTAAGCAAAGTTTTGAAAGCCGAAAGATAATAGTTTCAAAAAAGGTTGTTTTTGT
TTTTAGAATTTGAGTAGGAACTTCGAGTGTTTCCTTGACGAAGGTGAAGACCATAATTAA
GATATTGGAAGGAAATGAGCATAAATTTTAGAAAACATACAACTAAAAACGAAATTCTTA
TCAAACAAGACCTTAATGAACTAACAACATCCTCGGTGTTTCTCAATGTCGATTTAGGGT
GGATGTGACCTTTGTGTTGGGAACTTAGTTACTTAATATGCTTGCTGTGTCTTGAAGCTG
AATATAGAGCTTTCCTTTGGTCCATATAGTTCGAATGGACTCGGCTTATATTCAAAAACA
ACGATACAGTTTTTCCTCCTTTTTCTTAATACTTAACTTACATCACTCTCTCATGTTGTA
CATTCACATTTTATTTTCGCTACTACAGTCATACAATCTCTTACTATCTATCCATTGCAA
AAGTTCTTTTTTTCTTTTGTAATTTCTTTTGCAATGTTTCCTAGCCTCATCTTATCAATA
AATGAAGGAATTATCAAAGAAGTTGAATTTGGAGTTGGTGGAGTTTCATGTGAAATTAGT
AAGGGTAGGGCATGAGCATAATGCAAGGAGTGAGTTCCGGAAATTGGGATTGAAAGGAAA
ATCATTTACTTTTGATGAATAGTTCGTATACAGAAGGGTCATCTACTTAGATTCTTGAAT
GTACCGAGTTTTCCTGTGATTCCAGGAAACCTGTTCCATTTTAACTTGAGCTTACACCGA
ATATATGACAGTTTATTTAGTTTCAAGTCGTTCTCAGTTGAAAAGGTTACTGAAACTTGT
GTGAACTCTTTGCAAAAAAATTTCACCCAGGCCCTGAAATCGTGGGATACTTGAGGCGTT
TAACCGATAACTTTAGCAGTTTTTCTGCCACTTGTGTTTAGAAAACCAAAAACTTGAACG
TCAATCTGCCCTGTCCTTGTCTTTGATTAGCCTTTCTTCTGTTTATAATCATTCAAATGT
ATATAAATGAACTCGCTTCTGGACTTGCACTGCTGTCTTTGGCTTACTTTTATCACTGAA
TTTAACAAAATTTTTACTATGCAGATTGGAGATGGCAGCTTCAGAACTCGAAGTCGAAGA
TGTTTGCTCGGATATCTACGTTAACCTGGTAGAGCACATAACAAGCTTCATTACAATTTC
TTAATCCTTCTTCTTCCATCTCATTCAGATTCTCTTCTCCTTCCCCCTTTTTGCCTCTAA
TGTAGCTCAAACAACCATCCCATTTACTGTCTCCCATTATTATTCCCTCTTCTATTGGAG
ATGGCAGCTTCAGAACTCGAAGTCGAAGATGTTTGCTCGGATATCTACGTTAACCTGGGC
CTTAAGTCATTGCACAAAGGAATCCGGAAAAATCCTCGGGTTCTTACGCTTCTTTCTTCA
CTTCTAGAAAGATCTGTCAAAAAAAATGAATTACTAATGGAGGCCACACAAGTCAAAGAT
GCTCGCACAATGTTTCATGGTCTACGAGCTCCTACCCTGAGTATTCAATGTTACATGGAC
CGCATCTTCAAGTATTTTGGCTGCAGTCCATCATGCTTTGTCATTGCTAATATTTATGTC
GATCGATTCCTCAAGTGCACAGAGATTCAGTTAACTTCCCTCAACGTTCATCGACTGCTG
ATAACGAGCATAATGCTGGCTGCAAAGTTCATTGACGACTCGTAAGTGCCAATCATACAG
AATTTGCACTCCCGATTTTTCTATCTTGTGATACTTTGTCAACTTGATTTACTCGATTTT
GCAGGTTCTTCAACAATGCCTATTATGCGAAAGTTGGGGGAGTAAGCACGGCGGAGTTAA
ACAAACTGGAGATGAAGTTTTTGTTTAGTATCGACTTTAGACTTCAGGTGAATATACAGA
CATTCGGTCGATACTGTTATCAGTTGGAAAAAGAAGGCACCGAAACACGTCAGATTGAAC
GGTCGATTCGAGCCTGTAGGATTAAGGAGAGCTGGTCAAATAAAGATGAGAAATCTTGTG
CTTCCACAACAGCCAGATGATTTTTTTACCACAAACCACTGTATGTAAAATCATATATGA
TTCATTTAGAAAGTTTGCATTGTTGATAAAGTTGGCCATTCTTTCCGATGGATTTTCTTT
TTAAAAATTTCATTTTCTTGTGACTTTGTCTTCATGTAAGCATCGGTGAGAGTTCATGGG
AGAAGTAGAAGAACACCTGTTTGAAAAAATATATTCTTTCTATATAAATTGAATGGGCAA
TTAGTGTTGAACACTCGGTCCATTGTTCTTCTTGTTTTCAAAAAAAA
>Locus_22800_Transcript_1/1_Confidence_0.800_Length_284
AGGCACAAGCCAGAAGCATAGAACTTCATAAACATGTATTTACAGTGACAAAACTTTGGT
CTCTAAGACCAGTCAGACACATCAAACTTCAAATGTCATGACGGAGGTAGGATATGTGCT
CACGATTATCTTTAAGAGTATGCTGTACATGAGTTTTCCCCTAACTAGATTTCTAGCATG
CTAAACACTCACCAAAAGCAAGATTTCTCTTCTTCAGACATTAGAGGAGTTCTGCAAAGA
GGGCATGTGATGTTCCAGTAGTCCAGCCACTTCTCCAAGCATTC
>Locus_33811_Transcript_1/1_Confidence_0.000_Length_209
AAGGAATTGGGTGGGGATGGGCAGGAGTTATCTGGATTTACAGCGTAGTCTTCTACATTC
CTCTTGACGTTCTCAAGTTTGCCACTAGATATGCTTTGAGTGGCAAGGCTTGGAATAACA
TGATCCAAAATAGGACTGCTTTCACATCAAAGAAGGATTATGGCATTGGCGAGAGGGAGG
CTCAATGGGCTGCAGCTCAACGTACCCTC
>Locus_28707_Transcript_9/10_Confidence_0.520_Length_2544
TTTTTTTTGAGAAACCAAGAAATTTTGCATTATTGTATTGCTACACTAAATAAAACAGAG
CATTGAATTATCTTGTTTATAGTACAACTGCCTCAGCCTCTCTTTAAAAGAAGTAGATTC
ATTTGGTAGAGAGATCAATTTAGAATTTTAAACTGATCTTGTCTTCCGAAGAAACCCCCT
TCACAAATGGGGGCAAATAAAATAACTCACAAAATTCTCTTCTCATATAAAAGTGCCTTC
CTCTGAAGACACCATCTTTAGTTTCTCCTCTCAAGGTGCTGGAGCACATTCTTGAATTGC
TGTTGCCAGCTTATTCCGATCGTCCTCTGTTTTTAATCGAATCAAGTATGTTCGTGCCAC
AACTTTATCTTTATCGCTATTATCGTTTGTATCGCCTTCACTCGAAGTATGGAATATTGC
AACAATGGAATTCTTTTGAGTATTTGTCTTGATCCCTGGATAGATTAAAGCATTCAGAAG
CAGTCTCCCCACATCATTTCGAATTACAATTGTTGGTTTGGATTCCTTTGAACCCTTGCT
GATACCCTCCTTGCATTTTATGGAAAGCTGCCCTGTGCCTTTGTCTTTCCATGCATCTTT
ATCTGCTGGATCGGTGGACTGCGTGTACACAACACACAAATGTAGTGGCAAGGATACAGT
AACTAATCAATATCCTAAGAGTACTAAAAAAATTAAAGCTCAGGTCAGATTAAACACAAG
GCAAATAAAAATAACGGAAGACAGAAGCAATATATCCATCAACAGTAAATTTTATATATG
GATAGTATCATGAAGCAACTAATATAACTTTTTTTTTCCTTCCATTTTTACTACTTTACA
ACTTCATTCGCATTCAAGATGCAAGACAGTTAGGCTAATGGATCATGATAAACTGATTAT
ATTCAGACAATTAGGCTAGCGAAAACACCAACAGATACAAGTTTTGAAGAATTTAAAGAG
GTTTTCTAGACTCCAAAGCCGAAGATATCTCTTAGTCACTAATTAATTCACTGCCTTTGT
CAGCTGCTCCTCCAAGAAAATTTTGTGCCTTGCATACTCCTCCAAAAGGTGTTTGTGCTT
CCATTGGTATCCATTCGATCATCCAATTTTCCCTCCCCAATTTCCAAAAATAATGCTCCA
ATTGATATGAGCCAACCACAAAATAATTGGAATGCCTAGGATACCTCCAGAAAACTACTC
GTGCACTATATTCATCACCAAACTTTCCCGTATATTCTAAAATCACTTGCAACATTTCGC
ATTCATCCCTTCAGCAGAAACCATATAATAATATCCATACTCAAATTCTACTGTCTCGTA
CATAAAAGTTGCAAGCGAAAACTACTGCAACAGAGTAAGAACAGACTACTGTCTCTAATT
GGAAACAAGTAGCTCAATCAAGCTATCCGGTCCCAACTCTCACAGCAATCATAACAATGC
ATTTCAAGTACTGGTTCTCATCTACCTCTTTTCTTCCATTGAGAGCAATAGAATACCAGA
AGGCAATATTCAAACAAAATGGTTCCCCCTCCCAGTAAGAGGTCATAAAATAAAGTCAAC
ATGCATCTAACCAAATCTATATCTATTTATGTATGAATGTGTGTGTGTGTGTGTGTGTAT
TTTATAACAAATCTTCGCAATGCTAATGATGAAGAGTGTTCATCGAAAAATAGAATTGAC
TTTCTGAGCTGTTAATTAACTTTATGCTGAAAATAGAACCATTTACATTCCACTTTTCAG
AAGCAAATACCTTCACATAAAGCTTGCACTTAACTTCATGCACTACAACCACCCCTTTCT
CTTCAGACTTCTTTACAGAAGGGCTGCTTGGCTGCTCCAAGTCATTTTCATCATCCGCAC
TCTCTGAAGTTGGGACTGCAGTTTGACCAACAGAAACACCATTGGCAGGAACTGAATTTT
GTAATCCAAATATGCTAGGAGCTTGATGGTTGAAGAATGCCCCAGAGGTCCATGAAGTTG
CACTATTAGTAGTTGCACTGGTAGGTGGAAAACCAGTTTGTCCTTGAAATGGTTTTAAAT
CAGTATTCTGGTGTTCAATTTCTGTCTTCTTTTCAGTTGTGGGAGATCCAGTAGAAGGTG
AACTTTCTCCTTTAACAGCGTTTGCTTTGAGCCACTCAACTATATCACTAAACTTTTCCA
TAATACTTGAGGCATGAGTCAAGTAATCACGAACACCACCTTCCCAAAGTTCATCTGGAT
GATTGGCTAATTGTGACTGCACCCAACTTGCAAATTGAGTGTTAAGTGCTCTCACATGCT
GCCGAGACGACTCCGCCCGGCGCACATCAAGTGTAGGTGTTTTAGTCTTCTGTTGTTGAG
ATGGTTCTGCCCTCTGAATATCAAATGAGGATCCCGCCAATATTCTTTTGTTACCAAACA
CAGAATCGTAAGTGTCGGGAATCGAGTCAGATAAGGCCGAGCGCTTAGTTCCTCCCATGA
TTTTTGAAGAAATCGTGTGAAAAAAAGCGAAGAACAGTGAAAGATTATGATTTAGGGTTT
TCCCAAAATTTTACAACTTTTTTT
>Locus_9072_Transcript_1/1_Confidence_0.000_Length_231
CCGGGCATGTGCTGAGCTTCTCTACTCCCTCAACACTCAAATATGGCCTCCCCTGTCTCT
TCATTCCTTCCCGCCGCCATTCTCTACCTCCTCCTCCTCTCTGCTCCGGCCACCGCTCAA
CATGACTACCACGATGCCCTTCGCAAATGCATTCTCTTCTTCGAAGGCCAGCGCTCCGGC
AGGCTCCCCCCCGATCAACGCCTCAGATGGCGCCGAGACTCCGCCATTCAT
>Locus_32440_Transcript_3/3_Confidence_0.143_Length_2392
TGCAAGAGTTAAATAAATAAATTTGTGTTGAGTTTATTGGATTCACAAAATTGGAAAGAC
AGTGGTAGCCCTCCTCAAATGGGGCAAACTGCAAACTTTTTGTTGGAGAAGGCAACCTAT
AGGCACATAGTCTTACACTTCAAAATTTGACTTTTTACCTTTTCAATGAACAATCTCACA
ATTTTCAATATCCAAACACTGCTAAAAAACAAACACAACACAATCACATTCCAAAGTCAA
TAACAAACGTCTGTCTCTTACCACTAATATTAGTACACCCTAAAAATTAAATTAAACTAC
CAAAAAAAAGAAAAAAATCCAACCTTTAAATAATTAACTAAAAGCCCCCATATTCAAATT
TCAAACTATGTTCCTTTTTCAAGGCTTCATGTTCATAATACATAGATTCCAACCACAGAT
CAATGCTAAAAATCAAATCTTTATGAAGACTTACCACCCGGGGCATCATCATTGTCGTCG
TTGTCGTCGAAAGCTAGCTCATTTGATAACATGAAAATTCCTTCGGAGATTAATATGATC
ATCAAGGAGACAAAGGCAAGAAAGTTTAAAGCTCGTCATCATCATTTGACAAGTCAAGTC
TTTACCTCTTTTTTTTTTCAAATAAAGAAACACATATAAACTTAGCAAACTTTATAATTT
TTGGATCATCTATGTGGCTCGCACTTAATAATGCATGATTTGTGGGTTAATCATTTTGTT
CGATTCATTTCTTTTTTTGAAATAAAAGAAAAGGCAAAGGGCTGTAAACGTGTGGGGATC
AAAAAATGCCATAAAAGGTTCGATTATATTCTAAATAATAAGAGGTCAAAAAGAAGCAGT
TTTACTTCTTTAATCAGACAGCATTTTCTTTTTTACTCTCCTTTACAACACTTCACTTTA
AAAGGAACAAGCCTTGAATCAACAGAAACCTTTCTTGTTCAGTAAAATTTTGAAAAAGAA
CAAGAATACACACACACACACACACACATATGTACATGTTCTTGCTTTCTTTACATAACT
TCTTAAAATCCGAAAAAGAAATGTATAATAATATATAAATAAATCAATAAATAAAAGTTT
AGTATTTGAGGAGCTTGGGTTAAATTTTAAAAGTTAAAAATACATTTGTGGGTTCTCTTT
TCCTCTCTAGCTATATCTCTAGATTCAAAAAAGATGATAAATTGAGCATAGATGATATAA
TCAAATCTAAACACGTAAAATATAATTAAGTGTCAAGAAATGATAATTAATCCAAGTTTC
AATTAATTTGTCAAATGGGTTTCTTTTTTCCCTTACAAAAAATGCAAAATATTTACCAAA
AGATAAGTAAATCAATAGATAACAGAGTTAAGAAATTGCACAATTATTTCCTGTGACAGA
GAATGTGAAATTCATAATTAAGGATTGAAGCAATTAAAATGCAAATGTAAGAGAGAATGT
TTGCATTAGTAGTGAAAACCCCAAATGGGAAACATAGATATTAGTTAAATAAGAGAGTTA
AAAAAAGGATCTTTTTAATTTTATTTTTTTTAAAAAAAGGTTGAGGCTAAGCATTGAATT
AGAGTAGAAGAAGAAGATGAAGGAAGAGAAAATAGAGAAAGAGAGGGAAAAAGGAGAGAG
AAATAATAATGTGTTTGGAGGAGAAATTTGAAGAGAAGAGGAGGAGAGATCTGAGAAAAA
TGGCAGAAAGAGACAGATGAGATACTGAAAGCCATCATGAGAAAAATCTGTGAAATGATT
ATACAGAGAAAAAGGGTCTACTACAAACACTGACAACAAAAACACCATCATAGCTTAATT
ACAAACCCAACAACAACCAACCAACCATCCCAAAAAAAAGAAAAAGAAAAAGAAAAAGAA
ACACAAGAACACACACACAACAGTCAAATAACTCCATCATTATAGCTATAAAGAAAATCT
CCACACAACATATGTCATAACTAACTATTAACTGATATAAAAATCAAAACTTGATGATTT
AATTAAATGAAAAACCACAGCCAAAGAAGAGAAAAATCAAACCTTTCTGTGTGTGTTTTT
GAATGGGGGAAACTAAGGAGGAGGCAATTGGGGGGAATGAAGCCTGGTCCGACGACACTA
ATGAATTCAAGAAGTGGATGAAAAAGAACAAGTGTCCTCGAGCCAGACAACATTCCCCTC
AAAAGAAAATATAAGAGAGACAAAAGAAAAAAAAAGCTTCCATTTTTCTTCAGATCTTCA
AATCAACTCCAGAAGAAAACCCTAAAAACCCTAAAACAATGTTTGGCTTTTGGGTCATTT
CCTTATCTTCTATCCCCCCCTAGAGTTTCGCCTTTCTTCAAGGGGGATGAGAAAGAGATA
GGAGAAAAAAAAAGAAATGATAATTAAGAAAGTGAGAAAGGGTTGTGTGTTT
>Locus_35224_Transcript_1/1_Confidence_0.000_Length_348
CGCGAAGGTATCAATTCACTCGCCCGGGTATTGAAAGTAATCGAAAACGGAAAAGGCAAT
GTCGTCCATTTAGAGTCAAGGCCGTCTAAGGAACAAGGAGTTCAATTTGACATTTTGGCC
AAAGTGGATATGACGAGAAAAGATCTATTAGCTTTAATGAAGATACTGAGACAAAGCTCT
ACATTGGCAAGCATTACGATTCTAGCCGAAGACAACATCAACGTTAAGAACCCGTGGTTC
CCGAGACACGCCCGTGACTTGGACAACTGCAACCACTTGATGACAAAATACGAACCGGAA
TTGGACATGAACCACCCCGGATTCTCCGACAAAGTATACCGCTCCCGC
>Locus_9189_Transcript_3/4_Confidence_0.545_Length_3675
AAAAAAAAAAAAAAAAAAAAAAAAAAAAACTGAATCAAAAGAGATTCAGAATGCTTTTGC
AAATCCCAACGTCGTCGTTTTGATCAACCCCCCGACTTCCCCATCTTCCCACCATTGCCA
CACACGTCTCGCTCTCTCTCTCTCTCTCTTTCTTCATTTCTTTGATTTTGTAAACTTCGA
TTTTCTCTCTCTTCTTCTTCTTCTTCATCAAATTGCAATCATGGTGGAATCGGTTGAGTT
ACCGAGTCGACTCGGAATTCTTCCTTTCAGAAACAAGGTTCTTTTACCAGGCGCCATTAT
TCGGATTCGATGCACTTCATCCAGCAGCGTGAAATTGGTGGAGCAAGAGTTGTGGCAGCG
AGAAGAGAAGGGATTGATTGGTATTCTTCCAGTTCGAGATGATGCTGATGCACCGGCAAT
TGTCCCTGTGTTATCTCAAGGTGTGGGAAGTGATTCTGGAGATCGTAGCTCGAGGGTTCA
ATCTGGAACCTCCGACTCACAAAGAGTAGATGGGAAAAATCATCAGGAAGTCATTCAATG
GCATTCAAGGGGTGTTGCTGCTCGTGCCTTGCAGCTGTCTAGAGGAGTGGAGAAACCGAG
TGGAAGAGTGACATATACTGTTGTTTTAGAAGGTTTATGTAGATTTACTGTTCAGGAACT
TAGCACCAGAGGAACATATTATACTGCACGAATATCACCTTCAGAAATGACAAAGGCAGA
GATGGAGCAAGTGGAGCAAGATCCAGACTTTATTTCATTATCTCGACAATTCAAAGCTAC
TGCAATGGAGCTTATATCCGTTCTTGAACAGAAACAAAAAACTGGAGGACGGACAAAAGT
TCTTTTGGAGACGGTTCCAGTTCATAAACTGGCTGACATATTTGTTGCGAGTTTTGAGAT
GAGTTTTGAAGAGCAACTATCTATGCTGGATTCAGTTGATTTAAGAGTAAGGCTTTCAAA
AGCAATGGAGTTAGTTGACCGGCATTTACAGTCGATACGTGTAGCAGAGAAGATTACGCA
GAAAGTAGAAGGACAGTTATCAAAATCACAGAAAGAATTCCTTTTGCGTCAGCAGATGAG
GGCCATAAAGGAGGAGCTTGGTGATGACGACGATGAAGATGATTTGGTTGCCCTAGAAAG
AAAGATGCAAAGTGCTGAAATGCCTGCTAATATCTGGAAGCATGCTCAGAGGGAGTTGAG
GAGCCTTAAAAAAATGCAACCTCAACAACCTGGGTATAACAGCTTGCGAGTTTACCTTGA
GCTTCTTGCTGACCTTCCATGGAAGAAGGCTACTGAAGAAAACGAATTAGACTTGAAAGC
CGCAAAGGAACATCTTGACAGCGACCATTATGGTTTGGTCAAGGTCAAGCAACGAATTAT
TGAATATCTTGCTGTTCGGAAGCTTAAGCCAGATGCAAGAGGGCCTGTGCTGTGCTTTGT
AGGGCCACCAGGTGTGGGAAAGACATCTTTGGCATCATCTATTGCTGCTGCTCTGGGCAG
AAAATTTGTACGTATATCCCTGGGTGGTGTTAAAGATGAGGCTGATATTAGAGGACATAG
GAGGACCTACATCGGAAGCATGCCAGGGCGTCTTATTGATGGACTAAAGAGAGTATCTGT
TTGCAACCCAGTCATGCTATTAGATGAGATTGACAAGACAGGTTCTGATGTGCGGGGTGA
TCCAGCTTCAGCTCTACTGGAGGTTCTTGACCCTGAACAGAACAAAAAGTTCAGTGATCA
GTATCCTAATCTAATGGTTATTGTTTTTTCTTTATTTGTAAACTGCCCGCATTTTGGTTA
TAGAGCTTGCTTTGGTGTTAAGCTTTTGTATGTATTCACGAAGTGAAGGATGAAGGTAAG
GGTTATTTATATGGTTTCCAATAGATCAAAACATTAGTGTCCCTGAAATGCCACTCTCGA
CATCAACTCTTGTTGTTCTGTTTGTGAAATTTGTTTTTGTGAATGGGTGGAAAGAAATAG
AAGGTGCTTCAGGAACTAAATATGTTTGAATGTCTACGTTTCATGGTTGGAAAGAAATAT
GTTACTTATTGAGAATGAGGTTGAAATAATTGAGTGGGTTGCAGTTATGGTGTTTTTTTT
TCTTTTTCTTTTTTTGTAGGAATATTGTGTATAGATTTAGCATTTTTTCCCTTTATGTTG
GGGTTTGTGCTGGTTAAATGTATAATTGGTGTTGGCATCTACTACTCCCATTTACACATT
GCATCTAATATTTCTATGTATATAACACTTCGTGTTGTTTCAAATCCTAAAACTGCTTCT
TTATCCTCGGGGTACTCGTAGTGATTCCTTAACTAATCATCAATAGTTATTTGAACGTCC
CGTTTGACCTTTCAAAGGTCGTCTTTGTGGCCACTGCTAACAGAATGCAGCCTATACCTC
CTCCTCTTCTAGATAGGATGGAAGTCATTGAGCTGCCCGGATACACACCAGAGGAAAAAC
TTAAGATTGCAATGCACCATTTGATTCCACGAGTTTTGGAACAGCATGGGCTAAGTGCTG
AATTTCTTCAAATTCCAGAGGCTATGGTTAAACTTGTGGTTCAAAGATACACTAGAGAGG
CTGGTGTACGAAATCTTGAAAGGAATTTGGCTGCATTGGCTCGTGCTGCTGCTGTTAGAG
TTGTGGAAAGAGATCAAACTGTCCCATTAAATAAAGACGTGCATCAGGTTTCCTCTCCTC
TGTTGGAAAACAGACTTTCTGATGGAGCTGAAGTAGATATGGAGGTCATCCCAATTGGAG
CGGATCATGAGATACCGAACCCATTGAGGATAGCCTCTCCATTGGTTGTTGACGAGGCTA
TGCTTGAAAAAGTGCTTGGGCCTCCTAGGTTTGATGATAGAGAGGCAGCCGAGCGGGTTA
TATCACCTGGCATATCTGTTGGATTGGTTTGGACTGCCGTTGGGGGAGAGGTTCAGTTTG
TGGAGGCCACAGCGATGTCCGGGAAGGGAGAATTGCATCTCACCGGCCAGCTTGGTGACG
TCATTAAAGAATCAGCTCAGATAGCCCTTACCTGGGTGCGAGCAAGGGCAACCGATCTGA
AACTTGCATCAGCTTGTGAATCTAACCTTTTGGAGGGTCGTGATATTCATATACATTTTC
CTGCTGGTGCGGTGCCTAAGGATGGGCCTTCAGCTGGTGTGACTCTTGTAACTGCCCTCG
TCTCATTGTTCGGACAGAAGAGGGTTAGGGCTGATACTGCAATGACAGGAGAAATGACTC
TGAGGGGTCTTGTTCTTCCTGTTGGTGGCATCAAGGACAAGATATTAGCTGCACATCGTT
ATGGGATAAAGAGAGTTATTCTGCCAGAGAGAAATTTGAAAGATTTAGTGGAAGTTCCTT
CGGGCGTGCTTGCTAGTTTGGAGATATTACTAGCGAAGCGGATGGAAGATGTACTGGAGC
AGGCTTTTGAAGGTGGATGTCCATGGAGACTACATTCCAAGTTATGACAAGCACACGTGG
CACGAGTATTGTCTAGAACCCAAGTGATCGAGCACATTGCCATATCCATCGGGTAAAAAC
TGCTAATTAATTTTGATCAGATTATTGTTGTCCAAGAAGGAAGGTCAACCAACCCAATTC
GCTGCAGAAAGTTACAATTGGTTTTGCATGAAAACCATGGTATGTAATATTATTATTCTT
TCATCCTTTTTTTTT
>Locus_39896_Transcript_1/1_Confidence_0.000_Length_428
CGAGCCAGAAGAAGGTTATGTTGGTGTTGCTGTGAAATTGACGATGGGTAATTTTGGTGT
TGTGTAGCGGTTAAATTGTATTATATTTTGTTTAATCTTTTACATGGACTCGCCTTTGCG
CTACTATATTACTTATTTCTTTGGAATTTGGAATTTGGAATTTGATATTTGTTCCCCCAA
AATGGAATCCACAGAGGCTAAACAATTGGACTGAAGAGATAGCTCTGAAAATAGGGGGGA
TGGGTAAGTTGAAGTTAAAATTATGTTCAGGCTAGTGAGGTTGGAAAAATGCTTTCCAAC
TAGCAAAAAAACAAAGAGACAGGGGGCTGCAGAGTCGTTTGGTATATAACGTTGTTAAGC
ATTCAAATAACCTAGTCTGTTTTTATACCTCCTCAACGTTACTCCTGCTATCCATAAAAT
ACTTTTCT
>Locus_22334_Transcript_2/4_Confidence_0.429_Length_1641
GCATTTTCACAAACGAAACTCATGAAGAAAAAAAATTGAAAAAAAAATAAAGAGAAAAAC
TTTGGTATAATGCAATTGAAAAAAAAGGGTGAAAAACAGAAAAAAAGGGGATGGTTAGAG
GGAGTAACAATAATAATAATTGAGAAAAAAAGAAGATATGGTTGAAGAAGAAGAAGAGGA
AGAAGAAGAGGAAGAAGAAGAGGAAGAAGAAGAAGAAGAAGAAGAATGGGAAGAGTAAAA
TTGAAGATTAAGAGATTAGAGAATACAAACGGAAGACAATCTACTTATTCTAAAAGAAAG
AATGGGATTATGAAGAAGGCTAAGGAATTATCTATTTTATGTGATATTGATATCATTCTT
CTCATGTTTTCACCTACTGGAAAGCCCAATCTCTCTTGTGAAAAACGCAGCTTTGAGGAG
GTAATCGCTAGATTTGCTCAACAAACTCCCCAGGAAAGAGCAAAGAGGAAAATGGAAAGC
CTTGATTCACTGCGGAAAACTTTCAAGAAATTAGACCACGATGTCAACATAGATGATTTC
CTAGGAACAAGTAGCCAAACGATTGAGGATTTGGCTGGCCAAGCAAAGTTATTGAGGGCA
CAACTTTCTGAAGTACATCAGAGATTAAGCTATTGGAGAAACCCTGACAAGATAAACAAT
GTGGATCATTTGTCCCAAATGGAGGATTCGTTGAGAGAAACACTTAATCAAGTTGGATTG
CATAAGGAAAATCTGCAGAAGCATCCTCCAGTACCATTAGAGTTCACTAATCAGGATGGA
ATGCATTTACCTTTTGATATGAGTGTTGAGCAACAACTTCAACAACTCCAACACTTCTCT
TGGATTCCCAGTGATAGCCAAAATATAGTTTTACATGATGATCCAAACTTCGTTCTCCAT
CGGGATGCGGAGTGCTCTGCAAGTTCCTCCTTTACTAGTTATCCTGGTTATTTCGGCACA
GGACGGAGTCCAGACATTTCAAATTCTGGACAAGAAAATGTTGTCCTCCCTGAACTAAGC
AGAACAGAACCTCTAAGGCCTCAGCTAGGAGGGCAAAATTCCTACATGTCGTATAATGTT
AATTTTTATAATGACCCAACATTTCAACCTGCAGCAGAGATGAACCTACCAGTAAATCCT
GTAGATTATCATGTTAATGGGAACTTCGACACCACTCAACACAATTGGGCTTCTTCTTCT
GGCCCTTGTGCTGTTTCATTGTTAGACGATCGCTTGTTTCCTTGATACAGTAATTCTGGG
AAAAGTTGATAGCATACCTGACAGATTGAGGATGATTTTGAACTATGTTCAACTCGTCTC
GTTCAAGTTCATCTATACCAAGCAACTATAGCTAACAGCAAGAAGCCGATAGCCTAATAC
AAACACTATTTCAGAAGCACCCTCTCGAGGTGGCTGTCACCGAGCAAAGGAGGCTCCGCG
CTTACTCTCCATGAAATAAGGTTTCAAGGAGTTGTTTTTTTGCTTTATCCCTGACTGTCT
TATTGGCAGCTAAGGTACTGTCTTTCATTTGCTCCCGCTGATATGGAGCTGTAAATAAAA
GTAGCAACATAGCACACAAGTTATAGTTAAACGTCTTCTTCAGTTGGCTGATACTAATTC
AACATGTTTAGTAACTTGTCT
>Locus_27140_Transcript_1/1_Confidence_0.000_Length_210
CAAACACATTGAATGATCACATCACTCGAAAACGAAACGGAGAACCACACTAACAAGAAT
GACGATGTGGAACACCAACTATAGAAGATTAAATTGTAGAGAATGAACAACATAATACAC
GGGTTGAACCATGCTTATTATATATATTGAATTGTTTGATTTGTTGGTATGTTGAAAGGA
ACGAGGATTTACAGTTTGATGCGTTCTAAT
>Locus_30254_Transcript_1/1_Confidence_0.000_Length_1332
CGAATAGCCCGCTCGCCATTTCAAATCTTTGAATTCAATCTCAAACCCTACGCGACCGTT
GCTCTCTCTCTTTCTCTCTCTCTCTACACTCAGCTCTGTCATTTCTTCTTCTTCTCCATC
AAAATTCTTGGAATTTCTCTCGAAATTCACATCCTCCATCTCTCTTTCAAGCCATGGAAG
ATGTAATGGAAGTCGTCTCACAATTATGCTCCCCGGCTGTTCCTTCTTGTGATTCAAGGC
CTTTGCCTTCCATTTCCGGTTCAGATATTGATTTGTGCGAATCTTTTGAATGTGCTGATA
AGTTGGAAAACGAATCGTCCAGTGAAACCGAATTAACATCCTCACATGGACAGCATACTC
TTCCAATTCTGCAAAAAGTCATTGACTTGGGCAACAAAATTAAGAATTTGAAGAATGAAC
ATATGCTCTTAACTGAACGATTCAAAGTAGAAACTGATGCTTTTCCAGGCCCTGAAGTTG
TAGAAACTCTTCACCTTCTAGGTACAGAGAATGAACGTTTGAAGAAGAAATACCTTGAAG
AGTCCACTGAGAGAAAAAGACTTTACAATGAAGTGATTGAACTGAAAGGGAATATTAGAG
TTTTCTGCCGATGTAGACCATTGAATCAAAGTGAAATAGAAAATGGATCTACCTCTGTGA
TTGAATTTGATTCATCTCAGGAAAACGAGATTCAAGTTCTTTCTTCTGATTCTTCCAAAA
AACTGTTTAAATTCGATCATGTGTTCAAGACTGAGGACAGCCAAGGAACTGTTTTCAGTC
AAGCTAAACCTGTTGTAGCGTCAGTGATGGATGGCTATAATGTCTGCATATTTGCTTATG
GACAAACTGGAACAGGGAAAACATTTACAATGGAAGGAACACCGGAAAACAGAGGAGTCA
ACTACCGGACTCTGAAAGAGCTGTTTAAGATTTCAGAAGATAGAGATGGTGTTGTGAAAT
ATGATTTGTACGTCAGTATGTTGGAGGTTTACAATGAAAAGATAAGGGATCTCTTGGCAG
ATAACTCCAACCCAAATCTAAAGAAGTTGGAGATTAAGCAAGCAGCCGAAGGAACACAGG
AAGTCCCTGGACTGTTTGAAGCTCAAGTGTACGGAACTGAAGAAGTGTGGGAACTACTTA
AATCTGGAAGCCGGGCAAGATCTGTTGGGTCCACTAGTGCTAATGAGCAGAGCAGCCGGT
CTCATTGTTTGTTGCGAGTGACTGTCAAGGGAGAGAATCTTATAAATGGACAGAGGACAA
AGAGTCATCTTTGGCTGGTGGACTTGGCTGGTAGCGAGCGCGTGGGGAGGATTGACGTTG
ATGGTGAAAGAT
>Locus_15190_Transcript_1/1_Confidence_0.000_Length_549
ATACGGGTCATGTAAATAGAATATAGTAGGATCAAGCAATTGTCCCATGAGATTAGTCGA
GATACACATAAGTTGGTTTGGATACTTACAAATATAAAAATAAAGGAAAAAAGAAATCCC
GGATAAGCGAATGCTGACAATGCAGTCTCCTTGAAATGAATATTGCTTATGTCTACCTGT
CTAAAGTTTCTCCTTTGTTTAACATTGACAAAAGTCTGCGGTGTTGAACAACAAATATAT
GTACTTCTATAACATATTTGTAAAATATTGTGCCATTTTTTAGCAGACATCACCAGACCA
CAAATTCTAATATTGTGGTTGCAGTACAATATACTTAAAAGTGTAGACCATTCCAGGTCA
AGTGAGGATCATACACCCAAAAATTGTCTTAGTTATCCCTGAAAGATGAGCCACAACCAT
CGAGTACAGACTTTGAAGAGAGTATGGAATTGAAAATATGGGGCACATTGAAACAAGCTA
AAGTAAATAAACCTCAACATGTCTATGAATAACGATGGTTTTTCTTTATTTTGCGTTCTA
TGTTATGGC
>Locus_418_Transcript_1/2_Confidence_0.500_Length_2436
TTTTTTTTACCACAAAAGATTATCTCATTACTAAAACTGGAAAGGTCACGAGTACAAATC
AACTAACTCCACAAGATATACAAGCAGTGTTGTGCGAACAGTGTTTGCTAATGAATAATA
AAACAAAGAGAGAATAAAAACAGTACAGAACGTGAACATGTTACACCCATATATATATAG
ATATATATTGTGTACATATGTATATAATATGTATATATGTATACTCCCAGGCATGCTCTT
AGGAATTTAGGTAAAAAAGATTTTGCACATTTTCAGCATCTATTCAATCAACACAAAAGA
CCAGTTCAACTTCAAAAGATGCTGATTTTTCATGGGAAATCAAATCTGGGGACAGCGACA
GAGATCGAGGTCTTTCTGATGTCCACTTTGCTTTTTGTGTTTCCACACTGCCCTTCGGTT
TTTCTTTCATTGGTTTTTGGTCATCCAGAAGATCTATTGTGTACTGTTAGGTGTGTGCTG
ATAGAGAATTTGACCGCGACCGACTTCACTAGGAAGCGTATCTTTACTTTGAAAGCCCTC
CAGCATTTCTACCACCTGGCTCATTAGGGGTCTGCCTTTTGGATTTTGGCTCAAACATTG
ATAAGTCAAATTAGCAACCTTCATTGCAGCTTTAGTTGAATATTGTCCTTCTAGTCTAGG
ATCCAATATCTTCAAAAGTTTCTTGTTGTGATTCAAGAGTGGACGAGCCCACTCAACCAG
GTTGTGCTCTCGACTCGGTCTGGTCTTGTCCATTACTCTCCTCCCAATAAGCATCTCAAG
TAGAACCACCCCAAATCCATAGACATCACTTCGGGCAGTTAAATGTCCTGGTAATGTCAA
TACATGGACTAAATTCTTGGAAAGAGTAGCAACCTACTTAAGTTCATCCTTTGCATTCAA
GAACTAGAAGAAAGAAGGGAATACATCCAGCAAATCACTCTTTATCTTTTTTCTCTTCAA
TAAAAAGAACTTGATAAAATAAAGGAAGTAATTTATTCACATAGGTCTGTCATTACCTTG
CAATCATGACTGAGATTAGATGCTTATCAGTGACTAAACTACTCCAACTAAACATTTATA
TGCAAACATTCTTCTTCAATTACACCATACCAAAAGAATAAAAAATTTCAGGCGATGCAA
TTTTTTGTATTAGGTTCCTACAAACTCACCCGTCATTACATATTCAGGAGCGGCATATCC
ATATGTACCCATCACTCTTGTTGACACATGAGTTTGATCTCCCATAGGTCCTTCTTTGGC
AAGACCAAAATCTGAAAGCTTTGCGTTGAAGTCTGCATCAAGCAAGATATTTGATGACTT
GAAATCACGATAGATGATAGGTGTTTCTGCACCATGAAGAAACGCAAGTCCCCTTGCAGC
ATCTAATGCAATTTTTATTCTTCTCGCCCAACTCAGTGAACTACCGACTCTGCGGAAAAG
GTGTTTCTCCAAGCTCCCATTAGCCATATACTCATACACTAATATCCTGTACTCATCCTC
ACAGCAATAACCAATTAGCTTCACAAGATTTGGGTGACTAAGTTGCCCCAGAGAGTTAAC
TTCTGCCAGCCATTCCCTGTCACCTTGGAAACCTTCACGATTTAGCTCCTTAATAGCAAC
CTGCATCGTCTTAAAACCTGGTCTTATGTTTTCGTCAATAAATCCTTTGTATACAACTCC
AAAACCACCCTCTCCTAGAATTAGATCTGGCCGAAAATTCTTTGTGGCCAACTTCATCTC
CTCATATGCAAAAATTTCAACATCACTATAAGCAGGGGTTTCGCGGAGAACATCAATATG
CTTATTAACCATGGAACGCCCACTTGTGGTTCTCTCTGGTCCAGAAGAAGATTCATGACC
CATCTCTGACTTCCTTTTAGACGAACCCCTCAATCGATCACCCTTTGCCTCACCGCTCAA
ACAAATTCCCATGGGAACTCAACCTGAAACCGGCCACACTTTTTAACCCCATAATCATTG
GCAAAACAAAACAACACCAGCAATTGCCATTCCTGAATACGGAAACCCCACTTCTACAAA
TTGTCAAAGCCCCATTACAAACTGATGACCGACCGTTCCAAATTGGGACCAAATTCAATG
TTGGTTCCCCAAATTCTGAAATGGGTAGTAGGATATTGAGTGGATTTCACCGGATTCTGA
TCGAGTTCCCGGAAACAGACAAAAATGTACAGTAGTAAGACGATCGGCTCCAGAAAAGAA
AATATACAAAACACAGATAATGGAGGAGAAAAGTTAGCTACAAGGAGAACGATCCAAGAA
AGCACAAAGAGAGATTGCAAGTCCTTTTATTTCGCGTTGGGAGCGTACAAGGCGCAAAGC
CAAATGCAAAAATTCTGTTTTTTATTTGTCTTTTTTCTTTTTTCAATTTGGTTTGAAATT
ATTCTTCAAAGCATTGAGAATGTTGGAATCTATGTT
>Locus_3107_Transcript_3/3_Confidence_0.143_Length_2340
ATTTCTTTGAGGCTGAAGATAAATATCAGAAATGTCTAGAAGAAGGCTATAAATATTTCC
TTCTCCACTCTCACGGCTCCGATTTCAAAACTTGCAGATTTCAAAAAACGAAATATCTTC
TTCACCAAAAAGTAAGAACCCCTCGTTTCACAGCACCAACGCAACTTTGCATTAACCAAA
CAGACCTCAAATTTTGAGAGAAATTTCAGAATCAGAGAAGCAACAACAATAAAAAGATCC
GAAGGAAGAAGAAACTGCATACATACTTCGAAAGGGATTCTTCATTTCGTATGATATCAG
AGACGATTGAGAGGTTAGTTCTTCAAATTTCCTTTTCAATATCTGCAATTCTTCTTCTTC
TTCTTCTTCTGCTTCTTCATCTTCTTTTTTTCAGTGAATAGTTGACTGAGGAATTTATGC
TTGACTTGTAGCTTTTTGCATCCTTGATTTGCAATATTGAATTGAAATTTTGAGAGATTT
ATCTTTTGGGGTTTGCTTACAAATTAGGTTTCCAGCTTATTCTGGAAGTTTCTTCGTCAC
TTCTGATGATAATTTTTTACTCTTCACTTTCCTTATTTTAATATTGTTTCAATACTTGGG
GCTCAAGGAATCTGTGGGTTTCTTCCCCTTGTTTAGAAAGTTTCAATTACTTCACTCCGA
ATTTGTTTACCTGGGGCTCAAGAAATATGGGGTTTTAGTGCTTCTTTTGTTAGGAAGTTG
AAATTACAAAGCAATCGGCGAACTATTTTCTATCTTTTTTGGTCTTCCGATTTCAGTTGA
AAATGGTCGAGAAAATGGGTCACAGTGATCAATATTCTGATGCAATTTCTTTACCTACAA
ATTCAATCAGGAAGAGGAAGTCACGGAGTAGACGAGATCGATCGACCGTGGCTGAGACTC
TTGCTAAGTGGAAAGCATATAATGAATGTTTCGATTCCAGTAATGATGGTGGCAAGCTAA
TCCGTAAAGCTCCAGCTAAAGGATCTAAGAAAGGATGTATGAAAGGCAAAGGAGGACCCT
TAAATTCACATTGCAATTACAGAGGTGTGAGACAGAGGACTTGGGGCAAATGGGTTGCGG
AGATTCGTGAACCCAATAGAGGAAGTAGGCTTTGGCTTGGTACTTTCCCTACTGCCATTG
AAGCCGCTCTTGCCTACGACGAGGCTGCAAGGACGATGTACGGTCAGACTGCTCGTTTAA
ACCTTCCCAACATTAAAAACAGAGGGCAGCTACAGGGGATTCTTTTGGAGGACTACTTGG
GGCTGCGTAATTCGGATTCTTCAACCACTACTTCTACGTGTTCCGAGTCCACTACTACGA
CTTCAAACCAATCTGAGGTCTGTGTGCCTGAGGAGTTCACGGTGAGGCCACAACTTGTTC
CCTTAAACGTTAAGAGTGAAGATGGAGAAGGAGAATCGAGGACCGGGGATCATGGCGATG
AGACTGCAACACCGATGTGCTTAGAGAATCAAGTGAAACATGAGGATTGTAATGGTCAGA
CAGCTGCATTAGTGGCTGAGTTTCCTTGTTTGGATCAGTTGCAAAACTTTCAAATGGCTG
AAATATTCGAGCCAAGGACGGGGCCTCAGACTGGTCCTATGTTGACTCCATTGAGCTTAG
AGAAGCAAGTGAAGGATGAAGATCTGGATGCTGTATATCGTGAACGGAGTGATGATCAAG
CAGTCTTATCAGAAGCTGGGATTTCAAGTCTATATGATTTACAGAACTTTGAAATGGATG
AAATGTTTGATGTGGAAGAGCTTCTAAGCCTCATAAGTAGTGATTCCTTGCATGATCCAA
CAAACATCTTGAAGGGCAATGCAGATGGTTATACGAGCATGGTGCCTTCTCAAGTTGGCA
GTATCGGGTCTGAAAAGCCACCAAATTCGTCATACCAAATGCAAAATCCTGACGCTAAGC
TTCTCGGAAGTCCGCAACAAATGGAGCGAACTCCAGCGGATGTTGACTACGGATTTGATT
TCCTGAAGCAGGGAAGGGAGGAGGATCTGAATGCGGCCGCAGATGATTGTGTTAGATACC
TGAACGAAATTGGTGATTTAGGATTTTGATGGGCAATTTTTCGGTTGATGGTTCAGAAGC
ATTTTCTTTTCTTTTCTTTTAAAAGAACACACGTAAAAACATTGCTGACTCTGTATTGTG
TTTGTGTAAAATACTTTTAGTATTTGGAGCCGACAAATTCTTCATAGGTTTTAGTTTTGG
AGGATGTGTCAGGCTTTTCTGATAAGTGATTTACATACCGAGTTAATTACATGTACCTGA
CAATGTTTTTTGAGTTAGTATAATAAATTTTGCCTGGGTCTGGCTTCTTCATTCCAAAAA
>Locus_1068_Transcript_1/1_Confidence_0.000_Length_2172
GAGAGAGATTCCAATTTGAACTTCAATGGACTATTGTTTAAAATATTCCTCATCATTCAG
AACTTTTCTCACAAAAACTTTCATCTGATAAGGATGGTTTTGGGAGTGTTGAAGTTCTTG
ATCTTTCAACATGGGAAGGCACTATATCAGGAAAATATCAAATGGACCTTTTTTTTCCCT
TTCTTAAGTATCAGTCCAGGCAGCAAAAACTGGCAACTGGCTCATACAATTTGCTGCCCT
TATCTGCTGGGCAGATGCAATCCAGGAGGTGTTCATATTATTAGCCGAGGTAGCAAACGG
CTTAGATGTCGATTGAGGCATTCCGAACACCATCGAAAGGCTTGTCTTGTCTGGACTCTC
CTCCCTTGAGCTGCTCAAGCTGCAGCTAGTAACCATTGAAGATGCATTGGAGAAATGAGC
TCCCATTCTGGCAGAATCTTCGACTCCAAGTTGTGATCCATCATCGTTTATCGCAGACAA
CATTCGTGGCTTTGGAATGAGCTGCTGTGAGGACTGATAAAGAGCCATCTTCCAGTCTGA
TTCACTTTGACTACTACTCTGTGAGGGCAGAGGCATAGCTTCTGAATTGCTGTTGTGTGT
AGAAGGGCTTTGTCTAAGTGATTCATTGTCAAACTCTGGCTTTCTCTTAGCTAGATCGCC
ACTTAGGAGGGTACTGCTTGCAATAATCCGCTCCACATCATACCTTGTGATATCGAAATT
AGTAACAGCATTCATTCCTCGAAATTTTATGGCTGCTATGTCATAGGCCTCAGCTGCTTC
CTCTTGAGTACTGAATGTCCCAAGATAGAGATCTTTGTTACCAGCAACCCGGCCAATACG
AGCCTGCCATCTTCCATGTTGATGATGTCTTGTTACACCTCGGTATATCGAGGCCCCTCT
TGAGAACCCACTGCTTCTTCTTCTCAGGTGAGCAACATATTCCTGCCTGCTCATGTTTTT
CATTTCCTCTAATTCTTTCTGATAGTTTTCCAAAGGAAAGTTAATGTGGGTGGAGGGTCC
CCAATACTTGAGTGCAGCAAGATCATAAGCTCTAGCGGCTTTTTCTTCCATATCATAACC
TCCGAGGTACACTTGCCTTCCCTTCCTGCTTTGACCTTCTTTCTTGCAACTGTTGTCCCA
TAAATGTGCTTCATACCTACCCGTCCATCTGTGCCTTGTAACCCCTCTATATTGTGAGGT
TCTCTGTCCGAAGGTATCTAAAGACTTCCTATGAACAATTTGCTTTTGATCAACCTTCTC
ATGGCCTCTTTTCTTTGTATCCATAGCAGAACAGTCAGTCATAGCAGGTGAGACATGCTG
CGTGGCTGTGACACAGCTAGACTGAGAGCTGGGGCTCATAGTCATAGACAAGCTCAATGA
CTGCAAATCTCCATAAGCCATGGCATTAATAGAACCAGATTCACCACCATTTTCACTCAT
GCAACTAACCATCTTCTGCTCGAACGAACCATTGTTAGTGGCAGCATAATTTCTAGGAAC
GGCCCAATTCTTCATACCAGAAATATCACTCTGGGCTACTGCTGGGTGTTGCTGCTGCTG
CAGATTGCACCCATCAGGCAGGATTACCTTCGAGTCTTGAAGCATCAGTTCACGGCTTCT
CAAGGATGAGAAATGTGCAAAGGATTGGTTGTTGGGCTCGTGCGTTGGGTTTTGATGGCA
AAATATGCTGTCTAGACTGAGAGCCATAGCTTCCCTGTCATTACTCTCATAGTGATGGGA
CCCCATAGTTGCACCACCAAAGAAATCCTCTAGTTTTGGAGTAGTGCTACTCACCACTTG
TGGATGTTGCCTGCTGAGAGCTTCCATGGAACAAATTGAACCATCTGACTTGAGTGGCAT
GGCAGACAATGGTGAATAAAAGCCACCATGTTCTCCATCAACACCATAGCAAATGCCATA
GTTAAACTGAGATGGGGAGTGAAAAAGATTTGCAGGAATTGAAGGGGAGACAGAAGTAGC
AGCAGAAGAAGAAAGCTCCATGTTAACGTTAGGGGAGACAGAGAAGCCTAGCCAGTTACA
GTTGTTGCCATTAACATTATTCATGGAATTACTTCTACCTTCGGTTCAATCTATCCCTCT
TTTCAACACAATGCTCTAAATTTTAGAGCAAAATCTCAATGATTGACCAAAAAAAAAAAA
AAAAAAAAAAAA
>Locus_7066_Transcript_2/3_Confidence_0.500_Length_1414
CCTAACGAGATGATTAAACAAGAGACTAATGTACCAATTGCGCCAAACATCATAATGGTC
ATAAAGTTAACGAAGAACTGCTTCTTTTTCACCTGAAACCTGATGCAGAAGGAGGAGATC
AGCCAAGACAACAGCACAGGGACAGAGTAGTATGATATGCTAGACTAAAAGTAGCCTTTA
TCCAGAACGCCGTTGCTAGATGAGCTTTTTTTACAAAAGAGGGCTATTAGAAAAGAAAAA
CAATAAAAATTGGCTAAAATCTAAATCAACCTCAATGGAAGATGTTCGCTTAAACTTCTA
GGACAACATACTGGATCAGAATTTTAGGTTACCATGCACAGCACAAATGACGACAAGTTC
AATTCTACAATCTGAATTCTTTCTAAATAAACCAGCATACAGCAACAAGTACAGAACAAA
TGTACTTGTGGTCATGGTCAACAATTATGCATGAAGAAAAAAAAGTCACCCATTGCTTAT
GATTTATAGAAGGACCATAACTAGTATAAATTTGTTCCAGGCATCACGAATCAGATGATC
CAGAAACTTTACCCGGCGTTGAATATAATAGGTGGCAGAAGATAAATGAAGAACGTATCT
TCACTAAAGAGCAACGGCGTTGAATATAATAGGTGGCAGAAGATAAATGAAGAACGTATC
TTCACTAAAGAGCAATAGATGCGAACTTTTCCCACCACTAACTAGTAGAATGATAACTCC
AGTAAACAAACCAATGAAGAGTGCAGTGATGGACTCATTCATCCACCGGGTCTCCTCAAG
AAGATGACCAATGACAATACAAGCACAGAGAAGTGCCACAAACAAGTTAATGGAAACAAC
AGAAGCATGATCAGAAGTGGACAACGCTTGCCATTTAGACACAACATAACTCAAAATGGG
AGTCATTTTATCAGCCACTTCGATGAAAGAATCGTATGTCCCACAAAAAGAATCCAAAAC
CAAAATATTCCCACTTCCTTTATACAACAGAATATACAGAATCTAGGTCTCCGAACTGTC
CATCTCAACAACTATTCATCCTCATAAACAATGAAATCCTGCATTCCAACACCATTTAAA
ATAAACTGTTTAGATTGGATCAAAAGAACATTAAATCCTACTGAAACATTCAATGAATTA
CTAAACCAAGATAAATCACGCAACCCCAAATATAAATTAACTAATTAAGAAACCAGATAT
CCTTGCCACTGCATAAAATTCAACGATTCAACCAAATTTCCTTTATTATTCCTCTTTGCT
CTGTTCTCTGAGCAACAAGAAATCCAATAAGAACACACAAAAACTCTCATGCATTGAAAT
GGATAGAAAGAAATCACAATCAAATACTCACCTACAAAGTTGTAATCGACACAACATTCA
CCAAACAAAGCTCAGGAATCTTCCTCAATTCAAA
>Locus_39085_Transcript_1/1_Confidence_0.000_Length_221
AATTTATTTATGATTCATGTGAATCGTTTCTCAATTCTCCTCACAAGTTCAAGTTCAAAT
GCCTGAATTCCATCCAGGTTTAAAATCAGCTTTTATCAAAGCCATCCGCATAAATTTTTT
TAGAAGGAAATTGTTGATTCCATTGGTGAATGAGAAAAGCCATCAGTATATAACAGTATT
AGTATGGTCCACAAACTTGCTGTCGATAAAGCAAGTTTCAA
>Locus_35783_Transcript_1/1_Confidence_0.000_Length_616
GCATCAGCAAAATAATAATAATAATAACAATACACACACTTACAACAAACCAATACGAGA
AATTGACTAAAAGAAAAAACAGAGAAATCGACTTTGTTAAGCATTTGAGTGAAGGCCAAA
GAAGTTTCACCTTCAATAGAGTAGGAAGCTTAATTCAGAAGGGAATAGGAGAACAAATGT
TCACGAATAGAACAAAACACATGATGGATGAGAAATCAACACACCAAAGCAGAGGGGGAC
TACAAGGTTTAGCTTGTCAATGGCTGACATACTAGGCCTTCTTTTTTATTGAGAAAAGAT
GAAAGAATCATACGTGAGCATACAAAATGTCAAGCCACAACAGAAAGCCTCCTTAAAGGA
AAGGGCTCCAACTATAGGAAATAGCAAAAATAGTAACTACAAAAGATCTCCGAAATTGAA
GTCAAAAAAGTAACATGATACTAACGAGGGACCAAACTTCACTAGGTTCTCTCTCCAACT
CTCTACGCCCCAAAGGCCCCACAAAATAGAATACACCGCAGCAAACCATACAAAATCAAT
ACTTTACACAAACAAAAAATGATGGAGGGGGGACTCCCCAATCTTACTAATGTCCTATTG
TCAAGCAAGAGAAATG
>Locus_19564_Transcript_1/1_Confidence_0.000_Length_285
CTTCCTTGATTCAATAATATAACAAAAAGGCTAAACAATGTTGTAAGAAAGTGGCATCTG
CTGTTGACTTGGAAACCTAAACTGCTTGAAATGCATCCCATGGGCTCACCTTTGCTATTT
ATTTGTTTGTTTGTTTATTTAACAGTTTTCAAGTAATTAATTATCACCTTCTTAACAATC
AAATAAAGATGATTAAACTAAAATATATTAAAGTAAAATTAAGAAAAATTATATCTCAAT
ACTCTGTCGTATCAACTAATTAGTTTAGAGTCGGTTTTCCAATCA
>Locus_1137_Transcript_2/3_Confidence_0.333_Length_1260
CATATTAATATACCTATACAATAGAGGATTGGACATCAATATTAAAAAATGAATCAACAT
CTTCAGTAACTGTTTCAAAAATGAATAGAATTACTAATTACAATTGCTATAACCTGGTTT
GGAAGTATAAAAATTTATTTATTTGTATAAAATAAACATCATAAATGTTATCTTCCTGAT
GCTGAAGCTCAAATGCTCAACTCTGGGTAAGCAAATCAATTAGTACTGTGGCACACAAAG
ATTTGATCATCTCCCTATTTAACATCTGTTTCTTTAATTTCCTTAAAAAAGTGGATGGAA
GTTTGCCTTGTTCGCTTGCCAAGAACTTTTGTCTTGGTCAAGTTATTGGAAGCAATGACA
GAGGATTTCCACTGATTATAGGTCTGTTCAGCCGTTGGCTTGCATCGTTTTGATCTTGGA
AACTCTTCGCAATCATCAGATAAATAGCCGCCATCCTCGCGTTTTCTTTTCTCTGGCAAT
GCATCTAACAAGTCTCTGTTCCCTTTGGCATCCCTGGGATCTTTCTTTACACTAGAAATC
CCAAACACATCAAAGCACAAGTCCTTCATAGAAGTGGCAACACATGAAAATTCAGATTCA
GATGTTCCACTGAGTTCAATGAGCTTAACTTTGTCAACCTTTAGCTTGTTCTTTTTTGCA
CACAAGTAAAAAGCTACAGCTGTAAATACTGGTCGAGAGAAGTCAGCACTAACACGTCGA
GAAGCTGGAAGTGATGCAACAAAGCGATCCTTGTATAGAGATAAGCCCTTTTGGACTGAA
GCAACAAGCCTAACACACCCAAACTGTACTGCCAATTCTCTGATGTCGAGCCTACTTTTG
AAACCAAGACCATTCTGCAACAAATTGAAAGATCTGGTGTACGCTTTTTCCGACATCCCA
GCTAACTTGATTGCACTGGATCTATCAAACAAAACCCCTAATCTGGTAGCGGCAATTTCC
AAACAGATGACGGCCTTGCAAACCTCACCAATGCCAATAAGGGAAGAATTGAAATGGAGA
TCGGAGAGTCGACGAAGCTCCCCAGCTTTTCGGATGAGGGATTCGGAATCGGCAAGATCG
AGCTTCCTGGCAATGTTGTGGAAATCCATAAGGGAGCAAATTAGAGGAGGGATTGGTTGA
GGGTGAAGAGGAGTTGGAATGGAAATGAGGGAGGAAGATGGAAGATAAACGAAAGAAAAT
GGCGGGACGGTTGGGGTTTTCGCGCGCAGTCGCTGAGGACGATTTGGGGCAACACTTTTG
>Locus_38553_Transcript_1/1_Confidence_0.000_Length_600
CCAAGGTGCAAAGAACTCAACTAGAACGATGCCATTTGAGTTCAAAACCTAATACATCTC
AAAAGTTACATTCTAAATTCCAAATATGCAAATTCCGGACGTATAACTTTGAAAAACTAA
ACCGAATTCCACAATCAAGACATCGGACTACAGTAGAAATGAGAAACAAAAAGTGATAAC
AACAACAAGCTAATAACTGCACCTAACCAAAAAATTAAAAAAAGAAAAATAAGAAAAGAA
AGGGAAAGGAAACAGATCGCTACGCCGATCTAAGAAGAACCTTACGTCGCACAAATAAAA
TTCACATCCGGTTTCAGACTGGTACCAGATAAATGAAGGATAAGAAAGATTTCAATTAAC
GCATAAAATAGTGAGATCGTCTTAAACCTGAAAGTAATAACAATGGAAAACGACCCCAAA
TATTTCCGAAACTCACAAAAACACATTCCAATTACTATAAAAGAAACAAAGAAAAGAGCG
CCACAGAGATATCAACGAATACGATTCCTCCATTGGAGAGAAATCAAGAAGCAGTTAAAA
AAATAAAAACAAGAACGGTAGATACAATGAAATTGGATAAATAAACAAAATGGAGATTGG
>Locus_9657_Transcript_1/1_Confidence_0.000_Length_447
ATCAAATTCTAATGTTTCTACAATTTTTTCTTGCAAGTCAATTACAGTTACACGCCAACG
ATCTCCTGCTAAAGGACTAATTTCCTTTACATGGTGGTGAAACTTGATATGTTTTTTTAA
GTCAAAATGATCTGCATAGTCTTCCAAGTATTTTAGCATTTCATTGGCCGCCACATACGA
TTTGTCTTCAGGACCTTTGTGAGGAAATCCCTGAAGTTCCATAATTTCTTTAGGTAAATT
TGTTCTTAAACTTTTGTACATGCTCGAATGAACTGGTAAGCCATATTTATCCTTGCCTAC
TCTGTCAGTATATACCCAAGTGCCACCAACATTATCAGTCTGTTCATAAGACACACATGT
AAATGGAGATCCTTCAGCTGTAAAGTGTTTAAGAGCCGCTAATCCAGCTGCTCCACAGCC
AATAATTGCCACTGATTTTTTATTTTC
>Locus_30056_Transcript_1/1_Confidence_0.000_Length_492
ATTTTGGCCATCTCTTTTTCTTTTTTCTCATCCTCCCTCTTTTTTGCAGCTTCAGCACGT
TGTTGTTTAATAATTGCTAATCTTGCTAAATCTGCTCTTGCTTCATCTGTTTTACCTTCA
GCTTGCAGTTTTTGATAATGCAGTTTTTTTCGTTGTCTTTCAACTTCTTCTCTTTCACGT
CTAGATAACTGAGCTGGTTCTGCTGTATCTAAGGTTTCATTAAGCGTAGCTAATTTCTTT
GCTTTTAACTGTCTCCTATTTGGATTTTCGATTTGTATCAGACCAGCAACACCTTTTTTA
TTATCGTCAGATTCTTCTTCGGATTCGCTTTCACTCTCCGTTTCATCTTCACTATTACTC
TTGTCTCCTTTGGTCGCTGGTTTTTCTTCTTCTTCGCTAGACGATTCATCATCGCCTCTG
TTATTTTTCTTCCACCTTCTTTCCTGTTCTTCACGTTTTCTCTGTTCTTCTAGTTCTTCG
GGGTTTGTAAAC
>Locus_8269_Transcript_2/3_Confidence_0.571_Length_3706
CTGACAATAGTAACTTATTCAATAAACTTTTAAGGGGTATTTGATGGATTATAATGCGAC
ATGTTTGTAATGTAATGCAACCCAAAAACTATCTTTTGGATTGAGTCCAATTTATATACA
CAATTGACTTCAGTCCAACAATTTTCAATCCAATCTTTTCTCTCTAATTATTTTCACATT
TCACGATCTAATTTTCAAACGTTGCTTGCGTTTTTCAACGCTACTCCAATTCTCAAGATT
TCAACTCTCCAAACAATTACCAACTTTAAAAGCAATTACATCACCTCAGTAAGAAGCTCT
TTAAACATAACACAATTGGAGACTCCACCGTTTGCAGAAAATAAGAAGCTTTTCCAGCAT
GTGGGGGCACAGGGAGAGAGAAGTCTTTCCATCCAGCACAAGCATTGAAAACCATCACCT
ACTATAGTCCTTTTCAATAAATATGCCAAATTCATTCACCTACTCCAAGTGGCAAACAGC
TAAACAGAACCTATATTCAATTCAGATCAGAAGACCTATAAGCGGGAACAACACATTTGA
ACTATTAACTCTGAATATCTGACCCACCAAGTTTTGGAATAAGATAGAAAAAAAACTGCT
ACTAATCATAGATCCGGTTTTTCTTTATAATCGAGTTTCAGCATCCAGGAAAGAAAGAAA
GAAAACTCTAGTAATAAGTGAAGACAATTACTTTAGTCATAGATCACATATTGTTGTAAA
CAACATAAATAAAATATGCAATCGAAGAGGGCAAATTTGTTTTAGCTAACCAGGCATGCT
GAGAAGCTGAAAGCAATAGTGTACGCTGCTGCCAGAATTCTCTAAACATCATCAACCACA
AACTGAAGGGCCCAACACTCAATTTGTCATGTTCATTTTACTTCAGCTTAACATAACCCA
TGAATATCTAAGTTAAGGTCAAGAGTGACCATCAGGCTGCAGTGAGGTAAGAATAACAAG
TAAAATCGAAAAGCGACTTCAAGAAGCTGTAAGTCAAAATGAACCTACTCTTAAGGAAAA
AGTATAAAAAAGACATGCACATAAAGTAGGGATGAAACAATCAAATAGATAATGTAAAAG
TCACATACAGCAAATGCTAAAACTAAAACAGGGCCGGTAACCGACCATGAAGAAGGTACA
GTGAGTTTTTTTTTTCCCCCTACAAGAAACAAAACTTTAAACAAAATAGTCCTTCACGCT
CAATTACAGAAAGAGGTTCCATTAAAAAAAAATAATACCAAACTGATAACTACAAAAAAT
TGTATTAGCCAACGCCTACATGAGTATATGGATGTGTTAGACTTAAACCTAATCACATCC
TAGAGATTCTACTATTCTTCTCAAGCCTAATACCCCCAACAAAGTGAGAGGAAAAAGAAA
AAGATGCCAAAGTACCCTTCCTTTGACATGAAAAAGATGATTAAAAAATACCTCCTCAAG
CATTGAATATCAACCTCTAACCACCCAAGCTTTCAACAGAATAGAGTTTCAGACCATGTG
ATCATTTATACGAGTAATGAAGAGTTAAATCATGCCATGGTTAATTGTAATTTGATGAAG
CTAGACTCGTTAAGTTTTTCTTTATTGTGCATCCAATGTTAGACTTTAATATGCACGTAT
AAATCTCTTTATGTACATACAACTACTTCTGTTTCCCGCAATATCTTTGGCATCAATGAA
GGCAATGCATAAAGCTTCCATCGACTAAACTTTTTACCTTCTAACATGTCCGAGACTTAT
TAACAAAAAGGGGGAAGGAACTTTTTGGCATTTACGCTCCTCATTCCTGCTTAGTAAGAT
AGAAACGGGAAGAACAAATAGAGGGATAAACACATTTTTCATAATAAAATTTGAAGCAAC
ACGGGAATTGAGCACAAAAGAAAATGGGAGAATTTACAGAAGAGATCCGTGTATGATGAT
GCAAACCAGCAAAAGAAGAAACAAACCCAATAAATACAGATTAGCAAAAGAAGAAACAAA
TTAACCATTTTAACAATTTTAATCCTAAATGAGAGCAAACTTCAATCTTCGCCAAATTTG
ACCTGCAGTCATCAATCAATCTAATTCATAAAGCCCTCTTATCTCTAAGTCTATTCACAA
CACCAAATAAACACCAGAATAAGAGAGTCCCAAAAGAACACTCTTCTTCAGATGGAAGTT
TGCAGCTTTAAGTATAAAACAAGAAAAATCAAATTGAAAAAGGAGTTTGAACCAAACTTC
CCTCACCAAATGGAAAGTAAATAAATACTAATTAGCCAAGATTCAGAATCGCGTTCGACA
GAAAGTAAAGGACTTTTCTTTGTTAGATATTAAATAAACCATTGCGACTTAACACAAAAA
GCCGAAGAAGGTCCATGAACTTTCAAAGATTAAGCCATTAAGAGACTATTAAAAGTGATG
AACACGATTTGGAAAGGAACTTCAACAAAGATGTGAAAGAAAGCACTTGAATAGAATCAA
GACCCCAGCTTATGGTCTTCACATGGGACTAATGATGCCCGCATTGTATCTTCATTGATC
AAAAACTCGAAAAGAGCCTCGAAAGCAAAGACTCCACTCATATCAAAATCAGCTCAAGAA
AAACTTGATAAACCACGTGGCATGGAAACTATACAAAATATAGTACAGGATAGAGTAAAA
TATGACCACCAGAGTTTATGATGAAAATTTGCAAGAAGTGCAACATATTAAATCAATCAA
ACACCAGCCCCATAAAAAAGTAATGCATAAAGGGAGAAGAAGGTAGAAACATTACTATTT
GGTACATGTATTCCACGTAGTTTGGAGCAGCTATAGGAGCAGCCGTAACCAAAAGAAAAC
AAGATGAACCATATCCAAGCAGCCCTGCAACAAAAATTACCTAAAGAATCCAATTTCTTC
ATACCTAAGAGACAATAATGAAAGTAAAACTAAGAATAAATCAACAACATCAACAACCAG
ACCAACGATTAAACATAATCAAAGAACAAAAACCCTGCCAAGGTACGTGAAATGCATCCT
CAATCAATTCCTAAGCTTCACCAGTCAAACAAAACGTTAAACGAAAGAGAAACAAAGAAA
TTTACAATATCACGCGTCTAGTTTTCATTAGTATAAAGATAGAATAAAGTTTTTACAAGA
GCGATTAAACATCCAATTGAATCAACAATCATTATACTACAACCCAGAAAGAGATGAAAA
GGGTAAAATAGAGTAGAGTAGAGGAAATCAATCGGAATGAGAATTGTAGTCGTAGGAATC
GAGGTCGTCAGAATCGGAATCGGAATTGGAATCGGAGGATGAAGAGGAAGAAGAAGAGAG
AAGAGAAGGAAGGCAGAGAGAGGAGACAATGGAAAGGGAGATACGGCGGAAATGGCGGAA
AGGGAAACAGAAGATGAGGTAAAGAACATGGTGGCTATTGAAGCGCTCGGGATTACAAGC
AATGTATTGACAGAGATCGGCAGAAATATTGGCGACCCAAAGAACAAGAGGACTGTTCAA
CACCATGGCGGAGCTTCGATTGAGGGAATTTCGGATTTGGTCTCTTCGTTGATCGCACCG
TCGAGCTGAGAATTCCAACGCCTTAGGGACGAATCTACAGCCTCCGCCGCCGCCGGGGGA
TTGGATGAAATTGTCAACTCCGACTTTTCCTTTTCTTTTTCTTTTTCTTTTTCTCGTTTG
TTCCGTTCTTTTTCTTTTTCCTAATTTTTTTATTTCTAAAATTGTC
>Locus_47405_Transcript_1/1_Confidence_0.000_Length_206
TTGGTTGTTTTGTTTTTGACGTTCATGCTTGTTCCTCCCAAGTGTTATGGTTTTCAAAAA
TCTTAATGAAACACTAGAATTCTCAAAATTTCGAAACGAAAACGAGTTTGTGAAAACTAT
TTTCTTTCCTCTCCAAAACTTGACATGGTTTTGGAAAATATGAGTAATAATTGGATAATA
AAAAATGTAAACACACGATACATAAG
>Locus_31474_Transcript_1/1_Confidence_0.000_Length_965
AAAAAAAAAAAAAAAAACCAACGCACAACCAAACTGTATCCTAGGCACAAAAACTTCACC
ATGCCAAGATGCACAAATCAATCAAAACAATTGACTCGTTTTTTCTAGAGTATTTAGTTT
TGATTTTTTTTTATTTAGGTTTATGAAGTATTATGGACATAATATTGACAAAACATTAAG
ACATTTTTCAACTTTGATTAGAAAGATAATTCAAAAATGTGGACAAAGAACTACACATAT
CATGAAACTACATCATCTCATCATCATTGATTGAATTTCCCTACCGCAAAACAAATCCTT
TTTTGACTTTCAACCATCTCAAATCGATCATAAATCATAAACTTAAATTGATACCCACCT
CTAAGACCCAATAACATTTTGTAAGTTACACAGAACAATGCTCAAAGAGTTTACCGGAGC
TATCATTTACTCTGAAACTGTCTCAAACCTCATTCAAACAATACGAACCTAAACACAACA
AAATTTTAAAAGTTGGAACGAAAACCACAGCAACAATAAACTCGAAAGGGATCAAAGTCT
CGATACTCACCGATAATTTACTAATTGAACCTTAACCTGGACAATATACTAACACCATTC
AAAACTCGATAACTCGAATCTTAAGCCACAGTACCATGTGTAAATAAAAGGAGTCAAATG
GACTGTAGGTAACAAGAAAATAGCGAGAATAATGCTGAAACGCCACAACACGAGCTGGAC
ATGGAAGATCAAATGAGATTATGAAGCGCGAGGAAGTTAAAAGATAGCAATTAGACCTTC
ACATATTGCCATCTTCCTTTTATAAATGAAAGCAAAAATAAAACACGCATTTTAGAATAC
TATGAAAAGTTCACACTGAAGCACCAAAGTTTAGAAAAGTTTCAATAGTCTTATTCCTCA
TACAGAAGAGAAGATAATCTATGCATGCATCAATCACATTAGTTTCCAAGATGGTAAGTT
CAATA
>Locus_29539_Transcript_1/2_Confidence_0.333_Length_1549
AGACCCCATTTGAGTTATTTCATTAAGCTGAAACTTCTTGTGTTTCACATTTTCTTTGTT
AAAAGGACATTAAGAAAAAGGGGAGAGGGGTATTCATTTTTTTCAAAAAAAAGAATGATG
TGATTTCTAAGCTCTACTGATATCTCCAACCACACAACAAAACCAAACTTACAAGAAACA
AAGTGGAGACATAGATTAATTGATTACCAATAACTAATTTTTGTCTAGCTTCTTCCATAA
ATAGAGTACTCTCCTAATGATTGGATCAGCAGAGAATCTTTCTGCATATGCACCAATAGC
AGTTAAGAGGCTTGTGAATTTCTCCCCATTATCCTCCGGTTTCTTGAATAAAAGGTCTCT
GGTGGTAAATGGTACCATATAGAATGGAAGATCAGATCGCAAGGTTGCCAGGTCCTTGCT
CAAGATAGCTTGTTCAGCATTTGTTACCAACATCTTCTTAATACGTTCATCTTCGACTTG
ATCAACATGTTGCAACAAATTTTCTAATGTGCCGAATCTAGTGATAAGTTGCACAGCATT
GACATTTCCAATTCCATCGACTCCTGGAATATTATCAGACTTGTCACCAACTAAAGACAT
CACATCAACAAACTGAGAAGGTTCCAGAACTCCAAATTTGTCTGCAAAATCCTCTAACCC
AAATGAAACCATCTCAATTCCACGTGAAGCTATCCGTAAAAGACGTAATGAAGGAGATAG
AATCTGGAAGAAGTCTTTGTCAGGAGAGACAACACGAACCTTACACCCAACCGCAACACT
TCTCAAAGCCAATGTGCCAATTACATCATCGGCTTCCACTCCAGGTACCTCAATGACCTT
TACGGACATGGACTTTATGGATGCCTTCAAGTACTGGAGACCTTGGACTATGGTATCAGG
TACGGGTGCCCTGTTACTCTTGTATGCAGGGTAAATTGTATGACGAAAAGTGGATCCATC
ATGGTCGAACACAACCGCCACATGAGAAGGCATAAACTCCAGAACATCAACAATAAGTGA
CAAAGCAGTAAATATAGTTAGCACCCAATCTCCATTTCCATCCGCATGTGATAAATGGCC
ATGATGAAGCTTTGCCAAAAGCTTGTAGTATGCTCTAAAAATGATTGATGTGCCATCAAT
GAGCATGACTCTAGCATCTGCAGGATTATCAATTCCAGTATCTTCTTTGAACGTAAGCGA
GTTCGACAATGAATCTTGGAATTGCACCATTGACTGGCGTCTAGTAGATGCAGAACTACC
ATGATAAGTTGCAATAGTATCTATGATATTGGAAGAATTTATACTTCCGGATGAACTGCA
GTAACCCTTTGGGGATAGCAGAAGGGAGGAGGGAAAAGAATGAATCCTCGAAGAAGAAGT
AGAGAAACGAAAAGGAACGGGAAATTTGGAGGTGAAAACGAATCCCAAGAAATTTCTGCA
GATATGGGAAGCACTAGCAGTAGCAGTGTGAAGATGGTGGGAGGCCATGAGACGTGAGGG
AGAACCGCCCAAGCGTTTCATCAACCGCTGCCCAATTCGCATGTTTACA
>Locus_14488_Transcript_1/1_Confidence_0.000_Length_215
ACAAGCGCATAAAAAATGAAGCCCACAAAAAAGGTCAGTCAAACTTGCTTGGCTTCTTCA
GCATGAGGCAAGCATAAGTCCGCTAATAGCAACATCAAGTCTCCCCAACACCCTCTTTTC
CTTTTCACCATTTTTTACACTTTCTTGATCAGTGACATGTCTCACCTTTTTTCTCTCGCC
TTCCAACCTCCTCCATTGAGTTTAATCATGGCTTG
>Locus_14914_Transcript_1/1_Confidence_0.000_Length_620
TTGGGTGGTTACAAAAGCAAATATCATACAATAATAGAGATAGGTGAAAGTTTTGTTGTT
CTTATCAATTATCAAGAGGGGTACTAGACTCTTTTGATTGACGATGGCTTGAAGTTTTGA
TTCTTTGGAATAACCAAATGTCTAAACAGTGGCCCTTGATGTAAAGGTTTGAAATGTTTG
GAGAAGCCCTCAAAAGTCCGAGGTCCATGTCTATGAAGGGAAAGTTCAATTATTTATGAG
CTTGAAGCAACATAATGCAAGGGATAGAGACAAACCCGGTTACAAAAAAAAAAGTATAAA
ACAACCACACATGAACGGATGGGAGAAAGTAAGTTAAAAATAGAAAGTAGTTTTCCCTTT
CCCACCTAAAAGTAAAATAGTGAAAGAAATTCAGCCTGAAAATGAAATTATAACTCAACC
TCACCCATCCAAATGCACATAATAACCATAATCTCTTCTACATCTCTTGTCTTTACCTTA
TATAGAAATATACAGCAAAAAATCATGTAAAGTGATCTTTTTTAAACAGAAATCATATCC
TAAAATTTCTTTTACCAGGTTTATCCGAGACTGTCATCATAGAAGCGCAATAAAAAATAA
GTGAAGAGATTTACTTTTTC
>Locus_41204_Transcript_1/1_Confidence_0.000_Length_231
TGGGACCAAGAATTTAAACACACACCTCGATATTACTTCAATTAGATAATACATTAAGAG
TAGGTTATCTACATTTTTCATCATTCCATTATCATGATTTCACAAACTTCTGTCAAAACA
AGTCGCAACAACATATAGTGGTTATGCATTTACTCACATATATGGGCTTTCAAAAGTTAT
TGATCCTATCTTCAAAACTAAAGTTTACAAATCAACTATTGAAAAAAAAAA
>Locus_7020_Transcript_3/3_Confidence_0.000_Length_1336
ATTTACCATTTCAGTCCCCTTCAACTCCCTCTTCTTTTCTCATCTCATACTAATTCTATA
TCTTTTAACACCCAATTAACATCTCCATTTTCATCCATTTCCTTCCATTATCATGGACTC
ACAAATCCCCCCTCATCACCATCACCATCACCCCCTTGGCCTTCACCAAAGTGCGGAAGG
AAAAGAAGAATTAGAAGAAGGGGAGGAGCATCATGAGAAGAAGTCGGTGCTGAAGAAAGT
GAAGGCAAAAGCTAAGAAGATTAAAGACACTATTACAAAGCATGCCCATGCCCATGATCA
TCATGATGAAGAAGACGAGGAGGATGACGAGGAGGATGAAGTTGTAGAAGATCCTGAAAT
CCAGGGTGCACCATTATACGAAGGTGCTGCAATGAGGAGTGCCACGGCTGGGAAAGGGCA
GCATCAAGATGTCGGAATTGGAATTGGAACGACGACAATGATGCACAATTATGCGCCGCC
TCCAGCTCGAAGGGAAATCAGAAGTCGTCCCTCTGCTGTTGACACTGGCTTTACTTCCGT
CGAGAATCCCACAGCAAATCATAAAGTAGATGACTCCAATGTTGCCCCGAACACGACCAT
GTCTCTATCTCCATGGAAATTGGAGGAGGATCCTCACGGTCCTAAGGACCCTCGTGCTCC
TCATATCTCCGAGGTCAAAGTTCACGATCCCTCTAACAGAGGGAGCGAAGAAGCAGCAGG
GAAATCTCAAGTCTTCGATTCATTCGCAAAAATGAAAGTCGACGACAAAAAACCGAACCG
AACCGGTTCACCACATGGATTAGACCAAGAACATGGTGGAGAAGACCACATCAATTACGC
CCAAAAAATCTCAGCCGTGGGTTCAGCGGTGAGTGGAAAAGCAGTAGCAGCGAAGGATTT
TGTGGCATCAAAGCTCGGGTATGGAGAAACAAAAGAAGGAACCACCGCCGATAAGTCGTC
TTCGTCTTCACCGTTAGAGTACGGAAAAAAGATAGCATTAACAGTGACAGAGAAGCTAAA
GCCAGGGGAAGAAGACAGAGCATTGTCAGAAGTAATTTCAGAGGCTTTGAATAGAAGGAA
GGATGAGGTAGTTAAAGTTGGAGAAAGTGCTTTTGGACGGCCACCCTCGAAAGGGGTGGT
GACGGAGTCGGAGGAGCTGACACGGCGGCTTGGGGAAGAGGATAAGGAAGCGACAGAGAA
ATCCTCTGTTGCGAGTGCTGCGGCAGCGACAGGGAGGAGTGTGGTGGGTATGGTGAAAGA
TACGGTGGGGTCGTGGCTGGGAAAAGCTGGAGAGCAATCTGCGCCGTCGCAACAGTCACT
TGGTACTTCACAAGGT
>Locus_38113_Transcript_1/1_Confidence_0.000_Length_389
GTGCATTTGAAGAACAATATGTTCATGTCCTGAGATAATTTCAACTCATCTCTGCATTTT
AGCCATTTTTCACGGGATTTTGGTTTGGGAGCATGTTTTTCCTCTCCCATTGAATTTTAT
AGATGGTTCTTAACTTGACAAATTGTTTTTTTTTTATTATTATTATTTTAAATTAACTAT
TATGATCAAAATCATGTTTTCCCACCGAAACCTCATTGAACAAAGAGGTTTTCAACTATC
TTTTAAGGAAACCCCAAAAGAAAAATAGCAAAAGTGTTTCAATTAAGAATTAAAATCCCA
TATTATAATGAAATAAAGAAGGATCGAGCATAATATACCATAAATCCCATGCTCAAGCGT
GTACTGAAAATGAAACTTAAGAAATACTA
>Locus_45113_Transcript_1/1_Confidence_0.000_Length_255
AGTCTTTTTAATTATCTGTTTCTCCTTCAGTGTGGCAATGGAAAACTTTTTTGGCTGTTT
TAGTTTCCCTTTTTTCCCTTATTGGAACGTTTGATTCATTAGATTCTTGGTTCAGGACTG
TTGTTTATTCATCTGAATTCAAATTCTCAATCATCGATAAACGATCAGTTGAAAATTTTA
GATGATGATGATAATGATGATGGATGTTACTGTCGTTTGTTGGTTGGTTGGGTTTTTTTT
TTTTTTTTTTTTTTT
>Locus_40610_Transcript_1/2_Confidence_1.000_Length_297
AGAAAAATAAACCCATCTTTGCTCACTGCCGCTGGATCGATGACTGTGCTTGGAGTTTGG
ACGTTTTTAATCTTCAGAAAGCTTCGGTACTTGACTGTCATCATTTCTGCAATGTAGACA
CCCACAGACAACAAGCAACTGGAACAACATTACCCTTTTTCATCTTAATAGGCTTCAAAC
TTCATGGGTTGGTTTTTCCTGGTGGCGTTTAGGGGTGTTGGTTATTATTGTAATGTGTGT
TTAGGGGTGGTTATTATAAAATAATAAACACAGGTTTAAAGTGCGAATGTATTGTGC
>Locus_20310_Transcript_1/1_Confidence_0.000_Length_206
ATGTCAGGAAATTGGAACATAATCTCACCGGCGAAGTGGTGGTTACCGACGAGGAATTTG
GTGGGGCCATCGGTGAAGACGAGCTTCACGGCGGAGGGACGATGGCGGCGGAGGGAGATG
GAAATGGAGATAAGACATGGAGAGACTGCATTGCCCATTCGAAAAGTGGAGAGAAATAAA
AGAAAGAGAGAGAGGGAAATTGAGAT
>Locus_32147_Transcript_4/4_Confidence_0.273_Length_1935
CAGCCCACGAACGAATCATATGTTAGAATTAGAAAAACCGAATGCATTCACCATAATCCA
CACAGCTTCATCATCGTCTCCATTCTCCATTCTCCATTGCTCCATGAAATGTTGCGTACT
CATTCTTCCTTCATCCTTAAACCCTCAACAGACCCATTCCCTTCACCCTTCACCTTCTTC
CCATCTCAATTCCACCCCACACTCATCTCCCGTCCTCCTAAACCCTCCCGCTTCCTCCTC
CGCTGCTCCCCCGTTGATTCCGAAACCCTCCCCAAATCCGCCATCCAAAGAATCGCCGAC
AAGCTTCGAAGCCTCGGCTTTACAGAATCACCCCCCGAACCACTACCCGACCCTAATTCT
CCCTCTGCTCCTGGTGCAATCTTTGTTCCTCTGCCGAATCAGCTGCCCAAGTATCGGGTT
GGCCATACCATTGATTCGAGCTGGAGCACGCCGGAGAATCCGGTTCCGGAACCGGGAACG
GGGACTGCGATTAAGAAGTTTCATGAATTGAGAGGTGAGGTGCAGAAAAGGAAGAAGGGG
GATGGGATCAGGGAGAAGAAGAGGGAGGAGAGAGCGCCGAGTTTGGCGGAGTTGAACTTG
ACTGAGGAGGAGTTGGCGAGGCTTAGGACAATTGGGATTAGGTTGAAGAAGAAGCTTAAT
GTTGGGAAAGCTGGGATTACGGAGGGGATTGTTAACTCTATACACGAGCATTGGAGGCGG
TCTGAGGTTGTGAAGATAGCGTGTGAAGATTTGTGTAGGTTTAACATGAAGCGGACCCAT
GATTTATTGGAGAGAAAAACTGGAGGAATTGTTGTTTGGAGATCTGGAAGTAAAATAGTA
TTATATCGGGGGCCCAAGTATATATATCCTTACTTCTCTCATGAAATTTTGAAAAACGAA
GCATCTCAAGATGCTTTACCTGATTCACATAGTGATGATGAAGGGAATAGCAAAACAGAG
AGTACTTTGTCCTGCAACAATGATGAAAGATCTGCTGGACCAACTTCATCTGTTAAAATG
CCCAGTCCGACTCTCATTCAAGGTGTTGGTGCTCCAAACAGAGTGAGGTTTCAACTGCCA
GGTGAGGCAGAACTATCAGAAGATGCTGAGAGTTTGTTGGAAGGACTAGGTCCACGTTTT
TCAGATTGGTGGGGATATGATCCTCTACCTGTTGATGCGGATCTCCTTCCTGCCATTGTT
CCGGGATATCGTAAGCCATTCCGTCTTCTCCCATATGGAGTGAAGCCTAAGCTAACCAAC
GATGAAATGACCTCATTGAGAAGACTTTCTAGGCCTTTGCCATGCCATTTTGCATTGGGT
CGTAATAGGAAACTTCAAGGGCTTGCTGCTTCCATTATCCAGCTGTGGGAAAAATGCGAG
GTAGCTAAAATTGCAGTTAAAAGAGGGGTGCAGAATACAAATAGTGAGTTGATGGCTGAA
GAGTTACAGTTGCTAACTGGAGGAACTTTGCTTTCCCGAGACAGGGAATTCATCGTCTTA
TATAGAGGAAAGGATTTCCTGCCATTTGCCGTTTCTTCTGCAATGGAACAGCAAAGGCAC
ATGCGATTACATGAAATGAAACAGACGGATACAATGGGGCAGGGGCTGAAACTTGAGATA
AATGAAAATGGTCCCACAAATGAAAGTCAGAGCATCACGGAGAGGAAAAAGATGGTCTCT
GAACGGAGAAAGCTGATGTCATCTGAGACCTCTATGAGAAAGACTAGCATCAAATTGTCC
GTTGTATGTCTATATTGATAATGCTGCAGCTAAGTATCTACAACTTCTGGTTTCTGAATT
AGAACTTTCTGTTACTAATAAACAGGCATTAGAAAAAAAAGCGAAAGCAGAGGAAATTTT
AGCAAAGCTGGAGGAAGAAGAGAAGCTCCAACAACCTGAAATAGATAAAGAGGGAATCAC
TGTGGAGGAAAGGTA
>Locus_33286_Transcript_1/1_Confidence_0.000_Length_214
TTAAATTAACAAATCTATAACATATAAAATTGAATCTTGTTCACTTATACTTTTATGCCT
TATAAGATTAAATTTACAATTTTCTATCTAATAGATTTGTGGGTTTTAAAGTTGATATTT
TAGGATCATGCCAGATAAATTGAAATTTAAAGTTCTACTAGACACAAACCTAAAAACATC
AAAACCAAGCTCGTAATTTATGGAAGAAAAGTTG
>Locus_6065_Transcript_3/4_Confidence_0.500_Length_1769
GAAAGAGCTTGATAATTTTGTACCCAGAAACTAAAATTGGAATTGGGAAATAGGAAATAC
CCTAAACCCTGGGGAGAGCGGTTTTCCCTCCTCTTCTTTCTTCTCCGATGAATTGAAGAA
CATCAATCTATGGTGAAAATGAGGATTAAGCTTCTTCCTACTAGACGAATACATTCCTAC
AGTTCTATCGACCACTTAACTTCCGGCTTAAAATCAGCGTTCAGGTGGAAAGAGCTTGAT
AATTTTGTACCTAACTCAAATAGATGGTGGCGAGGAAGATCCTATGTTCCGTCTGTTGCT
TCAGATATACCCGGTCCTGTGAAGGATCGTAAACGTGTCCCTATAGAAAAACGGCGAGCG
ATGATCGAATCTTTTGTGCACAAGTATAAGGCATCAAATACTGGGAAGTTCCCTTCGTTA
GCAACTACTTTTAAAGAAGTAGGTGGCTCTTACTATGTTGTTAGGAAAATCATTCAGGAG
CTTCAGAATGAATCTTCATTGTCTTACTTAAAGGGTAGAAGTAAAAAGTCGTTTCAAGAA
ACAGAAATCAAAAGTAATGGAAGCTTAACTGAAGAGAGCCTTAATGTTAGTGGAAAACAT
TTGGAAGCAGCATCTGAATTGCAAAAGTCCTCTTGTGCTGAGAACACATTGTCTGCTGCT
GATGATGTTAGCCATTCTGTCCTTCCAATGAGAAGCAATCTTTTGGAGGACTCTGAGGAC
ATTATTTCTTCTCATAAGAAACCATATGATGATGACAAGAAGTTTGACATTTCTCAACAA
GTTTCTACTGAAAGCCATGCACTAAAAAATGAACGAGATGTGGTCTCTGATGTTCACCTT
GAAAGTAGAACATCTGAAGAGCTGAAGCATGAAGAAGGTCCATACGGTAAAGAGCAACAA
GTTCAGAGTTCTCCTGAATTACACAGAGTGAACATTAAGACTAGGACAGTGGATGAGGCT
CAGCATACAGCAATTGAATCAAAACCATGGGGAGAACGTATTAAGTCAATTGTAGATGGT
ATATTCAACATGTGGAGGAAACGTTAAATCCGTCTTAGAAGTGTTAACCGGAGCTTATAT
CTCAAAGTATCGGAAAATACAGCAGTCTTGATCCGCTTTTTTTGTCGGGATTATTGCCTA
AAATCTCAACGTCTTATAATTTATCCTCTTTTGTAGATCTATCCCATGTTCAATTCCTGT
TGTTGTTTGGCTTTCTTCAAATACCTTTTGAAGCTTATTTGGGGAGGAGCTGATTTGGTT
TGGCATCTGATCTTGATACACTTTCGGACTCTAGCTTATCCTTTCCTGATTCTTTTATTC
ACATCGAAGAAATTCTCGATAGTGAGAAGCATTTGCTCTTAATTGAATTTTATAAGATAG
AAGACTAGGAGCCTAGAAATAGGAGACCTTAGGCATATGGCACATCATTGGATCAAGGGA
TCACATAAAACTGTCCAAAATCTAATTAGCTATAAAAATAAAGGACTAATTACTTAGGCT
TCTAAGAGTACTTGAAGACGATGCTGAATAGAAGTTTTGATTTCCTAGTTTTGTTTATCT
TTATTATTTGCAAACAATCTTGAAACCACTCATTCTATTGGCTGCCACTTGGTTTACATT
AAAAACCATTTTCTTAGAAACATTACGTCTCATAAATAGTCTGGTCAGAAATGATACTTG
AAATAGTTTCATATTAGTACTTGTTAACAGTAAAGACTGGTTGCAATTGATAACTCCTTT
CCGTTTGCTGATGAATCTCCATTTCCCTA
>Locus_32782_Transcript_1/1_Confidence_0.000_Length_658
GTTAATATATGTTCACACGTAATACATTTATTTATATGATAGATACCTATGTATACACTG
GTTCAAACAATAAATAATCTAACAGTAATAATTTAATGTAACTTTCTTTTGATTTATTAA
TAGAATTTATATGATGGTAATATTATTTGATAAAAACATTGGGTAATTATTTACTTTAAA
TGTAAATTCCTTCGAAAATGTGGCCAAGTCTAGAAGGTTAATATCCAGCCAATTCAGCAA
AAGTGGAATCCATCTCATCAGCCAAAGACTTATATCTGTCTTTGTTGAGGCCGAGTTCAT
CTTCAAGTCTGTCAACTTCTTTCTGCAATTTCTTAACGGTCTTCTCGGCAAATTCAGCAC
GAGCTTCAGCCTCCTTTAATTTTACAGTAAGTTGTTTGATTTGATGCTTGTACTCTTCCA
CTCGTTGATTGGCCTTTTCTTCAGAAACTTCCAACGATTTCAAGCTGTTTCCGACAACTT
TCAATTCTTCTTCCAGCTCCATGATTTTTGAGTCACCAGATTTCACACGATCCTCTGCTA
CTTCAAGTTCATCTTCAACAAAAGCAAGTTTCCTCGAAACTTCATCAGATTTTCCATCAG
CATCTTCAGCTAAGAGACGAGCTTCCTTTAATTGGTTAGTCAACTGGTCCATACGTTC
>Locus_19139_Transcript_1/1_Confidence_0.000_Length_428
TGGTATAAGCTGGGGGATTACTTATTTTATTCTATTGCCTCTTGTATTTTGTCTTGTTTT
CTCAGTCTCACTCAAGATCGAAATATTGTTTCTATCCCCCACAAAGTTGTTAGTTGAGTC
TACTGTTTACTATTAAAAAAGAAGTGTATGGATGTGAACAAATGTTAATAGTCATTATTT
TGATTTCATCATCTGTGGATATAGTTTTTACACAATGAATCATGCTAATGGTTTTAGTTT
TCATGATTAGTGAGTAGAAAAATGAACTATATTATGAACAAATAATATTGGGCATTATAC
TAACATTAGCATGAAATGGTGAGATATGGGTAATGCTCTGTTAGTACAAAAGGTGTTAAG
CATGGCATTATTCTTTCGGTACCTCTTAATTTTTCTACTCATCATTCTAATTCTACACTG
GTTCCTCT
>Locus_27920_Transcript_1/1_Confidence_0.000_Length_771
ACTCATTAAAATTAACAACAACAAAAAAAAAAACTATATACAACTAGTGGATAATACTGC
CAAATGTTTTTGTTAATCTTTCCCTCTTGCTTCAACTCCACACTTACAACCCCTTTTCCA
TCAAAACACATTCTCTAATACCAACAAAATTCATCATTTTCCACAAAATCTAATCCAAAC
GCAAACCTTTCTTAATCTCCTAAGTTTTCCCATCTATGATCTCAAAAACCCGTTTCCTAG
TTTCCTCTAATCTTCTTTTTCTTGTTCTAATTTCAATTACACTTAAAACAGAGGCTAAAA
AATGTTCAAAATCATGTTCTTCCCATCAGACCCCTTACGATTTTCCTTACCCATTTGGCT
TCTCCGCCGGCTGTCCAATCCGCCTCAACTGCAGCCACGACGGCGCCGCCATGATTGGAG
AATTCCCTGTCGAGTTTATTAACTCCGATCATATCAAAGTTGTGATTAAAGCGAAATGCA
ACCGGGGGTTCCACACAATTCACCAATTCTTTAGCCCCCATTACGCCCCAACGGCCAACA
ACGCTGTTCTTTTACAAAACTGTTCTTCTCCGATTTCGACTTGCTTTTTGCCCACGACGA
TGGTTCAGACCAAATTCGAATCCCCCGATTGCTCTGTGAATCGCTCGAGCATAAGCTGCT
ATACCCAAAACGCCACCGGGTCTGCCGGTTTCTTGGACTTCAAAAACCTCACCGGAACCC
ACTGCGATTACCTTCTGTCGTCGATTTCCGCGGAGGAGCTCAATGGTAACA
>Locus_2009_Transcript_5/5_Confidence_0.083_Length_3874
TGTCTTTTTCTTGAACTTTCTTTTTTCTTTTGTATATTTGGCGCCCGCGCACACACACAC
ACACACCCAGTCATAACCTGTTTTTAGTTTACCTTTTCAGTAATCAGTATTAATTGCAAT
GGATTTTAATTATTTAGCTTTAGTTTGTAATAGTATTGTTACTGATCCATCGGTGCGATG
GTTTTTAAAAGGTCGACCGATGATTGATCATTGTAAGAGGGTTGATTGTCTGTTTCTTAG
CTTTGTTTTCAATCACTAAAAATTGTCGTTGCTGCCTTGTTTCTCCTTCTTTAGTATACA
GTAGATTCTGTTTAGATACTTTTAAAATATATCTATCCATTGAATCTTAATGGGAAGATT
ATCAAAATTTGAGGAAACTGGGAGCTTTATCGATTTTTATGTGGGACCTTCCAAAAATTT
GAGATGGTGTTTCTTTGGCCTCACTATTTTTGGATTGGATTTCAAATTTTTACAGACAGA
CCGACCTTTTGATCTTCTTATGTGTTTTGTACTAATTTAATTAACATGCGTTCCAATTCA
TAAAAACGTTTCTTGATTTTTCAATGAGTTGGAATTGAAATTTTGGTTTAGGAGAATTGA
GGGTCGTCTGTTTGGTGTGGTGTGCTTTCACTCTAATTGGCTTTTCAGGGGGAGCGCTTT
TTGAGTTGCTCTGCCTTATCTTCAACTCGGACTGGCCCCGCCATATGACTTTTTGGTCTC
CATCTACCTTCAATCATGAGATATTTTTTGAGAGATTTAATCATGATTTTTTCTTTGGTT
CAATAAATCATGACATTTTTGAAATTTGAATGGGGACTTTTTTTTTTGACACCTATCTTT
ATAATAATTGTTATATGTCAATTTTTTTTAAAATATTATTGCCACATGACGCATTAGTAC
AAGACCAACAAGTTGTTCTAAACCAAATTGAAGTACTAGTTAAATTTTTATGATGCTTTA
ATTTTAGGCAATTGACAGCTTATCTGAAAAATTATTTAAATCTTGTTTTAGTCATCGAGA
TTAAATTCTATATTGGTTGACTTTCCCTCCTTTCATTTAACTACTTTCCAAGCCTCCTCT
TTTTTTTTCTTTTGAAAATTACTATTTAGTCACTATTTTTCCAATTTCTAGCGCAATGTA
TGCAGACGAAAGATTTTTTTCAACAAACGTGGAGTACTATTTCAAGAAAATGATCAAGTA
TAATGTTGCTTTGAAATTAAAAAATGAGATAAAAAAGAAAGTTGAAGAAGTGAAATAGTC
TCTTTAAAATATGGAAGACCTTAGATGGATAACTTGAATATACATTTTAAAACTGTAAGG
ATTATGGGAACTTAATAATCTTTATGAAAGAAATAGAAAAAGAGATTTTGAAATCAAGTT
ATTCTTTTAAGGGTCTTTTCATTATTATTTGTTAAAACATCTTGATCTTAATCATAAATT
TATTTTAATAGTAGCATCTTCTTTCACGTTACATTTTGATGTTTGTAACTATTATGACAC
ACTATCAATATTAGCTCAATAGAAAAGAATTTTAATTTTGATTAATTAAAACTATTATAT
TGTGAAAGAACAATAATTGACGAATACTTCTCACCTTCTTAAAATTGAAAGTTCATCCCA
CGTCAGATTTGTTTTTTTAAGATAAATCCTCTTATATTGAAAATTTATTATAAAGAACAT
ATAGTAATTTTAAAAATCTTTGCAGTTATTTCTCATAAAAAACAGTAATTTAGCATGGTA
GCGTTGAAGTTGAACTTCAAATACTTGATCAATTATTAGATCTCTTATCGATTTAACTTT
TTTACATATACAGACAAGTAAAGGAACTGTTCGAAGGGATATGCATAATAAATTAATAAT
TACATACAAAGTAGATATTTTTATGGTGTCAATGCCCATAGGTCTCATACGAAAAGGTGG
GACCTTGGGCTTGTTCGGTTTCTGGTTGAAAGCTCTTTCGTTGGCCAAATGTTTGTTTGC
TGTCAGTGGAGTTTGTTTGCCAATTTAGCCCCTAACTATTTTTATATTTTCACTTTAAAC
TTTAAACTTTTAACACATATGACTATCAATTCTACACTTTCTACCCTTCAAAATTAGGAT
TGGCTGATTGAAAAAGTCGAAACTTTTCTGTAAACTTCTGAGAGAGAGTATGTACTTCCT
TCACATATTTTCTCCAAAAATTTTATCAACCGACTTAGTATTATGTTATTTAAATGTATC
ATGAAACAACTACACCTATCAATAAATAAAGTACAATTCAATTCTTTTTAACTCACATGT
CGGATGGGGATTAATCATAACATATTGACATGTATTTAGTCTAGTCAATGTTTCTAAACT
ATACTCTCAAGTATCAGTAGGCTAATTATTGAAAGTTGGTATGAAGGGAGTTGCTGGGCG
TTCTCAACTGTAGCTTCCGTTGAAGGCATAAACCAGATTGTTACAGGCGACTTGATAGCA
TTATCTGAACAGGAGCTGGTGGATTGTGACAAATCTTACAACGAAGGTTGCAACGGTGGC
TTAATGGACTATGCCTTCGAGTTCATCATCAACAATGGCGGCCTTGACACTGAAGAAGAT
TATCCTTACTATGGATTTGATAGCTCCTGTATCCAATATAAGAAAAATGCAAGGGTCGTT
TCAATTGATGGTTATGAAGACGTCCCTGTAAACAATGAGAAAGCACTGCAAAAAGCAGCA
TCAAAACAGGTTGTGTCTGTTGCCATTGAAGGAGGTGGTAGAAGTTTCCAGCTATACCAA
TCGGGTATATTCACTGGAAGGTGTGGAACGGATTTGGACCATGGTGTAAATGTGGTTGGA
TATGGTTCTGAAGGAGGCGTTGATTACTGGATTGTCAGAAACTCGTGGGGTGCGAACTGG
GGCGAAAGTGGCTACGTCAGGATGCAACGTAATATCGATTCCCCAACCGGTCTCTGTGGA
ATTGCAATGGAGCCTTCCTACCCCACTAAAAGCGGACCAAACCCCCCAAATCCAGGCCCA
ACTCCTCCAAGTCCGGTGAAACCCCCATCTGTATGTGATGAATATTACACCTGTCCCGCC
GCTGAAACTTGCTGCTGTATCTTCGAATTCTCAAATTTGTGCCTTGAATGGGGATGCTGC
CCACTTGAAAGCGCCACCTGCTGTGATGACCATTACAGCTGCTGCCCCCATGACTACCCC
ATCTGTAACGTCCGTGCTGGAACCTGCTCGAAGAGCAAGAATGATATTTTCGGAGTGAAG
GCGATGAGGCGCACTGCAGCAGCAGCCAGGCCATCATGGGCACATAGAGATGTGACTGTT
GGAAAGAGCAGTGCTTAAAAGGGTTTGCCAGCTTTGGGGGAGGTCAAGGATGAAAAGACA
GGCTCGTTGTTATTGTGGAATGATAACTTCTTCAAGGCCTGTATATCTCATATTGTATAC
CTCCTGGTGTTTCGCACATTTTAGTTCTCAATGGGTCGTTTCAGTTATCACACGACGAAT
GTATATAGGATGTCTTTGAATATGAACACTTTGGAACAGAGACTAATTGCTTTCAAGTTA
TATTAGCACTCCGTCTCTGTATAATTCTGAATTAAGGCCAATTGTGGCTGTGCATTGATT
ATTATGATCTGATGTATCATTTCCATTGGTATTTGAAACTTCTTTTAGCTTTTCTTATCT
GTCCTGAGTAGTAAAGATGAAAAGCACTGCCAGGAAGAATAATAATGCTTGGCGGTGAAG
CCTTGGTGGATCGGCTATTGTGCCAACGAACATGTATTTCGTCTTGTTTCACTTACATCT
GCTGAAAATTTACTCCTTTGTCTACGCATTTCTATTTTAAATCAGGATTGATCCCAAAGC
TTTAATATAATTAATTAAATACATTTAATAGGTA
>Locus_41652_Transcript_1/1_Confidence_0.000_Length_258
AAAAAAAAAAAAAAGACATTTCCAATCAACACTAACAAGAGAAGAAGAAAAATTGCAAGA
GACCGTATTCAAATCACTACAACTGGAGTCACATAACCTAATCATGCTACCATATCAACA
TGGCCTAGAAATTAGAATTGAAGAGATGAGTACGTTAGGTACTTAAGCACCTTGGAGAAC
CATACCCCAAAAGTCAGCTATTGGGGTGGGAGAGTCAAACCACTCAAGTACCACATTGGT
CATCCCATTCTAACCAAT
>Locus_32799_Transcript_1/1_Confidence_0.000_Length_286
GCTTTAATGAGATCATATATCTGAATTCTATCTTCACCGCCACATGTCTTACTAGAATCA
GCCACACAAGGTGTATCACATTCAGATTCTAGTACTTTTTGTTCACTTTCTGGAGCACGA
TTACCACAGTAGCAATTAACACCTAAGACTCCTGCAAATGGGTATCCACCATTATTACAG
ATTGCAGAACATTTACTAGGCATATTAGTATTAAGAAGCTCGAATTTAATATTGTTTAAT
GTGTTTTCCTGCATTACAAAACAACCTAAGAGCCGACCTTCGACTT
>Locus_35584_Transcript_1/1_Confidence_0.000_Length_202
CTCACGGGACAACTCGTCTGAACCTACAACATTTAGGTGTCAAGGAAACTCGTAGGGAAT
TAATTCCTAGGTAGGTGGCCACCATGGATTGAAACCATGACCTCTTAGCTAGATATTGAG
ACTATGTCTCTCTTTTCACCACTAGTTTTCACCACTAGGCCAATCCATAATGGTTCAGAA
AACGTTTGCTCTTTTAAGTCAA
>Locus_26158_Transcript_1/1_Confidence_0.000_Length_436
CAAAAAATGAATATAAAAAAGATTTCTTGCGAATAATTTGCATGAGATTTTGATAATTGT
TAGTTATTATGTATTTATTAAAGTATTGGTTTATTATACTAACTACATACTTATTTCAAT
ATAATACAACTCCATCAATGAAATTTGTAAGATTTTCCTTAAAAATATATTTTTTATTGA
AATTTATACAAATTTCAAAGTATGTAGCTAGAGATTGCTCCTAATTTGTCGAATACTAGT
AAATTGGCGTTACAGACAGTTTTAAGACCGGATTACAAGATAAACAATTTTTACTGTATT
TATTTCTGAAACTGGCAGGTAAATTTTTAATTATGTTTTTTTATAATATAATGGACTGAG
CAATAAGTACCACTATTGCTCTTAACAGATGCAGTGCGACAGATAAATCATATCACTGTC
TGACACTACCCTGCAC
>Locus_27999_Transcript_5/6_Confidence_0.375_Length_2318
CTCCTTCTTCATCTGGTTCCCGGTAAGTTCCTTTTCCCTCCCGTTTCTTTCTATTTTCTT
CTTTAGCCACTGTTCCCCCCTAGATTCAGTTTAGTCTGTGCTCGAACATTCATTCAATTC
GTTTCCTGTCATGTTCTCTACTGATTGTCTTATTACTTTTGCATTTCTTTGTTATCATAT
ATTCTTCTTCCATTTCCAGCATGTATGCATATTCTTTTAACTACTTATTTATATGTTTGT
GTTATCATTGGGTTAGCTTTAAAGTAGTTTAGAAACAGGGGTTAATGCTTTTCAAGTAAA
GGGTATTGCGGGAATATGTTAGGAATTGCTTTTTTTTTTTTCTGGGTCTAGTTGCATTTT
TGAAAGCCACATCCCTTTTGTCTGGGTTTTGTTATCTATGCCCTTCTCCGCATCAATTCT
ATGTGATAGAGTTGTTTAAATGCATGCAGTTAGGTTATCAAAGAAATAGTTCTGTAGTTT
AAGCATGGGGGACAGTGAAACTGTAGTTGCTCAAACATCTGAAGCCATGGGATATGCATC
TGCTGGATATGTTTCGAGTGGCTATGCAGATAGCAGTACAAATGTAATTCCTCATCCTGG
TGCTTTTCAATCTGTGATCACTGGAGACTTTTCTGTTTCACGTACCTCTGCAGATATGGG
CGATGGTAATGCGTATGTTACGGATCCCAATTCTGTTCAGCAAGGAAATCATGTTGTTGA
GGTGGACGAGATGAAGGCAGATGTGGTAGTGACCGACCATAGTCAGAATGCTGCTGTATC
AGAAAATTCAGCAATGGAAACGGCACCATTAGTTGGTCACGATTCTTCTGTTAATGGAAG
TGTTGCTACTGAATCAGTCAATGCCTCATCAGTTGAGAATGGAAATGTTGTTGAGAATGC
CAACGAGGCTCCTGAAGAACAGCACTTTGTTGATGGTTCTGTACCTCCACTATCTGCTGA
GGAAGATAGACTGTGGAACATTGTGAGGGCCAATTCTTTAGATTTTAATTCATGGACTTC
TTTGATTGAAGAGACAGAGAAGGTGGCAGAGGACAACATACTCAAAATCCGGAGAGTTTA
CGATGCGTTTTTAGCAGAATTTCCTTTATGCTATGGTTATTGGAAGAAGTATGCAGACCA
TGAGGCACGTTTTGGATCTACCGACAAAGTTGTTGAGGTGTATGAACGAGCAGTACATGG
GGTTACTTACTCAGTTGATATTTGGCTACATTACTGCATATTCACGCTTGGTACATATGG
AGATCCAGAGACCATCAGAAGGTATAGCCTTCTGTTTCTACTGCATTTGTGCCTTTTCTG
GTGTGCCATTACAATTCTTAGTTACTTGGACCTGATAACAATCTTTTTCTTTTTGCTTGT
AACCTCGTTTTAGATGGCTGTACCAGTGATTTCCTACGTGTAAGGCGGAAAGATTTGATT
GAAATGTATATTGGAATTGCATATTCCATTATGCATTCCCTTGAATTGGGGCTACACCGT
TATTTTCCTTTTCTAAAATGTTTTTAATAAAAGAAATAGTGTCAATCTCCTGTCGTCTAT
TGTAGCTTATGCCTTAGTCTGTAGTTATGAGTGAACTACGGCAGTTGTGTAACCTTGGTC
CACTGAGGTGCATCAATATACAAATTGCTGCTGGGAATATCTCGTTCAGTTATGCTCTAA
GATGACCTCTGTCATTGCTTCATTCACGGACATAATATGATTTTTAGGAAGGTAAACGCA
GCATGCAGAAGGGTTATATGCTATTAGAGTAAATTGTTCCTTCACCCTCAACGCTTTTTG
AGAGAGGATTAGCTTATGTTGGGACAGATTACCTCTCCTTTCCACTTTGGGATAAATATA
TTGAATATGAGTACATGCAGCAGGAATGGGGTCGCCTTGCCATGATATACACACGCATAC
TGGAAAATCCAAATCAACAGTTGGATCGTTATTTCAATAGTTTTAAGGAGTTGGCTGCTA
GTCGACCATTGTCAGAATTGAAGAGTTCTGAGGAGGCTGTAGTGGATGTGCAATCAGAGG
CTGGTGATCAAGTAAATGGGGAAGAAGGTCATCCTGAAGCTTCAGAACCATCATCTAAAA
CTGTAAGTGCTGGCTTAACAGAAGCAGAGGAGTTGGAGAAGTATATCGCCATTAGAGAAG
AAATCTATAAGAAAGCTAAAGAGTTCGATTCTAAGATCATTGGTTTTGAAACAGCTATCA
GAAGGCCCTACTTTCATGTTCGGCCACTAAATGTTGCAGAGCTTGACAATTGGCATAGTT
ACCTGGATTTTATAGAGCAAGAAGGAGACTTAAATAAG
>Locus_1063_Transcript_2/4_Confidence_0.444_Length_1705
CTCTACTAATTTAATAGTGTTTTTTATTTTTACCAATCGGAGCCTTTTTTTTTCCTTTTC
CCATTCAATTCCTTCACCAATTTCCTGAGTCTGTCTCCCTCCCTCCCTCTCTCTCTCTCT
CTTGAATTATTACTACTGTCACGCAGGCTCAGTACAGAGATCCATCCATGGCAATCCCCC
CATTTCTTCAATCTCCAATTATAACCCCTCTGTTTCCTATTCCTTTCCCCCTCCCAATCC
TATTCCTCAAACAACTCACCACATTTTGATCCATCTACAACTTTCCACCGTCGGCAAAGA
CAATGCAACCTTCTTAATCGACGGAAATGGAGTTCGTTGGTATTGCAGTTTGGAACTCGC
TTATTTCATTAGTTAGGTTTTAGGTGATTTAATAATGTCTGCAGGTTTTTGAATAAAGAA
ATTGGATGCGAATCATGGGGAGGAGAGAAGAATCGCTTAATTTTTCGTCTGCGAGTTCAC
GTGAAGGTTTTGTCACGATGTCCGTGAGTTTTTACAACTGATTGAGTGTCTCCAGTTGGT
GTTTTCCCGAGGGCGTCGCCATTGGAGAGCATCTTGTTCGTAACTACATGTCTACAGAAG
ACGAGACTGAGCTCCAAGAGGCACTGTGTTGAATAACAAGGATTCATCGGCGGGTAGATG
AATCAAAGGGGAATATTTCTTGCTCTGAAGATTTCTATATTCTCTACTTTGCATTTGAGA
TCGTGATTTCAAGGTTTTCCCTGGGATGGAACTTTTGGTTTTGAGGTATTTTTCTTTGTT
CTTCGTCTTGTCGGTTTGTGTACTGCATTTGGTTCGAGCTGGAGATGCAGAAGCTCTGTT
AGAATTGAAAGAATCTCTTCACGCTGGGAACTCGCTTCCATGGCGAGGAAGGTCTTTCTG
CCACTGGCAAGGAGTTAAAGAATGCGCGAATGGGCGGGTAACTAAGCTTGTTTTGGAGCA
TCTAAATCTATCTGGTGTTCTTAACCACAAGATTTTGAATCGTTTAGATCAGCTTCGTGT
TCTCAGTTTCAAAGGAAATTCGCTTTCCGGTCAAATCCCTGATCTCTCGGGTCTCGTTAA
TCTAAAATCCCTCTATCTAAGCGACAACAACTTTTCCGGCGAGTTTCCGAGTTCCATCTC
CAATCTCCACCGCTTGAAGGTCGTCGTTCTTTCCGGTAACAAAATATCTGGTCCCATTCC
AGAAACATTGCTTAAACTCCGGCGTCTCTATGTTCTACACTTGCAAGACAACCAACTCAC
CGGCTCCATCCCTCCTTTCAACCAAACCAGTCTTCGATTCTTCAATGTCTCTAACAACCA
CCTCTCGGGCGACATCCCAGTAACCCCCACCTTAGCCCGATTCAATGTCTCGTCATTTTC
CGGCAACCTAGAACTTTGCGGAGAACAAGTTCAAAACCCTTGTGGAAATATTTCCGTTGC
GCCATCATTAAGTCCCTCTTTTCCACTAATCCCTGGCTCAAGCTCGTCTTCAAGACGACA
CAAATTGGTCAAGATAATAGCTGGAAGTGTTGGTGGGTTTGTTGGGTTGTTGTTAATCAT
TCTTTTACTATGTATGATTTGCAAATGTAGGGAAAGAAAAAGCCTATCGGAGGTTAGAAA
CAAAGGAATTGGAGAGGAGGGGGTGGAGGAAACACCTGGAACTGCCGGAGGTTGCGGTGG
TGGTGGCGGAGGAGGTAATAACGGG
>Locus_1909_Transcript_1/1_Confidence_0.000_Length_1160
TTTTTTTATAAGAAAGACTTGAAGCCCCACATTGACATCAAGAAGAGAGGTCTTAAGGAC
AAAGTGGGTTATGAAAAAGAAATTAAAACAAAACACAATGGACAAGATTTGCAATAAAAG
TGGCAATGAGTTGGCATCTAAAGCCACTTCCATACAGCCATTTCAAACTTCCTAAAATCG
ATTTGTTTCCGCAGGTTCATGAGATTATTTTCTAAGATCAAGGAGTTTGTTTGGAAAAGA
ATTGAGATGTCTTCAATTATTTGGAAATTCATAGAAGAAAAGCTAAAAAAAATTGTACTT
CTAGCAGATGAGTTGCCAGTGTCCGCGACTGACTTCGAAAAAACTCAGAATTCCTTTTTG
TTGCTGAAGGAACTGCAAAAGAAACAAGGAACAGTAGAAAACAAACAAAACACAGCTTTA
AATAGCACCAATTGTGATATCTGTTTCTTCGTCTAAAAGCCAAGTTTTATTCTCGAGATG
GATGACTGTTAATCAATGATGGTGATCATCATCTCCATAACCATCAGGCGAGCCTCCAGG
TCCCACAACTTCCAACACAAAGTACTGTGAGCACACAGGGCACTCATGTGGCACTCCTTT
CCTCAGCCGAAACCAGACAACATCATGCTCATCCTCGTCTTCACCTCCAGGACATCCAAC
TATTCTTTCATCATAATATGACTTGATAACTGCAGGTGCTTCCTTAGTTCCAAAGGGGCC
AACAGGATGATTTATGTCAAGTATGTCTTTTCCCTCAAGAGAAGCTTCAAGCTCTTCACG
CTCGTGTCCGGTTGCGATTGGCATAACATCCTCAACCTTCTTCTTCAGACCAGTATCAGC
AGAATCAGAGGCGTAATGGCGAGCGAAAAGCGAGACAGTCGAGGAAGGAGAAAGATGAGA
AGCAGCACCGAGTCGAGCGGCTTGGGAAATGCATCCCAACGGAGCGGATGCAGGCGTCGA
TGAAGAGGGAAGAGATTTTAAGGATTTGAGCGACGAAGAGAGCAATCTTCTCCACATCGT
AGATTGAAAACGGTGAATACTCCGGCTATGATCTCAGGTCGCACCTCTTGAACGGCGAAT
TTGGCTCTCTTTTGCTCTTCACTCTCTCGCCCTTTCAGCAGTTTCTATGCTTTTGGAAAT
GGGAGAAAAGAAAAAGGCGG
>Locus_41225_Transcript_1/1_Confidence_0.000_Length_219
TAAATCCTACACTCATTGTGTTTCAGATAGCATTTATAGAAGAATGAATATTACATAAAC
GTCACTACAACATTTAAATGGACACAGATGCTTTGTTGAACATTAGAAACAACACATTAA
CCCATTAAAGAAGTATGGAAGACTAGGACAAATGAACAGAATTTTTTCGAGGAAACAAGA
GCGTATACCTTCTAGGGGCCTGACGAAATTGGGGCAGAA
>Locus_26951_Transcript_1/1_Confidence_0.000_Length_280
GTAGCACTGGCAGGGGAAGTGGCAGATGGTACCTGTTGCATCCCACTTAACATCGGTCCT
AACATGGACATAAAGGGACTATTTGCAAAGGGATTGGTTTGGGCTTGTGTATCCGTGGAT
GTAGATGATTCCGACATAAATTTAGTGATCATGGGAATAATACTTGGTAAAAACATAGGT
AACATAGGAATGAATCCTTTTACCATAGGAAATACGTGAGATGGAATACGAGCAGCCACG
TTATTTTGATCTGCTTGATTCAATTTTTGTTGTAATCGTG
>Locus_40372_Transcript_1/1_Confidence_0.000_Length_387
GCGTGAAGACTAGAGGTTGAACAACTGTTTGTAATTAGTTTAAGAAACAGAGTCCATGAG
AATTCAAGAAGCAATTGCACATAGCAGAAATGGTTGTATTGCTTTGTTTCACAATTCCTA
TTTTCCAAACAGGGCGACTGGAACCTTCAACAACTCTAAGAAATATTTAGCCCCTTCCAT
TGATCTTGTATGGACGAATTGATCCAAAAGGCTAAAGTGATGTCGAAACGAAATAGAGAT
ATGCAACTGTTTTTGTGCTTTAACGTAGTAACTCCTGTTACTCAAGTCGTAAATGCTACG
GGAAAGAGCTCTTTAAAGTTCAATTATTCCTTCATTTTTTTTCTGCATGAAAGCTAGATT
TTTTTATAAAAAGTAAAACGTAAAAAA
>Locus_4879_Transcript_1/2_Confidence_0.714_Length_2977
AATTGATAACAGAGATAAAAGATCAAATAAGAGAGGAGCAACCAAATGAGAATCGAGTCA
ACCTGGTTAGAAAGCCCATGCTGCTGTGTTCTCTAGAAAGAATAAAATAGCCCTTGGAAC
CATTCTACTCAGAAGCATCCTTGAATCTAAAACAAAAAGGTCAAACATCATCTTAGACGT
GTTGTGCATAATAAAAGGACGATGTTCCAGACCAAAATCATGTAGCGTTACATAGGGAGA
TATTGCATTAATTCCACACGATAAATCATACAATATAAGGAGGGGGAAAATGACCGAAGA
TTGTTCCAGATGGACACAATTCTATAAGACAAAACTTAAAAACAACCCAATGTGTAATCA
AAGCACATCCATAAACCCAGCAATTAATAACATCATTTCACAATGTAAAACAGACACCAC
AAGAAGTTTGAAAACGAGGAAGCCTCATTTAGCACGGCTTTTAAAAACATCGAGATCCAT
TTCAGATGGGTCAGTAGCTTGGAGCTCAATTTGAATGCCATCCAATTCTCTTCTAAACTT
GTCCTTCGAACTTGCATAGATCATCTTGCTTCTTACCTTTGATGTGTCAGGAGACCTTTA
CAACATGAAAAGAAAATAGTGATTATGAGTGATGGAAGCTAAAGATGGTAATTGAGAGAG
AAACAGATAGTTACACAGAATTTGTTTCATTTTTCATCATAACATTACCAAGCAATGAAG
AAAATTCTGCTCTTGGGAACATTCCCTTCTGTCAGAAACTCAAAATCATAAATTGATAAC
AGAGATAAAAGATCAAATAAGAGAGGAGCAACCAAATGAGAATCGAGTCAACCTGGTTAG
AAAGCCCATGCTGCTGTGTTCTCTAGAAAGAATAAAATAGCCCTTGGAACCATTCTACTC
AGAAGCATCCTTGAATCTAAAACAAAAAGGTCAAACATCATCTTAGACGTGTTGTGCATA
ATAAAAGGACGATGTTCCAGACCAAAATCATGTAGCGTTACATAGGGAGATATTGCATTA
ATTCCACACGATAAATCATACAATATAAGGAGGGGGAAAATGACCGAAGATTGTTCCAGA
TGGACACAATTCTATAAGACAAAACTTAAAAACAACCCAATGTGTAATCAAAGCACATCC
ATAAACCCAGCAATTAATAACATCATTTCACAATGTAAAACAGACACCACAAGAAGTTTG
AAAACGAGGAAGCCTCATTTAGCACGGCTTTTAAAAACATCGAGATCCATTTCAGATGGG
TCAGTAGCTTGGAGCTCAATTTGAATGCCATCCAATTCTCTTCTAAACTTGTCCTTCGAA
CTTGCATAGATCATCTTGCTTCTTACCTTTGATGTGTCAGGAGACCAAGCAATGAAGAAA
ATTCTGCTCTTGGGAACATTCCCTTCTGTCAGAAACTCAAAATCATAAACGGCATATCGG
CATTCATCAGCAGGAAGACAGGCTGTGAAGTCTTCATAGCTTTGACCTGGCTTGCCAACC
TTTTCCACAGTGACTTGCTTTTGCTTCTCTTCAATCTTATATACAATGAATCTGTAGGTT
CTCTTGGTCTTCAGCTCCAAGAATTTAAGCTTACAGTCATCATGAACAGCCATACCCGAT
GCCGCGTTAGCCATGGCTGAAACTTGAGAAGGGGAAGTGAATCAGAAGATCTAGGGAGAA
AGAAGAGGAAGAACAATCTTTAGGTGTGAGATTGGTGGTAAGAGAAGAATTCGGGAAAAT
GTTTCTGAGATATTCTTCTCTCTCTCTATATTTCGGTTCTTGCTCTCTCTCTCTCTCTCT
CCCTAGATCTTCTGATTCACTTCCCCTTCTCAAGTTTCAGCCATGGCTAACGCGGCATCG
GTGCAGAAAACCAATTGCAAGAAAATGAACATATAATTCAAGGGCAAAGAAGTCAAAGCA
GTAAACAGTAAGCAAAATCAAATGTCTAAAGAATTCACTCTGTCAAATCACATTTAGTAC
AATTCCTCTTTAAGTTAGACATTTATAGAACCTGATTGGTTATCAGTATGATCTCCACAA
GGGGTTTTTAGAGTCTATTCTCACAATCATTGAGATCACATCCATTGTTTTAGGCATAAA
TGAGCAGTTGCCTATTGTGTACTAGCATTACATTTAGATTCTCAAGAAAACAGTTCGTCC
AACTTAACGAAATTTGATACAATATTGAAAATTCAAAGTAGGCATCAAGATAAGATATAA
AAAACCCATTTCATTCCAAATCCTTCCCTCTATTTCACCAAGGCAGTTGGGGACTTATTC
GGTCCAACCGATTATCAACAATCTTATGAACAATCATACATGCACTCAGTTCGCTTCACA
AGATTAACATCTCGATAGCTGATAACATACGCAAACATCTAAATCACAAAAAACATCTAA
ATCCACAGAACCAAGCAGAAGAACACCAAATCCCAGCTCCCAACCCAACTAGAACGCAAA
CGATTAATTCCTAATAAGTAATAAACAGCGGTAACCAGTAACCAATACAAACTAGTTCCG
ATGAGACTGAAATCAATCTAAAAACGAAATTCAAATCATCGGAATCTGATCCTGAGCAAA
TCGGAGAAAAAAAAGCTAAAACGATCTAGATCAAAGCAAGATCATAAGCCAGATCCACAA
CAGGTAGGTGGTAAAATGACATCTAGAAACATGAGCGATCAAAATCAAGCAAAAAAAGAG
TATAAAATGAAGTGAAAATCAGAGAAATCATTGAAAAAAGGAGTCTCACCATGGCTGAAA
CTTGAGAAGGGGAAGTGAATCAGAAGATCTAGGGAGAAAGAAGAGGAAGAACAATCTTTA
GGTGTGAGATTGGTGGTAAGAGAAGAATTCGGGAAAATGTTTCTGAGATATTCTTCTCTC
TCTCTATATTTCGGTTCTTGCTCTCTCTCTCTCTCTCTCCCTAGATCTTCTGATTCACTT
CCCCTTCTCAAGTTTCAGCCATGGCTAACGCGGCATC
>Locus_8448_Transcript_1/1_Confidence_0.000_Length_288
CAACCTTAAAAGACATTGATTTGTTCTTTTCATATATATTTTTTTTCTCTTTCAAAATTC
CCTTTCTTTAATCAAATTTTCCATTTTTCTTACTTCATTATCGAACAATAATTTGATTTC
CAAGCGACCCTTTCAAATTCAAACAAACCCATTTCTCCTCTCAGCCAGAGCAAGTGATTG
AACTGCTGCGCTGCGCGTGACCTGTTATCTTCTCCGTTTTTCTTACCGCCGCCCGCCCCT
CACGGCGGAGTAGTTTCACCGCCGACCCATTTCGCCGGCCGCCGGCGG
>Locus_37825_Transcript_1/1_Confidence_0.000_Length_498
AAAAAAAAAAAAAAAAAAAAAAAAGAACTCAGATATCTAAAACAGAGACATCCGAAAGAA
GACAACCCAGAAACCAAAATCAATCATAAACCAAAGAACAACGAACCCAGTGGCTAAAAT
AATGAAAAGAAGAAGAAAATCAAAGACACCCAGAAACCCAATTGAAGAAAGAAAATGAAG
ATTAGGAAAACTAAATACAACCCAGTAACCGTAGGGGAGAAGAAAAGAAAGCCATGACCG
CCAATCGGAAGTCGGTGAAGAGAAAGAAACTTAAGGATCAAGAAAGGGTAATGGGTACGT
CGTATGAAAGTGAGAAAGAAATGGATATATTGAAAAGAGGATGATGAAAATTTGAATGCA
AGAAGATGAAAGTAGTGGAGGGGGGAGGAGGAGAAGAAGGAGTAATAAGAAGGTATTGTT
ACTTGGAGAAGAGGAAGAAGAAGAAGAAGAGGGAATTTGTCAGTTATTAAGAATTTTGAA
GAAGAATTGGACGGTTTA
>Locus_31349_Transcript_5/7_Confidence_0.214_Length_625
AGATTGGGCAAATCTTTCAGAAATTTGAATGTCGGGACAGTTTGAATGAAGGAATTGTTC
GAAATGTCGTTCGCTGGAGTATCCCATCACTGTTAGAGGACCAGGAAGGAGCAACTCTGC
TTGTATCTGCAAAATTTTCTGTTGTTTCTTTACGTAACATCTACCTCCAATTTGAGGAGG
TGAGTTTCTGCATCAAGTGTTCCTTTGCTTTCCTTTTGGTTTGTTTCACTCTGCGGATAT
AGATATGTGAGAATTGCTGGCCGTCAGAGAAACATGTATATTTATCTGTGCTCTCTTTCT
GTAGTCAATTAGCTAAATAAGTTCTTCGATGTTTTCCTGGAGTTAAAAAGTGTTTTCGTT
TGCTCATGTTTCCACTTCAGGTTCCTTCTAGAATCTAGATTCAATAGATGTGGTAAATTG
CCCTTAATTTGGTGCTCTGCACAAGAATTGTTCTTTTTATTTATACAATAGTATTGAATC
TCTGATCACCAAGTTGTTTTTATGATTACTTGAAATGACATGAGTAGCAAGGAAAATTAA
ACCCGACTTTTCAACTGGTTATTTAGAACGTGTTAGAAACATTGAAGAGAAGGTAATTAA
AGACTTTTTTTTTTTTTTTTTTTTT
>Locus_39499_Transcript_1/1_Confidence_0.000_Length_305
GAATTGTTTTAAATCACGGAATTGTTCAAAAATATTTATAAATACAATAAAATAAAATAT
TACGGTTTATCAAAACTTCATTTTTCAGTTGAGATAGAATACGATAAGCTACTATCTAGG
TCTATTGCAATTATTTTGATCGGTAAGTAAATTAGTTTTGCTTACTATATAAATTGATCC
ATCACTTAATTTAGCGTTTGTGAAATCATTGAATACAAGTTCTACAAATTATATTTAAAA
GAAATACCCAAACATTGGGGAAGGTACAAAAATGGATTTTTTTTGTAAGTGTATTATAGA
AGAAA
>Locus_39427_Transcript_1/1_Confidence_0.000_Length_328
GCGGCACCTTGAACCAATCTTCTTCTCCTCTATCGATCGCTTTTCTCGGAAAAAAGTCGG
AAGAGGAATTTCAATTTCGAATCCCACTCGAGCCTCTCTCTTTCTAATCATAGCCCATAC
ATGTCTGGGAAAAACAGAGAGAGAAGAAGTTGAAGCCCGAATAATGGCAGATTAGAGCAA
GAAATTCAAAGAAATGGCGATTACGAGTGGAGAAGAAGAGATCTGAGATTGAAAGCTTTT
TGCTATGTGTTGAAGAAGTCGGCGAAGCTGAGATTAAATAGAGAGAATTTTGGGCTCGAA
TTTGAAGTGCTAGGGTTTTTTCACGATC
>Locus_46292_Transcript_1/1_Confidence_0.000_Length_221
GTTTTTCAAAAACCTAAGCCAAGTTTTAAAATAGTAACCATCTACTTTTTTATTTTTAAA
AATTGTACTTATTTTCTCTCAATTCTTATCATAGATTTCATTTTTATCAAGTAAAAGAGT
TCAATTCTTATCCCAAATTAAAAAACAAGTATACATTCTTAAAAACAATTTTTTTTAGTT
TTTAAAATTCGACTTAGTTTATAAAAAAAAAAAAAAAAAAA
>Locus_21091_Transcript_1/1_Confidence_0.000_Length_265
ATTGCATCATTAAATGTCTCCGATGTGGCTATATGTCATGGATAAAGGCAGCCCCCTATA
TCTTTTTTTGTGGCAGCATGGGTCCATCAAAGCAATTATTCAGGGTCTTAATGACCTCCA
CAGCTCTAAACGTAATTCATCTGGCTTTGCCTGTACTTACTTCCTCCATGAAAAAAAGTG
TTGATAATGCTCATAATGCTGCCCAGCAATTTCCTCCCTTCTCAAGACTATTCTGGCTTC
CTGGGTACTTAAAAACAGGGCTTAG
>Locus_10207_Transcript_2/6_Confidence_0.600_Length_1938
CCTCGTTGAGCTTAATACTCCCATTTTCCTGTCGGTTCGCTACCAAATGTTGTGTTAATT
TTCTATTATTATTCGTTATTATCTTGATATAAAGTGGCAACATTAGTTTTTCAAGTTCGA
TTGGGTATTGAGAATTGATGAGATGAAATTGACATGAATTCGTTTAGGTTTGGTTAGGTT
TAGTCATTAGTGCTTCTATGTTTGTGCTTCTGGCAATAATTTGAAGTTGTTTCAGTATTG
TAAAACAGCGTCCATAATTTTTGTAGGCTCTTACTCGCACCATTTTAGTGCTTTGAGAAC
GGGTGTCTTTAGAGTTTTCTTGCAAGTCTTCATTGTATTTGAGAAGAGCTGACAAATTTC
AGCCTGGTAGTAGAAAGTTAATTGCTCTAGCAGGAGCATGTCAAATTCAAAGGCTAACGA
GGGTGGTGGCAGTGCTAAGCGCAGTCTTCCTTCATGGATGAGCGGGAAGGACGATGGAAG
TACGTCTCGAGGCAAGAAACCAAACAGTTCTGGTTCTGTTGGAAATGATTTGATGATCGA
AGCTGAAGAGCCTAAGCAACAGAAGGGAAATGGTGAAAGTCCAGTGAGCAGCTCATTACA
CCGTGATTTCTCCAGACTTCTGGAAGGAGTAGTTTTTGTGTTGTCAGGTTTTGTTAATCC
CGAGCGCAGCATTTTGCGATCTCAAGCTTTAGAAATGGGAGCTCAATATAAACCTGATTG
GAACTCAGATTGCACTTTGTTGATCTGCGCTTTCCCAAATACTCCAAAATTTCGGCAAGT
GGAGTCAGATTGCGGAACCATAGTATCAAAGGAGTGGATTTCAGAATGTTATGCACAGAA
GAGGCTCGTTGACATTGAAAGCTACCTCCTCTATGCTGGAAAACCTTGGAGAAGAAGCGA
CCTTTCACATGAAGCCACCCAAGATATTCCATCAGAATTCAAGAAACCTCAGAAAGTGGT
TGAAAAAGTTTCACGTTCAAAACCACATGAGTCAGAGATAGCTCAGGTAAAAAGTCTAAT
TCTTTTGAAATTATATTCCATTATATCGTCTGTCTTTCCATCCTGATTGGTGATTTGTAT
GCTTTGTATGGGACGTAACAAAACAAAACCGACCTTTTGTGGGATGCTGGTTATTGTTCG
GCTACATCTTTTATATTCATGCACATACAAATGCTGATATATGGCTATTTGTACCATTGA
TTGTGCGAGATATCCAGAGTAGACGGAGTAATCTTTCAAGAGACTGCTTTTCTCCTTCGA
AATTGAAGAAGTGGGCTATTGATGATTACCATAAGACACTTTCTTGGCTAGAGAGTCAGG
AAGAGAAGCCAGATCCAAGTGAGATAAAGAAAATAGCAGCAGAAGGAATTTTAACTTGTT
TACAAGATGCCATAGATTCTCTTCATCAAAATCAGGACATCAATCAGATGATTGAAGAGT
GGAAGTTCGTTCCCCAGGTGGTGGAAGAGCTGGCAAAGCTTAGCAATAAGAAAGAGTCGA
TATCAAAGGATGAACTTTGCAGGCATGCTACAGATTCTAAGAGCATTTATGAAGTAGAAC
TTAATTCTCTTCTTGACGGCTCCCCAGAAAGAAAGAAGAAGGGAAATATCAAGAAAGAAT
CGAAGAAGGGTCGTGAAACAAAGGAATATGATAGTGATGACACGATTGAGATGACTGAGG
AGGAGATAGACGTGGCATTCCATAAAGTAGTTTGTAAGAATTCTTAGTTTAGGTCCTTTG
AGATTTATAAAGAGTAAAACGCTTTTGGTGGTATGCATTGTTGCCATGGTATGCTTGTTT
TAATCTAAAGAAGTGAGAATGGGTCCATTTTGTTGGCTCTATATTTTTGTGCTTCTCAAG
TTTATTCTTGTTGTGTCTACTTAACATGTTTGATGTTTGGGAATAGTTTTAAAATATTAT
AATCACTTTTTATTTTGG
>Locus_42108_Transcript_1/2_Confidence_1.000_Length_421
CTGTCAGACGGGGAGAGGCAACTTAGACTTGCACAGAACTGAGATCAACTGGAATTTTGT
AGAAACACTTTTTCTTATGCCCCTAAGTCTCCCCGATCTACTCCCTGTAATAGAAAGTAC
AAGTTTGCAGCACTCAAAGTTAAGTTGCTCTTCTTGATAAAATGTCCAGTACTAACCTAT
TGCCTAAGGGAAACACCCAAATTCTGAAGCGTCAAATAACAGGAAGAAAATAAAAATTAA
ATGCTTCAATGAACCACATCAACTCAATCCCAGTAAATTTATAAATAAAATAAAATGAAA
AATTTATGTAGCGCAAGAGAAATCATCTGGTAATCACAATTTGATAAACCAAAAGTACTT
CTATTGCTTTTGATACCTGCAGATGCACACACATCATCCAGACATGGCACACTAGTCAAA
C
>Locus_21585_Transcript_1/1_Confidence_0.000_Length_216
CAAAGTTTTAGGTGCTAAGGTAATCGTCCCCCTGTCTATTTATTTATTTACAATCCTTTT
TTAGCTCAACAACATTTGGGTGGGAGGATTTGATCTTCTAATCCCTTGGTCGAATGTATC
TTAACTAGTTGACTTGTGTTTAGGTTGAATGTTTCTCTTGGTCTACTATAGAAATACAAG
ATATAGTTATATAGATGATAAATGTATTGTTGGGAG
>Locus_28812_Transcript_1/1_Confidence_0.000_Length_2075
GTAGCGACTAGCGACTGGTGACTAGTGAGTAGTGAGAAGTCGTCACTATACATAGTCGAA
CGTGCGCTAAATACGAATTACACGAATAAACGGCTTGAGTCTATTCAGTAGTATTTGACG
TACAGTACCTATTATTATAGTCAGTACTATAATTGTACTTATGCTGTATGGTTCTTAGTT
GGAACACCTACATTAATCGCGTGCGTTTCTATAATTTATTTTTCTTTAAATCGATTCAAA
TCATTCTTTTTCACTAAAGTACCTATAATAATAATACGACAGTCAATTTTCAGACAGATC
ATAACACTCAGTGGGGAAAATGGAAGTCGTCATTGAACAAGGTGCTCTAAAAGGACTTAA
AAAAAAAACGCTATTGTCAAACAAACCTTACGTCAGTTTTCTAGGCATACCCTACGCTCA
ACCACCCGTTAACGACTTAAGATTCAAGGCTCCTGTCAAACATCCCGGATGGTCTGGAGT
TTTAAATGCTGTTTCAGAAAGAGACAAATGCACGCAGTACGTTTTTATGACGAATCACAT
CGTTGGAAGTGAAGATTGCTTGTACCTAAATATATCGGTGCCACAGCAGAACGAATTGAA
TGGAAAACTTGCTGTTATGATATTCATACATGGAGGTGCCTTTAACTATGGCAGTGGGTC
AATGAATGAATATTCTCCCGATTATTTTATCGACGAAAACGTGATTGTCGTCACAATAAA
TTATCGTCTAAACGCCCTAGGATTTCTAAACTTGGATATTGACGAGTGTCCTGGAAACGT
GGGCTTGAAAGATCAACTATTTGCAATCAAATGGGTTAAAGCGAATATAGCTGCATTTGG
GGGTGATGTAAACAATATCACCATATTCGGTGAAAGTGCAGGATCAGCGTCTGTTCATTA
TCACACAATATCACCACAATCCAGAGGTTTATTCCAAAAAGCAATTATGCAAAGTGGAAG
TGCCTTTAACCCTTGGGCGTTTACTGAAAATCATAAAGCTTCAGCCTATAAGTTAGCCAA
AAACTTAGGATGTTTAAGTAATGATCCCAAAGAAATACTAAAATACTTAAAAAATGTATC
AGCGATTGATTTAGTGAAAGAAACTGAATTCAAGGACGAAACAGATTTTATGGATTACAA
ATTTGTCCCATCTATTGAAAGTGATGTGATCAGTAATCCATTTTTACCAGCTCACCCTAA
AACTTTAGCCACCTCTACATTTCCAGTACCCGTAATCATTGGAGTTAACAATATGGAAGG
AATTGTAGCATTAACTGAGGATAGAATAAGTCTATTTTCCGATGATCACCACATTACAGA
TGAAATTTCAAAACTATTTAGAAATCGGTACAGTACTGAAACTATAAGTAAAATAAAAAA
TTTTTATTTTAATAAAAGTAATATCAGTTCTGAAACAATGAAGTTGGAAAACATATGTAA
CTTGCACAGTGATGTATTTTTTTTCAACGGCGTTTATGAAACCTTCGATTGTTTTTTGAA
GCAAAATGGTTCACCAGTTTATGAATACGAATTTAAATTTGACGGGGAACTTAATGGTGC
AAAAAACATGATTTTTGCGACGAGACCAATTCTTCGGCACGCAATAAAAGGCGCATGTCA
TGCGGACGATGTTAATTATTTTTTCCGTGATCTATCTGGGGTAGATCCAAAACCCAACTC
TCCGGAACTTGAAATGTGTAAAATGATGTGTAAAATGTGGACAAATTTCGCAAAGACAAG
TAATCCCAATTCACCGGATTTAAGTTTCAAGTGGATTAATGCGACCGCATGTGATTTAAA
ATATCTGTCAATAGATGGAGACAGAACATGTATGATCCAAGGCATGATGAACAATAAAAG
ATTTCGTTTTTGGAAAGAATTATCTGAATCCATTGTTTAGTTAAAAATAATGTCCTAGAT
TGTATTTCGTAATTGATTAATAATTATTACTTTTTAACATTAAATAGTGTATAAAAACCT
ATAGCATTGATTAATAACATTTATTTTTGGAATAATTTACTTAATGTTGTAGTCTTATAT
TTAGAAGAAAAATAACACTACTAACTATTTTTTTT
>Locus_34463_Transcript_1/1_Confidence_0.000_Length_252
TCTGAACCAGCATTTTAAGCAAGCATTCGGTCAATAAAACTAGAGAGAACTAGGAAAGGA
ACTATCTAAATATGTCCAGATATTTGACAGCTGATTAGTCATTGGTCAAGCCAAACAACA
TGATCCAAAAACAGTGCCAGTTAGGAGCACAAATTAATATAATTATTCTAAGTCATACAA
TTATGAAATGTAATTTTATTTACAACATTCAAATCAAAGTTATAATGATCACTCACACTA
TATCAAGCTGTC
>Locus_29158_Transcript_1/1_Confidence_0.000_Length_251
CCAACAAGCGAAGGCGGCCGTGACGGAGGAATATGTGCGGTCGGTGGTCGACATGTTAGA
CGACAGAAGTGTGAGAACAGACATGTCGTCTACGTTGGTGATTTCGCAATGGTCTAAACT
TGGGCTTGAAGATTTGGATTTCGGAGAGGGGAAACCGGTCCATATGGGGCCTCTTGCCAG
TGATATTTATTGCCTGTTTTTGCCGGTTTGTGGTGATCTCTCCGCCGTTAGAGTTTTGGT
TTCGGTGCCGG
>Locus_48512_Transcript_1/1_Confidence_0.000_Length_348
CAGAGACAGAGACAGAAATGCTGTTGAAGCAGAGAAACCGTTCAACAGCCCAAAGAATTT
CCTGCCCCTGGAGTGCTGGCCGAGGAGGCTCCAGGCTGGAGCAGAGTGGTCAGGAGCCAA
TTTCTTCAGCCCCTCCTCACATAGTCCCCTAACAGGGAGGGGGCAACTGTCCATTTGCCC
AAAGTATTAATGCAACTGAAGCTGTGATATTTTCAACGACTGTAGGAGAAAAATCTAAGG
GGAAAGAGGAAAACAAAACCAACCACCCCCTAAAAATCATTTTCTTATTGTACATAACGA
CCTCATTCTCCTGTATATGCGGAAGATATAACCTTATATTTGGTAAGT
>Locus_36884_Transcript_1/1_Confidence_0.000_Length_331
TTTGAGTTTAGATTCGTCGGGCATATTTAGGTGTTTATGTGATGATCAAGGACCTCATTC
ATTTGTGAGAAGTGAGAAAAGCAGTTTCTTGTGGTGTGTTGGGGTATGTGCAGTTGTTTG
TTTGGGATATTTAGGGCGAGAGCAATGATACAGTTTTTAGAGGTAGGGACAATGATCCTT
GTGAGGTTTGGTCTTCAGTGAGATTTTATATGTCCCTGTAGGCTTCTATTTTGAGGTTCT
TTTGTAACTATTCTCTAGGGCAACTTAGTTGGAACCCCTTTCTCTAATTGGGGTGTTTTG
TTCGGTTTATACTTTAGTTACATTTTATGTG
>Locus_23614_Transcript_1/1_Confidence_0.000_Length_674
GCTCACCGTCCTCCTCTATTCACGTCCGACATAGTTTAGGGGAGTCCGCCGCCGCATGTT
GCCGTCCGTGCAGATTTTGTCCAAAGCCAGTTCGCAAGCTGTGCGTTCTGTTCAAGTTTT
CGAGCCGGCTTTCCCTCTCCTCGTGACGAGTCGATCCCACCGCCTGAGCTTCGAGTCGCA
CTTCTTCTTCATTAAGCCGTCTGAGTCGTGTTCCTCTTGCCTAGCCGAGCCGTGAGCCGT
CTTGTTCTTTCCTTTTATTTAGCCAAGCTAAGAACTCTTTTAAGCTAGTTGAGCCATTTT
GGTATTTTGATGAGTATTTGATTGGATTTTCAGTATGTCCATCAAATATTAATTTTTGTG
CTAAATTTATTTTTAGGTTTATAGATGAAATTAAGCCAAATTATTTTAATTGAAGGTTGA
TTATGTATTTTGGAAGCAATTAGTGGAATTTTATCATCAAGGATTTTTAGCTAACCTCGA
GAAAAGGGATTTTTACTACGAGACCTTATATTGAAGTTGGAATGTATTGATCGAGAGGAT
TTGAGTGTTATGTGTGGTTTAGAGTGTATTAATGGTTTACACAAGGCTTGTACGGTTGTA
ACGCCCAAAAACTAAGATAACCTTTGAAGTTAATTATTTTACTTTTATTTAATTAGGTTT
ATGTTTAAAAAAAA
>Locus_15700_Transcript_3/3_Confidence_0.000_Length_1874
TGAATCCTCACCCCAATTGTATTATGATAGCATATAAGAAAGAATGAAACAAGGATGGAA
CAGACTATGATATTGTTATTCATTAGACGAGGTTTGTTTAGATGGATTTGCGACAGAAGA
TTGTAATGTCTTGTTATTTCCTACAATACAATTGCATTGATGAGAGGCCAATACGCACAT
CTCCACCAACATTGAAAAAGGTTACAAAAAAAACTTCCTCTTCAAAAAGATCAGTTTTTT
TTTTTTTCTTTAAAGTAACATCCTCATCATCAAATACTACTTAACTTACTAATACTACTA
CACATTTAACAAAGAAAAAAACAAATAACTTTGTAAGTTACAATTATACCTTATTCTTTT
GTGTCTACAAAATCAGAAATTTCAGATTCCCCATTTTGTATCCATTTCTCTGCAAAACTT
GTCGGAACTGAAAAACACCCATTTCATTTCTTTTGTTTTTTTCTTCTTTTTTTTTTTCTC
TTTTCAGTTCCTCACATATCTCCATGTTTCTGAATTCTTCCTTTCCAACTATGACCGTCC
GATTTCGCATCTTCTTCCACTTCCATACTTTCCCCTTCTGTCGTCGACAGAGCTTTTCCA
GACCCACCGCCGTGGAGTGGCCCATCTGGGGATCCCGCGTGTGTTACACTTGTTTTTAAC
TCATTCTCGCCGCTTGAACCTTCCGCCGGCGACAATTTTCGAACGTGTAGTCTGTATTTC
TGTTTCCATCAAGATTTAACAAGTTTGCGATTAGACTTTCGGAATTTAAAACGAACCCAG
AAATTGTTTGTATTTTTTTGTTTTGTTAATCGTACTTGTAAATGGCTTTTCACTTCGTCG
TTGGTGAGGCCGTCCACTTGCATCAATTCCCTTATCTGTTTTGGAGTTGCCACCTGAGAT
CCGCCGAGTCGATGTAGTGCGTCGACAAAACGCCGGTGGAGCTCCGGCGACCAGCACCGT
CTTTGTTTCCTTATAGTCTGTTGCTGTTGGGATAATTTTGCCTGTCCTTTCATTTGCCCC
GCCGGTGAAGATAACCCAGAAACAGCAGCTCTGCCGTTCCGTCCACCGTTGCCGCCGTTC
TTGACGGTCAAATTAACAGGAAAAGGATCAGAGATTGGGGTCATTAGAGTAAGTTTTGGG
ACTTCGGAAAACGCTACATCTTCATTTGTGGCTCTTTTTACAAAATTGTTTTGATCTTTG
AACAATTCGAATGCTCTTCGTCTTTTTGCACAATTCCAATTTTCTATTGGGGTCTGTGGA
ACAGACCGATCGTCTTCATCCCCATCCAAGTTCATATTTGATTTGGGGTTTGCGATTTCT
TCATCAACAAAATTGAAATTGGTACTCCACAACTGAGCGGAACTCAACCACTTCCTCGTT
TTCCTCTTCACGCTTTCCTCATCAGCTTGATCGGAAATTCCCTTCGATGGGATAAACTCT
TCAATCACCGGCTGTTCCTTGAACTGCAAGACCTCGTCTTTCAATCTCAAAATAGCATCT
TGCAAGAGAAGAACACATAGAGGAAGCTCTCGTTTAAAAGCATCGATCTTTCTCATTTCA
TCTTCCAATCTTTTGACGTAATCGTCGAGCTTGGATCGTTTAGTAAAGGAATCGGAAATA
GAGGAAAGTTCATGAAGAATTTGGGGAATGGTTTTGGGAGAGTGGTCCAAAGACAAATCT
AAGCTGAGTTCCATAACGAAGTAAAGTAGCCTTGAAAATCAGTGGATGAGTCGAATTCTC
TGTATGTTAATCTCAAACATTTGAAATAGAGAGAAAACAGAGAAGAGACAGAGAAAGAGA
GATGGGGAGAGTGTATTATTTATAAACAGCGCAGATTCAGGAGGGTAAAGATTCGATGGA
GGGAGGGAGGGAGG
>Locus_22814_Transcript_1/1_Confidence_0.000_Length_880
TTTTTTTTTAAGCACAAAAATTACACTTTTAATATTTAACCAAATTTTCCATGACCAACC
AAACCAAGACAGAGAGTGATTAGAAGGGGGAAAGGGTAAAATTACAACACAAAGACATTC
AATACGAAATATTTAACACAAAGATCGGACCGGTGAACGTCCGCTACCCCCGCCGGCGGC
GTTTAGTGAGTGTTTCTGATGGCAAAAGCAGATAACAAGATGAGGAACATCATCAGAAGG
GCAGCAATGAAAGCGCCGATCACCGCACCGCTAATATTCTGGCAAAAATCTTCGAACTGG
TCGCAGATCGCCAGCCAGTTGGTGCTGGAGTTGCCGTCGTGGGCCAGGTACACTATGGCG
GCTGCGGCGGCGGCTGCTGACGTCGCCAATGTGAGAACCACGGTGTCGAGGATGAGAAGA
AGCAATCGGAGTCCGACTGCACCGGGGCGGACAATGCAAACGATCGAGAAAGGTAACGAG
AGAGCCAGGTAGCCTGCTACAATTCCCATTGCTATGAGGAAGAATTGAAAAGTAGGGAGA
TCATCATAGCTAGCTTCAAACTGGAAGAACTGAGTGAAGAAAGGGAGAGTTTCATCACTT
GTTCCCATGGCCGCGGCGGCTCCCAAGGCGGCGCCCAAAGCGCCAAGCCTGATGACGAAG
TCGAATATGGAGAGCCCCCGCTTCACCCCTCCACTGGCTTGCTGGGGAGCAGCTGTGGAA
ACAACCGCTTTCTTTTTGCTGCTGCTGCCAGCAGTTGGGGGCACGTCGATGACAGTGGAA
TCGCCGGAGTTCTTCATATTGGGAATTAAAGAAGGAAAAATAATGCAAAGAGAAAATTTG
TTTGAATAATTAGATGGGTTTTGTGTAATGGTCCCCTCCA
>Locus_34712_Transcript_1/1_Confidence_0.000_Length_561
AAAAAAAAAAAAAAAGGTTCAAGGTTCTTTCTCTATATAAACCAAGCCACCATCATTGCC
CATCTCCCATGATATCCCCTTTTTCTCACCAACAAGACACACATACAGGTACAACACACA
CACACTTCATCTTCTTCCTCCAATTAAAGATTGAACAAAAAGATAAAAAATATCAAAACC
ATGGATCAGAATGGAGTAGTCAGTTTCAACACTAAAAGACAAGCATAGGAGATCAAAAGA
AGATGAAACCCAGAACCTCTCATCAAACACTAAAAACGGTAACAAAATTACTTTTTTCAC
TCTCTGTTCTCCTTCTTCTTCACAAATTTACCAGAACCAGTAAATAAGTTCCATATCTTC
AATTATGGGTATGAAGGAATGAATCATTTGAAGTCCTAAAAAATGCAAAAGCCAAACAAA
GAACGCCACTCAGAAAATTGAACCCCCGGTCCAATCAAATCTCGCCAAACTCAATAGAAA
ATACAGTAGAACAAAACACCTAGAAGCGATCAACAAGGGAAAAAATCAGTTCTCCCCTTA
ACCACTCACTCAACTACCAGA
>Locus_25881_Transcript_1/1_Confidence_0.000_Length_301
CCAGAACTGGTGCAAGCGGAGCCGCAAGCAGTGCAAGACCCATCCCCACTTCGTGATTCC
TTACCGCTGCTTAGTTGGTGAGTTTGTAAGTGACGCCCTCCTCGTTCCTGACAAGTGCAA
ATTCTTACACCAGGAGCGGATGGATGTTTGTGAGACACACCTTCACTGGCACACCGTTGC
CAAAGAGACATGCAGTGAGAAAAGCACCAACTTGCATGACTATGGCATGCTGCTGCCTTG
TGGAATTGACAAGTTCCGAGGGGTGGAGTTTGTGTGTTGCCCGCTGGCTGAAGAAAGTGA
C
>Locus_35758_Transcript_1/1_Confidence_0.000_Length_365
CTCCACATTAACTTTCCAGAACCATCACTCCGCCATGTCCACCACTATCGGAGATCCACC
ACCGCCTTCCTACCCTATTCGATCTATCCACACATTGACAGGAAACTCTTTACCCTTCAA
CCAGATAATTCTGAGTGATGGGCAATCAGTGAAAATTATTGAGATTGGAAAGCTATCATC
ACAATCACTCTGTTTATCTCGGAAAGCTCTCACCTGGCTGTCCTCCCTTTTCCCTTCACT
GTAACATCACCCATGTAATTACAAGTTCTTCAAGAAATTCACCAACAATGGTGCTACACT
CTGGTTAGAGAAATTGCACAACAAGAATGGATACTACGTCGAAATCTCACCCATCTCACA
CGGGC
>Locus_27459_Transcript_1/1_Confidence_0.000_Length_257
AACTAAACATATTTTTTAGCTCAACTGAACATTAGTCCAAATTAATAATGTTTAATTAGA
CCAAAAATAATTAGTTTGATCCAACGATCATAATAAAAACACGTGGCTTCATCAGGATTT
GCTAATTTATGTCTTCAATTTCAAATTGGGACACATGTCGACTTTTAATTAGTCCAAAAT
TCAATTATTTGTATTTTTGTCGTTAATTTAATAAATGATAGTAACAATTTGTGATTAGTC
CAAATTTTCTCATTTAA
>Locus_22947_Transcript_1/1_Confidence_0.000_Length_323
GTTTGTCCTTAGTGTTTGTCTATGTGATTGTCTTGTTTTGGGTGTATTGTAAAAACTTTT
TTTTGGGCAATTTGTGTTTATTTTTATGAGCGGAGGATTGTTAACTTTGTTCATGATCTC
TATGAATTTGAAATTTTGCTTGCTGGGTGTGAGAGAATTCATAATCAATTCGTTTTATCG
AACCTCTATTTTCCATTTTGTTGTATTATGTTGTTGGTCTTTTTCGTTTATATTGTTCTT
TGTTTGATTAGAAAATAAGGCAAAGCTTAGATTGAGAATTGGGAAATGGGGGAAGGTTGA
CTTGAATTGCTCAATTGTGGGGG
>Locus_35568_Transcript_1/1_Confidence_0.000_Length_228
TTTGGAGAGCTATGAGTATTAGTTTAGATGATTCCATTTGGGTTGAAGCAGCCATGTCTT
TGGATTTTCCACTTCTTATGGAACAACAAACCTCTTTTTCTCCTAATTTGGTTGATACTA
ATCCAAATCCTGGATGGGATTCTTCAATCCCATGGTATTAAATTTGTAATTCTAGTGTTG
TATTATATTGTTGTAATTTTCTCTAGTGGGGTTGTATTATATAGGGAA
>Locus_347_Transcript_8/13_Confidence_0.333_Length_2940
CCATGATACTAGACAATGCGAAGTAAACAACATAAAGAGAATTATGAATCATACACAGTA
ACTATAAAAGATGCAAATACCATTATCGATTCACTCTAAACGATAATGATAAGAAGTCAA
TGATACTAGACAATGCGAAGTAAACAACATCAATCATAATCAAATTATGTTTACAAAACA
TTTAAGTAATAAATACAATCAAAACCAATCCAATTGTGTTTGTGATTAAGAATAGTTATC
ATTAATCCACGATGAAATTCCATGACGATTATACCAATTTTGATTACGAATAGATATCTT
AGCCTAATAGTATACCTCTCACAAAAAAATAATAAGCAGTTGAATGGCAGACAAAAATAT
ACTGTTTTCTTTACCTTACATCTTCAGAGGAGGGCAATAAATGCAATACGGGTCTCATCA
TTGCTTCAAAAGAATCAACTCAGTACTACCCTCCCACTTGAAAGGTTTTGGCGTAATTTC
ACACTACTTTTGCAAACTATTGGAATTATCCTCCTTTCTGATATGTACCCATAACTTTGA
TTGCGAAGCAGTCATTTCTTTTGTTTGTCTGAAAAAGAAATGTTATAAACAATGAAAGCA
AACGCTACCAACGATGCTAGTGATTAAAACAAGGTATATGGAGAAACTAAAAGAACACTC
AGGTGGAAGTAGGATTTGAAGAAGTCAAGTCAAATAGACAGAAAGTTTACAATATTACAG
AACATTCAAAACAACACAGTTTGACAACCAATAACTTTACAAACTTTTAGGAGTCCTGCA
AAGAGGGGACAGGGACTTGTCCACAAATCTGCAGATTTGCTCATTAATTCTTAAATAGTT
CAGTTCACAAACTAGATAACTGCTTAGACACCATCAAAGTAACATAAACATAATAATTAA
AAGAAAGAAAAAAAAGGACAGAAGGTAACAAAGGGATGCACACAAGAACCTATCCCATCC
AACACTTTCGTTCCTCGAACCACCTTCCAAAGCCACATATGACGTACTTTTAGTTTAGAT
CAATCTTGCTCCAACATTTGGATGGATAGCATCAACCGTGGCATTGCAGTTATTAGCTAG
CTCCTGTTTCGGCACTTCTCCACTGCCCTAGGAGCCAGTCCAATTGCATCTGAGCTCTTC
ATAATCCTCAGCCTCTTACAAGAGTCGATGAACATCTCCCAAGGGACATCACCAACGAGC
ATCCAGTCACCATCTTTATCCTCATATGTTAGAACATATTCTGAGCCATGAAGAAGATCT
TTCAGCTTGCTCTCACTCATTTTCTCCATGCCCAGAGCTCCATGAGCTCCATATTGACCT
ATAGTGAAACAGCTGAACATCTTCTCAAGGGCAGAAGACAGCTCCTGATAGGCAGAGTAA
TTCCTCAGATCTACCTTCCTAAGATAAGGAGCACCATCCATGCTGACTTTAATAAAGAGT
GCCCCAGCCATTGCCTTTCCATCAACTTCATCGTTGTTCTTTGAAGTTGTAGCCAATGTG
TTCTTCCTGAAAGATCTTATGGGCGGCCAACCCACAACCTGTGCCTTGGAAACAGGTGCG
CTGGTGTTGTTATTAGCAGTTTCATTATGAGATGGTCTAGATTCACTATTTTCTTGAGGC
CTCTCTTGTACAGCCTTTTGTGTAGTTGGCTCTTTCACTTTCCCCATTTGACTTCCAAGG
TTCTCTAGCAAAGAACCAGCTTTCAAACCTACGTTAGCGTGATATTTTTCCTCTGAGAAT
TCGTTCATAGCATCAGAAAACCCCCTTTTGTTGCCTGAGACAACAGTCTTTTGTGGGGAA
GAGTAATGACCATCACTTGATGGGTGCAAAGGAAATAGTGGTTTTTCATCAAGTTGAGAA
GAGCTACGCAAGCAATTATCCGGATCCCTCTCGGGGGATTCAGATCCAGGGAGACCAAGC
CTCAGTTCTGTAGCCTTAAGATTCAGCGAGGGTTTGTTCCCATCGGATTTTGTGGCAGTC
ATACAGCTGTCCTCTGAAGAAGAATCAGATAATCCCATGTAATTACGCTCTTCAAATCCC
AAATTGTTGGGACTGACACTCTCCATCGAGTTTGAGGAAGCCAACAGAGTGACATTGCTG
CGACTTTCCTCCACCTCCCCAACATCAAGTAATGGTGGAGACATCAAAATTCCAGAAAGA
AAAAGCCCCGGATTTTATATCTGCATAAAACAATACACGATAAATCTCCCGATTTCAACT
AGAGAGCCAGACTGCATAGATTCTTCTCTTCTTTCTACTTTGTTATTCGTCCAGCTCCCT
AGACTATAAGACACCGCTCCCAATTTCAAATTACACTTTTATCCATCCAACAAGGTCAGG
AAAAACAATCAAATAAATAAAAAAGAAAATGGACATTAAGATTGGAAACTTTCATCTTCA
TTAACCCAAAGATACTTCTCTCAAATATGGCGTGAAATTCAGTGAGGAACAGAAACCTTT
CCAAAATAACAGACTGCAAAGCACTGCGCTGAGTACACTGAAACATATCGGAATTTCACA
TATAACAACCTAAATTATTTGCATAACAGTTGAGAATTGGGGAGCCGCAGAAACGGTCAC
ATAGAAAAGAAAATCAAAATAAAGAACAAGAACAATCTGGTACTCGTAGCTTTTGCCCCC
GAAATCCGGAAGTATATAAGAGGCAGAGAAAACAAAGTACCTAAGCCAAAACAAATAAAT
CTACAAAATGAACATGTGTGTAGTGCTGGTATAAAGGCATTAAATTCCACAGGGATAACT
GAAACCGAAATCAATCCAAAGATCAAAAAGAAAAAAGAAAATTCGTTTCACAAACAATAA
ATAAAGAGTAAAATTCGTAGCTCTTGACTTCCTATTCAGCAAGTTGAAAAACAAAGGACA
GACGTCGCAGATCTTAAATTCCAAAATTCTTACAGATAATAGCAAACGGGAAAAAAAAAA
>Locus_27101_Transcript_1/1_Confidence_0.000_Length_273
ATATCATGTTTCAAGTCCAAATCTTTTGGAAAAGAGGTAGAAAATGATGGATGAATCCAA
AAAAAGATTTCTCTGACAAATTAAGCCATTCCCTTTGTAGTGATGTCAAAAAGCAATACA
AACACAAAAGTGAAGTAATTGTGCTGTGTGGATGCCAATACCAATATGTTGGGTAACAAA
AATTTTGAAAGTAAAGTTTCATCGATGAATATTCTTGGAACCAAACGTTTAGAATAGGTT
AGACGAGGGATATGTTTAAATTGATTAAGTGCA
>Locus_19018_Transcript_1/2_Confidence_0.500_Length_1203
GGCTTTTTGGTATTTTACATTTTTTTTGGACTTCTAGTAGTTGGCTAAAAAATATAAGGG
CGGTAAATAATTTGTCAAAATTCTTTTATTTTAAAAGGTATCCATAAAATAAAAATAAAT
AGTACACATAAAAAAAATATAAAAATGCTCAACTAAATGAATTTTCTTTTATTTTTATTA
AAGTAGGTGATATCATGTTTTTTCTCCAAGACGATATTAGGTTATAGATTTGATTGAAGG
TCCAATAGAATTGCGTTACCCACATTAGTATAGAAAAAATTCAATGCCCAATTGAGAATA
AATTAATGGAAGGACCGAAGATAAAATTTTATAATCATCAAGGTTTCAATGCTTTCTTGT
TTGAAATCCATTGAAGGACGATTTTGGTTTTACGTAAATTAAAGCTCCAAGACCAAACTC
TTTCAACATCTCCAATGGCAGCAACAAATCACAGATCTCCTCTTCTTCCCCTAAAATCTT
TTACATCTCTTCAAACGAAACCTCTTACCAACCTTTTTATGCTCAAACCTCCAAAAATTT
CAGTCAACAGAACTCTCACACTCCAAATTACATCTTGTTTGAAGAACAACCTGGTTAGTT
TGTGTATGTGTGTGTAAGATTTGTTTGATCAGATCAGATCAGATCAGATCATCGTGTCTA
ACAGTGTACTTGATTTTGACAGGTTTTCGAGGATCGTTCTAATGGTGTGATTTGCTACAG
AGACGACGATGGAGAGATTATTTGCGAAGGATATGACGATGAAGAGATTCATATTGAGGA
AGAGATGGAGAAATTACCTTGTGAAAAGTCTGATGGAAGAAGGGATGGAGAAATGAAGAC
GGATCGTCTTCTGCTGCAGACAATTTGGGAGAAGCAGTTAGAAAGCATTAATGGCGGTGG
GGGTAGTGGGAGAGGAGAGATTCCAATTGGAGCGAATGGATACAATTTGTAGAAATGTAA
ATGGAAGTTTGGAGGTAGAGTGAAAGAGAAAAGGGGAAAATTGGGGTTTCATCGTGTTCA
AATTTGTATGATTCTGTTTTATATCTCCCTTTTTAACGACTTGAATTAGATTGTAAATAT
AGCCTACAATAAATTGTAAAAATGGTAAAATCCCCTTTGTAGAAATCATCTCAATTACTT
TACTTCCTCTGGGGTTTTTCCCAAGGAGGATCCAACAATTACACCTTAGTAATTGCAATG
CCC
>Locus_18709_Transcript_1/1_Confidence_0.000_Length_834
CCACGGGATCATACAAATACAAAGAAAAACAAAGCAAAAGAGAAAAACTTAAAAAGGGCA
AAACCCTTATCCTAAATTACTCTCAATCTTCATCAATGGCCACAGTGATTCCTCGACAAG
ATGAGCGAGCAGGAGCAGAGATCGTATACGGACACGAAGAATGCTACCGTAAATCGGTGG
ATCTTTTGAAGGATCTTGGTTTCCCGAGCGGTGTATTGCCATTGCAAGAGCTTGAGGAGT
GTGGGATGGTGAGGGAGACTGGGTTCATTTGGATGAAACAAAAGAAACCCTACGAACACT
TTTTCGAGAAAACGAACTCGCGGGTCGCGTATGCGACGGAGGTGACGGCGTACGTTGAGA
AGTTCAAGATGAAAAAGATGACGGGTGTGAAGAGTAGGCAGCTTCTTTTGTGGGTTCCAA
TTGGGGAGATGAGTATTGAGGATCCAAGTAAGAAGAAGATTTGTTTTAAAACTAATATGG
GGATTGGGAAATCGTTTCCTATTACTGCGTTTATGGTGGATGAAGAGAAGAAAAGGTATT
TGGAGAAGCTTGAGGAATGAGGGTTTTTCTTCTTCTTCTTCTTCTTCTTCTTCTTTTTGT
TTATGAATCGTTGGATTTGAATAATCAATAATTTTTAATTTAAGTTTGTATTTGGAGTTA
ATTGGTTCTTAATTTCAGTGCACAATGATTATTTATTGGTGTTTGATTATGTTTGATTTG
CACCCTTTTTTAGCGTTGTGATTTAATTTTGGAATTTTCAAGGCATTTCCATTGGGTTTA
TGTTAGATTTGAGCTAGATTTTGGGTAATAAGAGTTTAGTTAATTTAAAAAAAA
>Locus_23601_Transcript_1/1_Confidence_0.000_Length_233
CTGAGGCATACGAAAAGTATCAGCGAGAAGAAGAACCTGAAGCCGACGAATCAAAGGTAA
CCCAATTTGTGAATTTTATACAAAATTACAAATTGTTTGTTTCTTCAGAGTCATTTTCGA
TTCTATTCATGAGTTATGCCATGTGAATAGTGCCTTAGTTTATGTTGTGAATGGTTACTG
TATACCAGGTCCTTAGTTTGTCATTAACCTGCAAAATCAAATTTACTTTCACT
>Locus_32974_Transcript_2/2_Confidence_0.000_Length_532
GCTAAGGAGTTTCCAGGAATCATGATTGCAGAGGAGCTGGGGTGGAAAGACTGCATCCAA
GGCTCAGATGGAGTTGTTAACTTGGCTGGCATGCCTATAAGTACCAGGTGGTTTTCTGAG
ATCAAGAAAGAGATCAAGCAAAGCAGGATCAGAGTCACCTGAAAGGTTGTAAGCTTAATT
AGTGACGCACCGGATGCAGCTCGCCCTACGGTTTTGGTTAGCGCAACAGCTGTTGGTTAC
TATTTGGTACTAGTGAAACAGCAACTTTCGATGAACGAAGTCCATCCGGAAATGACTACT
TAGCAGAGGTCTCTAGGGAATGGGAAGCAACAGCCCTGGAGTAAACAAGAACGTCAGAGT
GGCTATTATCCGTATAGGTGTTGTTCTTGGTAAAGAAGGTGGTGCTTTAAGTATGAGAGT
TTGCCCTTATTGTTTTCTTTTCTTTTTGTTCTTATTTATTACGTTTAAATCTTAGTTTGG
TTAGTTTACTTTCAACTTATATGGAAAATTGCCAAAAATAGGTTAAAAAAAG
>Locus_1277_Transcript_1/2_Confidence_0.500_Length_3441
AAGAGAATTCTAGCTGAAAAGTGATCTTTGGGCTTTTTTTTTTCCCTTTATCAACCAAGT
GAACCAGGAACACGTCCAACGAGAGGCAAAACAGCTGGGTTAAAGGAGCCCCAACCCCAC
CGCGCTCTCTTCAAAAGAAGAGACTTTCAACAAAATAATACACGAAATCACTATTACAGA
CGACAACTCTGACTAATCTATGTACAACACTATTACTAGATCTGGGGCTTTTGGCAAGAT
CTTTTGGCTGGCCAAACTAGCACTTTTTTTTTTTCAGATTATGCATTGGGAGTTGAAGAC
AATAGATTGATATGATTAGTCATAACAAATCATCCGTCCCGTTTCAGCTCAAAGATCTAA
TCATACTTTGATTAGAAAACAAATTTCCGATAGCAGATAGAAAATCTCAATACAATATAT
GCTTTGATCAATAATCTAACAAACCAGCCCATATACAAAATCACTCATCCATGTTGCTTA
TAAGGTCATTTTTGGTTACCTGAGCACAAATTTACAGGCAACAAATGTACACACAATGAT
TATATGCTCCCCCACCTGACTACTAAGAGTAAAATGAAAGTCATGCAAAAGAAAATGTCA
CACAGATTTCTCACCAGGCAAGTAGGAGGGCGATCCACCATCAACCTGGTTCTTTTTCCT
AACAAATAAGCCGCTAAGGTTTGGTAAAAGTACCTTCTTTGAGAAGGTTTTATCTTTCTC
CAATTTTTTGGACTCAACTCTTTTCACAGTTGTGCTCTGCTTTTGAATCCTATTGTGGCT
TGGAGATGATTCCAAAGACACCTCTGTTTCAGCCAAAATTCTTGATGCTGCTTCGACCGC
TTTTTTCTGCTCTCGCTCACGCCATCTTCTTAGTTCTCCTTCCACGGCTTTCTTAGCTGC
TTCTGCCATTTTGGCTTTCTTTGAAGCTTCCTCAGTTGCAGTCTTCATATCCTCAATTTC
CTTCTGGGATGCCTCTAGCTTTTTTAGAATTTCATTTTCACCAGCCTTCACAGCTTCAAC
TTGAGCTAATGCAGCAGCTACTTTCATTTCTGCTAATGTGTCAGACTCCTCAACTTTACG
GCTTAAGGACTCAAACTCTTCCCTTGAGATAGTGATGTTAGCCCCCGACTCAGATGTCGA
AGCTCGTGCAGCATTGGTTCTCTCAGATAGTACTTTAATCTGATCAAGGGCCCTAGCTTC
AGCAGCTTTTGCTTCTTCAGCTTCATCTAGTGCAACTCTCAGCTGCTTCTCAGCATCTTC
CAATGCTATTCTGGTGCCTTCTGCTTCCTTCCTCAAATCCTCTGCTTTATTTGTCATCTC
TTCTGCTCCCCGTCTAGCATTTTCAGTTTCTGACGACAGTTGGTTAAGAGTTGAGAGCAT
CTCTTCACAAGCACTTCTTGCTTTAGATTCTTCTGCAAGGTATGCTTCGAGTTCAGATTT
GGTCTTCCGGAGCTTGACATGCAAATTCCCAGCAGTAGATTCTGCTTCAGCTTCTTTTTC
CTTGAGCTCAGAATGCTCTTTCCTCACATTTTCCAGTTCCAACTTAAGAGCTTCAACCAG
GTTACGGAGAGATCTTTCTTCTTCAGCTGCTTTTTGTAGGGACTCTTTTGCATCATCAAG
CTCTGAGGTGACATTCTTCACTGAATCTAAATCCAACGCTTTTTTATCTTCCATTTGTTT
CTGCAGTTTCCCAATTTCATTCATCGTCTCGCTCAACTGCAATTCGAGATTCCTGGTGAG
ATCAGGGTCAATTTCCTTCTGCAAAGAAAACAGTTTTTTTGCGGACTCCTCAAGAGCTGC
TTTATAAGACTGCCTCTGGATGTCTTTCTCAACAAATATTTTTTCTTGCTCTTTATGTGC
TTGCAGGGATGCAAGCTTGAGCTTTTCAATGGATTCCCGTGCAGCCAAAATTTCCTTAGA
AAGTTCATTTGCTTTCAGCTTGTGTGTTTTGACTGATTCCTCAGCCTCCGCCACCTGTTT
CAATGCAACTACTTTTGCTTCCAAAGATGCATCAGAATCTTGACGAATTTTCCTCAATTC
TTGCTTTGCAGCATCTAATTCTCCGATCACTACCATGTACTGGTCTCGTGTAGTTTCTAA
GTCTTGTTTCCAACCATAATCATTTCCTGAATGATTACTTCCATTTGCCTCCTCAAACTG
CTTTGCTCGAGCCTTGGCAACTTCCGAATCCTTGATGGCTGATTCTTTTGATTCCCTCAG
CAATTGCAGCTTCTTGGTTAGGTCATCAACAGCTCTTTTAGTACTTTCAAGCTCAACAAG
CGCTTCAGATTTGGTAATTTCAGCGTTCTTTAGCTGATCCTTTAATTTGCTCAGTTCCTT
TTCAGCTAAGTGGAGTTGAGTCTCTTTTGCAAACACTTTCTCTGCAGAATGAGGTTGCTT
CGCCTTCCTCACAATTAGTCGTTCTCCCGAAAAAGCACCTTCACCAAACAAGTTGACGGC
GTCTTTAACAGACTGGAAAGGTGCACTAGTGTCAATCTCTCCTACTTCTACTTTGGCATT
AGGTGAGTGATGAGTTGCAATTTGATGGCCCTTCACACCCATTTTACTTTTCAGTTTCCA
AGTATTATCCAAGTTCCACCTGTTAGAACAAATCAACACCAAGTTCAGGGTGAACAAACT
ATATGCGATCATCTTAAAGGTACAGAGACATGAAACAACCAATCCACTTGAATCCTCCGA
CGTGCTCAAAACATAAATGTTATTTTCCGTCTTCATAAACTAAATCATCTCTAAGAGCTA
GAAAGGTGGTTGGACATGTTCAAAAGACCATTATTCATTTCGATGAAGCTGGAAAAACTT
ATCAGGCTCTCAAGATTAACAGAAATCCAGAAGATCATGAAACTAAAATCCAAATTTTCC
AGGACAATAACAGAGCTACATAGCTTGCACTAAACTCGAGTAAATGATCCACAACAATTT
TTACAATTTTTCATGAGAATATCAGGACCAAGAGTAACAATCAAGAGAAGCTCCCTATCA
ATATCAGAAAAGCACCCACCAATCATAGTTAATTTTTTAGTCAAACAAACCCCGTATCGG
CCGAACCTTTTTAAACTACAAAAAAACTTCCATGAAAGCTATTTCAAGCACCAAATGACT
AAAAACTTCCCATCTACACACAAGAATATGAGAGAAGCTAGATGAAAAATCATGTAAACA
CAAAGAATCCCATAAGAACAGAAGAGAAATCAAAAGGAAGAAACCAGAAACAAACCTCAA
AATAACTCAGCCAGAACCACAAAACTCCAAAGCCAAGAAAACGTCAAACCCTAGAAGCAA
TCAAAACACCACACCAAAGCGCCAAAAGAAGAGTCAGCTAATCATCACAGAATCAAATCG
TCCACCATGTTCATAAAGAAGCTCCATCAAACCCACAAACCCTTCTAACACAAACCCACA
AAAGATCGACCCAAAAAAAAA
>Locus_1972_Transcript_1/2_Confidence_0.500_Length_1229
AAACAACATCAATCATACTAAACAAAATAAAATCGAAAAACTCAACTAACCCATTAACAG
TACCATTTCTAACATAAGTGTGAACTATGCATACCAATCATATATCTTACTTACAAATAA
ACAAAATTTGCAAATCAATAGTTGGTGTTTGCCAGCTAAAAATATTACTTCCAAACAAAA
GAAAAAAAGAGAACAAGTGAGGATTAGTTTTGTGTGTGAGATGATGGAGATTTAAACCTT
GTGCACCATTTAAGTAGAAGAGACTCAATGGGAGCATCCATTCTAGTCCCAATCCCTCCC
CACACCACCATGTCTCCAATGTCTTTTAACTTTGAACCACTCACTTCATACATACTCTTG
AACCCAATCCTTGTGTAGAATCTAACCAGCTGCCAAGATGTGTCCAATCTTCAATGTCAT
CACATTTGTTTTGTTTTTACTTTGAAATAACTTTCACAAATTTCTTCTAAACTCACCTAA
AAAATTGCTTAATTTCTAACTAGAATGGTAAGGATTGTTTTCCTTGAAAATTATTAAGCA
TGGCATTCTTCAATCAAATTCTATCCACAAAGATGTAAAAAGTAAAATGAAAGAGATAAG
AAAGAAACCTTGGAATGGTAAAGATCGGAGTCATTAATGGCCAATAACTCCGCCGTTTTG
CAACCACAATCATACCCATACCGAATCGCAACAGCGCCGATGAACAATCCAAGTCCAAAG
ATGGATTTCTCCATTCCCAAGCTTTCTCTGTTCAATCGAATCGAATCAAGATGAAGAATC
TTCCCTCCCAACCACACTCTCACCAAACCTTCCGCCTTCCCGATCTCTCGCTCCGTTTCC
AAGCTTTTCGCTGTTATTCGGAAAAACGGCCCCAGTGTTTGCAGACGGAGGCTCAGATTC
TGAGACTCCCCCGCTGCCACAATCTCTGCCATCGTCGGAATGTTATTTTCATTTTGCCCT
CTTGTAGTGATTAGGGATTTTGATGGAAGTGGTAACTGTGAATTAGGGTATTTGGATGAG
GATGAGGCGTGGATTTTAGTTAGGGTTCTGTGAATTGGGGAAATTTTATGGGGGATTCGA
GGAATTGTGATTGTGAATAACTCCATTAATGGCGGGAGTTTTGAAGGTATTGAATGTAGT
GAGGAAGCATGGAAATGCAAATTGGGGAAATTCCATCTTTCATCCAACTTAATGCAACAC
TACCTCTTACAACCCAATCATAGACTTTG
>Locus_13995_Transcript_1/1_Confidence_0.000_Length_421
AATGTATATCATGGGTATTGCATAGAAGCGCTTCACCTTTATGGGAAAATGAGAAATTAT
GGGGTTTTGGGGGATGGATTTACTTTTCCTCTGGTTTTGAGGGCTTCTTCTAATTTGGGT
ACTTCTGACGTGTGCAAAAATCTACATTGTCATGTTGTGCAATTTGGGTTCCAAAATCAT
TTGCATGTGGGGAATGAGTTGATTGGGATGTATGCGAAGCTTGAACGAATGGATGACGCC
AGGAAAGTGTTTGATAAAATGCGCATCAAAAGTGTAGTTTCTTGGAACACTATGGTTTCT
GGTTATGCCTATAATTATGATGTTAATGGTGCTTCTAGGATGTTTCATCAGATGGAGTTG
GAGGGGGTTGAGCCGAACCCAGTAACTTGGACTTCATTGCTGTCGAGCCATGCTCGGTGT
G
>Locus_40489_Transcript_1/1_Confidence_0.000_Length_431
AAACCATATAAGTTTGGCTCTGAATTATGCTATGTCTTATAAGATTCATTTGTTAATTTC
ATTATTTTAATGCTTACATTAAATGGAGTTAATGGTATGACTTACTAGACACAAATTTTC
AAAGACGTAGTAGATTGATACAAACCCTTAAGAGTTCGGAAAGATGTGAAAAACATTTGT
ACTTGGTCTATATAGACACAATTCTAAAACTTCAAGAATCAAACTGTAATCTAAACTCTA
TTCAGAGTGGATAGATACACACCCTTACGAATTCGGTAAGATGTGAAAAACATTTAAACT
ACATAAACTAAATAGATGCAATTCTAGAACTTCAGGGATCAATCTTGTAATTCTAACTTT
ATTCAAATCATGACACTCATTTGATGGGCACAACAAAATATGGTGTGATTCATGTGCAGT
GCAGGCTGTTG
>Locus_33731_Transcript_1/1_Confidence_0.000_Length_683
AAAAAAAAAAATACAAAAATACAAAACCAAGATAAAATGTACTCCGTAAAATGCTACAAC
AAATCACTCAAATAGACAGACAAACAGAACGAATCGAATCGGATTGGCTCTCAGATCATC
AATACGACGGCGTATAGCGCAACCGCAGCAGACCCCAACACCGAAAAAGTGATCGAAGCA
GCGCCGTTACCTGACGGAGCGGGAGCGTCAGCGGGCGGTGAGGAGATCGAGGAAGGAGAA
GTGGCCGGAGACGGAGAACTGGACGGCGAAGTAGAAGGAGAAGTAGAAGGAGGAGATGGT
GGAGACTTCAAGGAGGAAGGAGTAGGCGCAAACGCCGGAGAGGATTTGGGGGACTTAACA
GACGGAGAGACCGATGGAGCCTTGGACGGTGATTGGGTTGGAGATTGAGCGAAAGCAGAG
GCGATCAAGAAAGACACTAAAATCATGGCAACAAGACTTCTAATCGCCATTTCTGTATAT
GAAATGAAATGGAAAGATAGAAAGAATAGAAAGGAAAATATGAATGTAAAGAGATGAGAG
AGATGGAAAGTGGAGGAGAGGGAGAGAGAGGAGCGGTGAGTGATTGAGGAGAAAGGAGGA
GCAGAGAGGGAGTATATATAGGAGAAATTAAAAAGAACACACAGTGAAACCCCCATTGGA
GTCAAAGCTAAATATGATGGCAG
>Locus_26526_Transcript_1/1_Confidence_0.000_Length_472
GGTGCTGGTGTAACAACAGGTTGAACCGCAGGGACTGTAACTGGCGCTGGTGTTGATGAT
GTTTCCTTTACAGCTCCATCTTTTACAGTAACCAGTAATTTTAATATTTTCCCACCACTT
AAACGTATAGCTTCATCTAATTCCGCTTGTGTTGTAATAGTAATATATTCATGTTCATCA
TCTTCATATTTAATTTGATATGAATTTTCAGGATATCCATAATGTGAGGATAATGTTAAT
AATAATGTTTGTAATGATAACGCAGGGGATGGTAATTGCATACGACGGATATCACCGTTG
AACGAAATTTTGAGAGTAAATGACATGATGAGCTGTTGAAAATGAGATCCGTGAAAAGGC
AGATGGAGAGTTGGAGGGCGAGTGATTCGATTCCTTACGATAAGAAATCAATGAGCTGAA
TGAATGAATGTATGAGATAGGGAGCTGTAATGAAACTATTGATCACTGGACC
>Locus_3758_Transcript_7/15_Confidence_0.464_Length_2494
AGGTTCTGAAATGTGAGTATGCTGTCCGTGGTGAGATTGTCGCTCTTGCTCAGAAAATAC
AAGAAGAGCTATTGACTAATCCAGGCTCACGTCCTTTTGAAGAGATACTATACTGCAATA
TAGGAAATCCTCAGTCACTTGGTCAGCAGCCAATAACATTTTTCCGCGAGGTTCTTGCGT
TGTGTGACCATCCATCTATTCTGGAAAGAAAGGAAGTAGAGGGTTTGTTCAGTGAAGATG
CTATTAAGCGAGCTTCAGAAATTCTAAAACAAATTCCTGGGAAAGCTACTGGTGCTTACA
GCCACAGTCAGGGAATTAAGGGGCTACGTGATGCGATTGCTGAAGGAATTAATGCTCGTG
ATGGTTTTCCAGCAGATCCTAATGATATATTTTTAACAGATGGTGCAAGCCCAGCGGTCC
ATATGATGATGCAATTGTTGATAACTTCAGAGAAAGATGGAATACTCTGCCCCATTCCTC
AGTACCCTCTGTACTCTGCTTCTATAGCTCTTCATGGGGGTACTCTTGTTCCTTACTATC
TTGATGAAGCATCGGGGTGGGGATTGGAAATTTCTGAGCTGAAGAAGCAATTGGAGTCTG
CCAAGTCTAAGGGTATTTCAGTTAGAGCATTGGTGGTTATAAATCCGGGCAATCCTACTG
GGCAGGTTCTCACTAAGGAAAACCAAGAGCAGATAGTGAAGTTCTGCAAGCAAGAGGGCC
TTGTTCTTTTGGCAGATGAGGTATATCAGGAAAATATCTACGTTCCAGACAAGAAGTTCC
ACTCTTTTAAGAAGATTTCACGCACCATGGGTTATGGTGAAAAGGACATTTCCTTGGTAT
CATTTCAGTCTGTCTCAAAAGGATATTATGGTGAATGTGGAAAACGGGGAGGTTACATGG
AGATTACTGGGTTTAGTGCTGATGTGAGGGAACAGATATACAAAGTGGCATCTGTTAATC
TTTGTTCTAATATTACCGGCCAGATTCTTGCTAGCCTTGTAATGAATCCACCAAAGGATG
GGGATCTCATCTATAAATCGTATTGTGCAGAGAGAGATGGAATTCTCTCATCTTTGGCAA
GGCGTGCAAAGGTCTGTGGAGTGAGAATATTCTCTTTCTGTTTTTATTTTGTTTTGTTTT
GTATAAATCTGCTCGGTAGAGAAGAAAAAGAAGAAGAGCTTCTTTTACGTAGACCTTTCA
AATTTTTGTTTCCTCGTTTCTTTAAACATGGGGGGTGGGTATGGGAAACCTAATACATAA
TAATGAGGCGTTGGCAAACTGATTTTGGTGATTCTGCGTAGAGCCTAATGATCTGTGACA
CAGGGGTACGTATTGAGTTTGTTTGGGTTATGCTTGACTTGAGACAGGGTTTGTGGCGTT
ATGATTGAGGATTTGATTCTTTTATCCTTTTTCTTAGTTAGTGGTGGACTTCTTTATGTA
TCCTTGTATTTTTCTTTCGTTCTTCCTAACAAAAACTTGATTTCTTAAAATAAATGAATA
AAATTGATTGCACTGCAGATGTTAGAAGCTGCACTCAACAGTTTAGAAAATGTTACGTGC
AATAAAGCAGAAGGCGCAATGTACCTATTCCCCTGTATTAAGCTGCCTGTAAAGGCAATC
AAAGCAGCAGAAGCAGCGAACACGGCCCCTGATACATTCTATTGCCGCCAACTTCTCAAT
GCCACTGGAATAGTTGTTGTCCCTGGTTCCGGCTTTGGTCAGGTCCCCGGTACATGGCAC
TTCAGGTGTACAATACTACCCCAAGAGGACAAGATCCCAGCTGTCATCTCTCGCCTGACC
GACTTCCATAAAGCATTCATGAACGAATATCGTGACTGAGTTGCAAGACTTTTTGAAGCT
CTAGGGACTCGTCCTGCTCATCAAGGTGCAACCAATTTTCCTTACTTAGCAACTGATATG
TGTGTTATGTCTTTTTGGGTTATTGAATAATGTGAGGTTAGTTACCTAAACAGTTTACTA
TGACACAGTCTTCCTGTGCCCCAAATTTTGATTGTTCAGCTAAGCATCGTATCTTTAAAT
AGAAAATAAAAAGAACAAAGCTGTTACAGCGTACAGGCTAATTGTAAGGAAAGTACACAA
AGAAAATCTCTACATTGAGATGATCCCTGGAAATCAGACTTTTTATTTTTAACTTTTTCC
CCTTCCTCTACTACGGGTGAGATTCTACCTTAGATTTCATGAAAAGGAATAGAGGCCTTA
TCATGCTCATTTCGGTTTGGAATTTGTGAGTCATAACCTTTTTAGCATTTCTTGGGTAGG
CTAGAAAATTTAGACCTCGTTAAGTGAACACTTTGCTTTTTATCTTTAGTTTTTAATAAC
TAGACATAGTTAATCTCAATTTCTTATCATGATTTAGATCTTTATTAAGTACTAGAGTTT
GAAGTTTTGGCCAAAATTTAAAGACAACAAGTTTTGAAAACTATTACATTGGTAAAAGGT
AGATAAGGAAACAAAAAAAAAAAAAAAAAAAAAA
>Locus_1447_Transcript_12/14_Confidence_0.233_Length_4077
TTTTTTTTTTTTTTTTTGTGTTTATAATGATCTTCCTGCTTGGCTTTGGTTATTTTTTAT
ATAACTGTTGATGCAACTGTTCCATCTTATTCTAAAACTGTTTTAGTTCTTTTCTCATAA
AAAACTCTAGTTTTATAAAAATTATGGATATTTAGGGTTCTGCCTCAACACCAAGGTCAG
CATTAAACACGTCGTGTTGATTGGATGTTGACTTATTTGCTTTCCTTGTTTACTTTATGC
TGTGGTATGGGAGGGATCTGGTATCATTGGCTTAAATTATACCTCCAGTTTTATTTAGAA
AATGATATCTGCTTCTTGTTCTTGTTCTTGTTCCTTCTATTTTTGGTATTATGTTTCCCT
TTGAAATTATGTTCACGTACACATTCTTGTTACCCTTGTTTTACTTGTTATAATTTTGTA
TTCTAATCATTCTACAACATTATACTGGTTTTATTTTTTGGGAGGAAATAGTTGAGAAAA
AATTCCCGTTTTTATGTGGTTCTGTTGGACAACTGGAGTCAACAAGAAATTGATTTATTT
TTTTCTTCACTAATGGTACTTCCTGGCTCTTCTTAATTTTACTCTACTAGTGTACTGGAT
CTTCTACGACTTCTGGCTTAAACATATGGTTTTCTCATTCCTTTAACGACTATTAATCTG
CTGCTGTGTCTGCAAGTCTGCAAAATCATTTTATTGCTAATGCTAATGCACTAATGCTCT
GCTAATATGCATTAGCATTTTGACTACAGTAGGAAGGCTTGTTCCCTCACTGTGCTCATA
CTTTCGTCTTTGAGGGGGGTCTCTTTGTAGGTCTATGGAATCAAATGCTGCTTTGTGGTT
CCACTCAAGGAATTAGAAACATTGGAATATTTCAGCCTGTTATACTTTTAGATCTCTTAT
AGATTGAGACAGCTTTTAGGTCTTTTACCCCTAATCGATCTGGATTTGTTATTATATCTG
CAATTGTTTATTCTATATATCCATTAATGCAGAGATGGAGGACATAAGGTTCTGGGTTTG
GAAAGAGGTGAAATTATTTTACAGATTAAACTGCTTGGTAATTTTTTGAAGAGTGATTAT
TGTATCAGAAAGATTCCCATTGGTGATATGCTGGCTCCTTTGGATATTTCAGTTTATCAG
TCAAATATTACTCTTATTAGGTTGTTAAGGTTATATGATATCTCTCCTATTTAAGATGTT
ATCGGCCCATTTGGTATTATTCTTGGTTTTATATCTAAGTGTTGTATTATTGGGATTTTG
GCCTGTTCAACCGTCACATGTGCTTATTAATTATGTATCCTGCAACTGATATTGTTATTG
GGAACTATTGTAGGGTTAGGGTTATTGGACCATTAGTGACACCAACATGGAATCCCTTTA
TGTTGGTGTTCTCTCAGCATTGCTCTGGTATGGTTCTGAATCCCATATTATAATGATATA
AAGTGATGATGTGGAGAGAAGTTGCAGGTTTATCTGTTGGATATTCAAGGTCTTTAGTAA
AATTTGATAAGTCACCTTACCATTCTGTCATTCTTTTTCTGGTGGTTTACTTTGATTTGG
GAGAGTTTCATCTTTTAGTCTATAAATTATTCATTTCTTAATTGTCTATTTACTGTGCGT
ACCATTTGTGAAATTATTTTAGTATAATATAGGCATGCGGGTTAATTTGTTGGATAAACG
TGCTATGATGTATTTTTGGTACTTCCATATTTTAATGTCAACATCACCTGATTGTTCAGT
GAGTTCGCTTATGATGGATATTCCAGAAAGTTCTTTAGACTCCTGTCTTGGTTTAATTAT
TTATTATTATATGTTTTTCACTAAAAAGATGAATTCTCTAATTATTAATTGTTTTCAATT
TTTTTTTTTACTTAAATAACATTTTCTTGTAATTGAAGAATATTTTCTTGTTTCAATCTT
TATGAGTTATCTTTAGTTACTTTGGAGATTATGGATCGTTTCCTACAAAGGTCTGTATAT
ATTGTCAATGTCTTCTTTCTCATCGTCCAAATTGCTCTTCAGCTTTTTTGGAAGTATTTT
CTTTTCAATAATTTGCAATTAAATTCTTTGGACTATAAAATATTTTTCACTTCATATTCT
ATTGGTGTCTGAAGATAGTTTATGGGGTTGTTTAGTTTTAGCTTGATATCCAGCTAATTG
ATTATTCTATAGAAGATTTAATAATTGGGGAAGACATTGCTTTTGTTTTGCTTTGCTATG
AACTTCTTTGCCTTTTGGGGCAATTAAGTTCATATATTCTGTTCTGTAAAAGCTTTTGTA
GTCGTCTGGTTCTCTTTGCACCCATTCACTTCGAATAGGGAGAGGTTGAGCTTCTGCTGG
AGTAACTCAATAACTCATCATCCAGTACGGTATGTTGGTGTTTTATACTCTTCCTAATGC
AGTATAAGCTCCTTTAATCCCTCTACAAAACATACTGACTATGGTTTTCTTTTTGCATAT
CCTTGATTTCAGATTTGGCATTTTCTTTCCATTTACGCATATGATTGTTGTGCTTTCCTC
GTCTTACCATGCCCTATGTTGATTTCTTACGTTAATTGAGAAAGATTCACCTTTGTTTTC
ATTTTCATGTTTTTTCTCCCAGAATCGTGCGAGAAATTCAGGTATGTCAGGTGGGTATAA
CCAGCAAGGTTATCAAGCTCGACCCCCTTCAAGTTGGGGTCCTCCTGGGGCTCCACCAAT
GCAGCAGCCTAATTATGGCTATGGACAACAAGGTGGATACTCTGCTCCTTCGTCTCAGTA
TAACATGTCACAACCTCCTTATCAGGGTTATTCCCAACCAGCATCTGGTGGATATGCTTC
CAATTGGGACCAGTCTACCATTCCGCCAAATCAACCTGCTACTCAAGGAAGTGGTTATGA
TTACTACGGTCAACAGGCTCCACAGCAACAACAGGCAGCCGGAGGTCCTGGTGCTACTGG
AGACAACAGTGGTTATAGTTATGGTCAACCACCAGCCTCTACTTATAATCAACAGGGTTA
TTCTCAAGATGGCTATGGTGGTAATTACCATGCACCTCAGTCTAGTTATGGCCAACCACC
TACATATGATCAACAAGGTTATAGTTCTACCACAAACTATGGTAATGTGGCTAATGCCGC
TCAAGATGGGCTCAATTCATATGGCTCTCAAGGGGACTCATCCCAGACGGTCCCTCCTGC
TGCACAACCCTCTTCAGTGGGCCAGCAAGGTTATACTGCAAATCAACAGCCCAGCCCTAA
CCCAGGGAGTTACCCTCCACCAAGTCAGTCGGGGTATGGAATGACCGCACCTTCCCAAAC
TGGCTATGGAAATCAACCTGCTGCTCAGACTGCTTATGGGGCTGCTTATGGAGCACCTCA
GACTCAGAAACAACCTACAAATCCTCCAGCCTATGGTCAAAGCACTCAGTCACCGAGCAC
ACCTAGTGGCTATGGGCAACCTGCTGGATTGCCGTCTGGATACTCAAGTTCTCAGCCACC
TGCATCCGGGTACACTCAACCAGATTCTGCTTCTCAACGTGCTCCACCATCCAGTTATGG
TACTGCAGCTCAGCCAGGGTTTGCGCCACCTCCATATGGTGGTGTTCCTCCAACAAATCA
GTCAGCTTATGGGCAAGCTCCCCCACCTTATGGCGGCTCTTATGGTGCTGGTTACCCTCA
GCCCCAATATTCATCAGAAGGTAATGCAGGTGGTGCTGCTCGTGGGGGCTATGACTCTGC
GTCGGCTGCTCAGGCAGCTCCCCAAAGTGGGGTTGCAAAAGCATCACCAAAAAGTTGATA
TTATTGTATGTGGTTGTTTAGGTGTGTATGTTGCGGAGAACGGTTAGGTTTGTTGCTATG
GTTTTTATTAGACAGGTAGTTTTATGAGACCTCATTAATGCCCGAATTCTTTACTGTACT
TTGTTTTGCTATGGTTAAAACGGTTCTGGAGTTTTGTCTCTCTTGCACAAAACACATTGT
TTCTCTACAGGCGTGGGGTCTCCTTGATGATTTTGCTTTTTGATTGTGGCATGGGTGATT
ATAAGATCGTTTAGAATTATATTGTAACTTTAAACTACGGAAACAGTAAAATAGCGA
>Locus_42801_Transcript_1/1_Confidence_0.000_Length_348
CGCAACAGCATCTAAACCTACATCCAACACTCCCAGATTCACTTAAAAAGAAGAAGAAAA
AAAAGAACATCCAATTTTCGAAAAAGCTAACAAAAACCCAGATCAGATGCCTTATCAAAA
GAGCTAAAAAGAACGAATAAACTACAAAAGATATGGGGGTAGGCAGAGAAATGTCCGAAT
CTATCTAGGAGAGGAACGAAAGGAAAAAGCGTTCGACTCCCTCAAACGGATTCGGCGACG
GAATAATATTATAATCCGATCAATTGATATAAGCCTTTGTCTGAACCAAACGGTGTGGAA
AAATAATTAGCACCTTCTGGTTATTCGAAAGGCTATGCAGAAACCAAG
>Locus_30821_Transcript_1/1_Confidence_0.000_Length_382
GTTGGAGAGTCTGTCGCCGGTGCATTTGATGAAGCCAAAGACAAACTGAAAGAGGGTGCG
AAGGAAACATTTGATGAAGCCAAAGACAAATTGAAAGAGGGTGCGAAGGAAACATTTGGT
GAAGCCAAAGACAAATTGAAAGAGGGTGCGAAGGAAACATTGGAAATGGCGAAATCAAGA
GAAGAAAAGGTTGTGAAAGGTGCTGAACGGGTGGCAAAGGAAACAGGGGAGAAGATCCAA
ACAGGGGAAAACAAGCTGAAGGAGAATTTGATGGGTTTAGTTGATAGAGGATTTAAGGTA
ATGAATTATTTATTTAGGCACTTGGGTGTTGGTATGGATGCGTTGGGTTTGTTGGGATTT
GCAATGGCTTTAGGAATGGGTG
>Locus_12909_Transcript_1/1_Confidence_0.000_Length_318
ATCACCTTTATTTTTCTTTACAGGATATGACCTTTATTATCTTATAGGAGCAACCATATA
AATCCACATCAACTATCTATAGGAAACCTTCATCAAACCAGAACTGTCATCCAAAATCAA
ATTAACCGGCATGACTTGACTAATGCAAGATATGAAAACCGTATCAGGTTCTCAAAATCC
TGACAGCTAATACTTGGACTAATAGGACATGTCGTCAGGGCTACAGAACCAAACATGGAA
TATTCCGATGACACAAAGAAAACATCCAATATCTGAATCCAAACCAGAGCATTTCTTCCA
GATAAATAAAAGGGAAAT
>Locus_4642_Transcript_1/1_Confidence_0.000_Length_528
AAAAGCCTTGTTTTTGGACAACTTCTTGATTCACTTCACGCATTCTACGTAATCTGACCA
CCCTGCAAGCAAAATACACATTATCGGTAACTAAAATATCATCCAACAGACAAAAGGCTT
TGAGCTTGCCAAAGAGTATTCAAGGGTAAAAAACTGAAAAACCAGAGTTCAGAAGCTAGA
GAGTATTTAATGAAATGTGTTTATGATTAAAATTTTCAAGGGTTAAAAACAAAACAAAAA
TGTAAAAATAGAAACCAACTTATTTAACAAAAATATAATAAACTTACCTTCTTGAAAGAT
TTTGAGTATTCTACAGTGTTTTGAAGTCTAGTTTATAACTTTAACCATTGTGTTGAATTT
CTACGACATGTTGGTATTTATACATTCTGTGAGATTTACATGTTCAGATGTAATTCAACA
TTTTCATAATATCCAAAATGAAATTTATAAAATATAAAAAATAAAAGGGGAAAAAAGTCA
TAAATATAATATAAATAGTAAATATCTCAACTTTTTTTTTTTTTTTTA
>Locus_45989_Transcript_1/1_Confidence_0.000_Length_208
AATATTTAAAAAATGACTAAATTTATGAGATTTGTTACCGAACATAAATATTTTAATAGT
TTATTATATTTAGAAAAGTTTTCCTATTTTTTATTCTATTTTTAAATATTTAATTACTTT
AATAAGGATGAAAGGGAGAATAATCAGATTTAACCTTAAAAAAACAAAAAATAACAAACA
ACCAAATATTAATTTATTAAACACAACC
>Locus_49245_Transcript_1/1_Confidence_0.000_Length_583
CTCTGTTTCCATTCATTGTGGTTTCACTCTTGCTTGGGGTGCCTGGTCCATCACAATGCA
AATGATTTCTGTCGCTGTGTTTTTGGCCACACAAGCCATTCTGAGAGGCTAGAAGACATG
TTCCATCTTGCAAAGAATTTACTGGAACTGTTAAGTTATCAGCCGTTGATTTCTTGTGGC
ATTCTTCTCCTGTCCCAATGGGTGGATAGGGTAACACATAAAGGTTAATTCCAACCTTCC
CTTGATGAGTGAACTTGATTGCGTTGCTGATCAAGTTGGTGAGGATTTGCCGTATCCTAA
GAACATCTCCAATGACCTCTATAGGTACATCATCTGCTATACGTCCCTCCAGAACTAAGA
ATTTTCGCAATGATGCGGCAGCAGTCTGCAGAACATGTTTTACAACCTCTCTTGGACGGA
ATTTTGTAGCTTCCAACTTCATTACTCCTGATTCAACCTTAGAAAGATCCAAGATATCGT
TTATAAGTTGAAGCACCAAGTCTCCTGAAGATAGCATAACATCTAACAGATGTCGTTGCT
CCCGATCAAGTTTCGTGGTGGACAGAATCTCAGCCATACTAAC
>Locus_23249_Transcript_1/1_Confidence_0.000_Length_443
CTCGAGGATGCAGATCTTGATTTAGTTGCCGCTAACATCATAAAGGGAGGCTTTTCTTAC
AGGTATCCTTCTCAAATTCATCCAAGGATTCATTCATGAATTTCTAGGCACGAGCAATAT
TTTCGTATTCGGGCTTGGAAAAAGCCTGCTTCCGTTTATTTATACTGATTGATACTATTC
TCATATTAGCTTCCTATTTTCCATTCTTTGATATGAATGAAAATCTAAAGTACTTGGTCG
ATTTAATAGAAAGTTGTCCTTGTTCTTCATCCTTAGAAGTAGAACAGAGTAGGTTGTTTT
CTGTGAACTGAACATTGGATGATCTTTTTCTTATCAAAGTCATTTATTCTTAAAATCCAT
TTCAAAAGCTTACTAATGTATGTCAACACAGCTGCTCGATACTTAATTCTCTTTTGATTA
CAGTGGCCAAAGGTGTACTGCCG
>Locus_15650_Transcript_1/1_Confidence_0.000_Length_276
CCATAGTCAAAGTAAAAGATAAACTTGCATCTGAGAACAAAAATTTCAAGTTCTTATTTT
CATTGAGTAAAGGATCCTTTAAAGACTTGACAGGTCAAACAATCAATGTAACCTTTGAAC
AAAGATCCAAACATTCCTAGATTAGAATTCTTGTAGACAAGAAAACAACTTATAGGTTAG
AAGGAGCATTATTTGCCTAGTAAATTCAACACGCATTTTCCCATCTGGATCCAGGAATTG
ATATCTGACAGAAATCGTTCATGAGAGAGAGAAAAC
>Locus_33413_Transcript_1/1_Confidence_0.000_Length_1765
CACACACATCTGTTCTACAATTTGATCCCAAAATTATTACTCATAAACAGAAGCGGGTAG
TCGCGGAGTTAAAACAACTTCGAGCGGTGCTTTTCTACCACTGGCCAATCCACAACTCTC
TTCCATGTCAACAAGTTCTTGTGATGGTCTATCAAGTTTGAACCCATGTAGCAAGTTGGA
TAGCGTAAGATGTATCATTTGAAGGGCGAACGAGATGGCCGGGCACATTCTTCGACCGTT
TCCAAATGGTATCAATTGAGGATTTTGTCCTCTAACATCAAAATTGTTTTGGTTTGTTAT
AAATCTTTCCGGTCGAAATTCACATGGATTGTCCCAAACCAGTGGGTCTTTTTGGAGCTT
TTGAGCATTGACAATGAGGCGGGTCCCTTTTGGAATGTGGTGGCTACCAATTGTACAATC
TTCTATTGACTCATGAGGGACTAAGAGTGGTCCAGGTGGGTGTAATCGTAGAGTTTCCTT
AACAATAGCTTGGAGATATGGTAGATTTTTCAAATCCGTCTCTTTCACTTGTCTTGCTCT
TCCAACTTGTTCGTTTAACTCAAGTTGGGCCTTCTTTAATGCATTTTCATTGTTGAGAAG
TAAAGAAAGAGCCCATGACATTGTAATTGTTGCAGTGTCAATTCCACCTAATATCACATT
CAAGCACGTGGCTTTGATAATTGTATCAGCATCGTAGTTGAGCTGCTCTCCATCCTCATC
TTCAACACTAGAAATCATTACATCCATGAAGTCTTTTTCTTCCATCTCTCCAGTACTGCA
ATAATCTCTCCTCTCACGATGTTCTTGGAGGAATTTGTGAAAAGTCTCATCTAATATTTG
TGCAGTCTTCTTCATCGCTTTCTCGTGTCCTCCTAAATCCAACCAACTAAAAAACGAAAA
CGATTCTGAAGGAATGAATTTTATAAAGAATTCAAAGAAACCCCCCAACGCCTTTCGACA
CTTTTCACGGCTTACATGGTCGTCAAAGGCAGTCGCAAATCGCTTTCCGACCACCATCTT
GAACATGGTGTTGATGGTTATGTCTACAAACCATTTCTTCATTTCCACCACAACTTTCTC
ACTTTTGTTATTGTTATTTTTGAGCCAATATAACTCATAAAGTTCCTTCATCCAACTATG
AACTTCGACTGCTCTAACGTGTTCAAGCTGCTCGATGCGTTGGTTAGTGAAGAGTCCGAG
CATGGCTAGTTTGCGTACATAGCGCCAGTGTTGATTGTAAGGGCTGAACACCATCATTGC
GTAGTCATAGGCAAGAAGCTTTGATGCAAGTTGCTTTGGACGAGACGCAAAGATTCTATC
GTTTGTAGTAAAACATTCTTTCGCTATTTCCCAATTGCTCACAATCAACGCCCTTTTCAT
ACCGAATCTGAACGTGAATATTGGTCCATACGCATCGGCCATTTTGGCCAATGTTATGTG
GATTGGCTCACTTGCATTTAGAAGATGGAGGTGGCCGATCACTGGCCAAGCGCCATCGGC
TTCTGGTGGGAATCTCTTAGGATGACCTGCGGATCTCCTAGACACGATGAAAAGAAGATA
GATAATGAAGACAAGTGCAAAGATTACTCCGGCAACGGCGTGAGGCGGTTTTTCCATTTA
TGCATAATCTTCTTAAATGTTAGGGTGGGAACTTGGGAGAACTTTCCGGTAGATGGGTGT
GTTTAGATAAGAGGCCACATGGCTTTACTAGGGGTCCAAAATTAAGTTGAATGGAGTTTT
TAGAGACGGTTGGATCACAATGTAC
>Locus_48005_Transcript_1/1_Confidence_0.000_Length_244
TTACAGAAAAAGAGAGGAAAAAAAGCAATATTCTTCAATTTGGTGGATGTTTCTCTTTGG
CTTATTTGGCTAGAAAGCAACAATAGAATTTTCAAGAAGAAGGAAAACACACTCACTGAA
ATATGGGAAGCTCACTGGCCTTTGGACGAGTGGATCCAATCTCTTCAGAGACTATTTTAG
TAGTTCCATTGCTCTTAATATTTCTTTCTGCTTTCATTTAATATGTTTTGACTGTGGGTT
TCAT
>Locus_13055_Transcript_1/1_Confidence_0.000_Length_330
GCTGTATAAGGGAGTGTTTCTTCTCATGTATGACACCCATTTGTCTCCTGTGTTGGTCTA
GCTAACTAGCAGTCGAGAAAATTTGGGAGCATTTGGTTGGGGAATTTTATCAAACAGGTT
GTGGGCAGGTGCGATGAAAATGGAGGGCAGTAGAAGCTTGGAGCGGATGAATGCGTATGG
TAAAAAGCAATGTAGGAGTTTGTTTTGGAAGATGAAGGCGGCTTTAAAGAAGGCGATTAA
GAATGGAAATAAGCGGCAACTGAAGTTTCAGTATGATCCGAGTAGCTATGCTCTTAATTT
TGATGACGGCCACAGCAAAATCAGGGAAGA
>Locus_698_Transcript_2/6_Confidence_0.625_Length_4571
AAAAGAGAAGAATTTCATTAAGCGCCAAGCTGTGACTCAGTCCTATCGCCCTCCCTCCTC
CTCCTTCTCCAACCCTCCCCAGCCGCTTCTCTAACCAATCTCCTTCCTCACATTTTCATG
AATTTCTCTTTCTAGCCCTCAGATTCTTCATTCTTAACACTCTACAATATGCCGTCGCCA
TTAAAATCGGAATCGAAATCCGAATTAGCTACTTCGAAGGTCAGATCTCTGCAGCTTGTG
CCGCACGAGAACAATGCAGTCACCGATTACACTCCGGTGCCGTTGGATATTTCTGACCCT
GAGATTTCGATGGCGGCATGTTTGACGAGAAGGTCGCCGAGGTTTAGTCTTAGTCCGCCT
GTGGGTGTTAGTATGCAGAATGTGGTTAGAAATAGCGTTAAAAGAGCTCGTTCTGGTTCT
TCTACTGATATGCATCTTGGATTGTTAGAGAATGAGACTTTCCAGAGAAGGTCACCGAGG
CTACATCCTGGATTGGCTGGTGGAAATGGAGAAGGAAGTGGTAAGCTACCTTTAGAGAAA
TGCAAATTGTTGTTAATGGATGGTGGTAGCTTGAGAAGGTCGCCACGGTTCAATGTGTCT
GAGGGTGAAAATGGAGAGATGGAGGAGTTGTCTACAAGAACTACGTTGAAGAAGAAGAGG
AAGATCAGTGATTCAGGAAGTTCTGCAACGGAAGCTGCCAAGCTGAGATCCTTGAGACGG
TCTCCTCGATTCGACTCAATTAATGGCGATGAGAGGAAATGCGGCTTCAATCAGGGTGAA
AAGGATACTGAACAATGCTTGACCTATGAAGCGGAAAAAGACGTAGTTAAAAATGTGGAG
GGCATGTATCAGAAGTTTGTTAGGAGATCTCCGAGATTTTCATCTAATCACGTAGCAAAT
GAAATTGGATGTAATATATCTTCATCGAAGAAGATTTCCTCAAGAAAGCTTAAATCTCCT
AAGAAAGATAGCTTTGATGAATTGACAGCCCACGGTACTGAAACGAATTCATCAAGAAAA
TTAGACACAGAAGAATTTTCTTTCTCAAAGCAAGAAGAGATTAATGAAGCAATACTTTCT
TCGTTGTTGAGAACTTCAAATCTCACCGGAGGATTTTGTCTCAAGATAGAAGACGAACTA
TCACCTTGCTCGTTGTGTAGAAATCACGAAGAAGAGCCTAAACTCTTCAGTGGAAACTCT
CGTTTCATTGCCGAGAAGCATTTAAGAAGGTCTCCAAGGTTTTCCGCAGACTCTAAATGT
GATTGCAATGTTGATTATTGTAGTGGGTTTGATATGAAAATTCAGAAGTCATTAAGTAGA
TCTCCAAGACCTTCATTATCTTCATGTGGAAATGAGCAATCCAAGTCCTTAGATAATCAA
ACGTCCAAGTTTACACATGGGACCAAAACTAGTGAAACCATACATTCTTCCTCTGAACTT
CTAGAGTCAGGTACAGAGCATCCTCTGGAGAAAACAAGAAATTCTTCTGGTGCTGGCAAG
AAAAACAACGTAAGCAAAATGGCTTATTTCTTTGTTGGAGATCCAGTTCCTGCTGATGAG
GCTCAACAGAGATGGAAATGGCGCTATGAAATGAAGAATCAAATTTCTAAGGGGCAGAAG
GTGACAGAGAGTGATGATGATGAAGATATGATTGTGGTTAATGTGGATTGCCATTATACT
CAAGCTAATATTGGAAATACTGTTTTCAGTCTTGGAGATTGTGTATACATCAAGGGTGAA
GGAGAAAAAAATCACGTTGGAACGATTATAGAATTTTTCAAAACAACAGATGGGGATAAT
TATTTCAGAGGACAATGGTTTTATAGAGTAGAAGATACAGTTATACAGAAAGAGGGCGCT
TTTCATGACCCAAGGCGTTTATTTTATTCAACGGTTATGAATGACAATCCATTAGACTGT
ATTGTTTCAAAAGTTAATATTAAACGAGTAAAACCCAGGGTAGGTCAGAAATCAAACTCT
GCATCTTCATATGATTTCTATTATGACATGGAATACTGTGTAGAGTATTCGACTTTTCGT
ACGTTGAAAGATGATGAATCCCTTAAGAACGTTGACACAGCAGCATCGACCAACCTTGAC
AAGGCAGCACCAACCAACTGCATTGATACTCCTCATGTAACATCCACATCGAACACTTTG
GAGAATATTCCCAAGAAGGCTGAGTTACAATTATTAGATCTATTCTCTGGATGTGGGGGA
ATGTCAACTGGACTATGCCTTGGTGCAAAACTTTCTTCCGTTGATCTCATTTCGAGATGG
GCAGTTGATAACCATATGTCTGCCTGTGAGAGCTTGAGACTGAATCATCCAGAAACACAT
GTCAGAAATGAAACTGCTGAGGATTTTCTGGACTTATTAAAGGAGTGGGAAAAACTGTGT
AGACGTTACAAGGCAAATGAATCAGAGGGATCACGCCAATTGAGGTCAATGGCCGATAAT
TATTTAACGTCCTCCGATGATGATTTAATGTCCTCCAATGATGAAGATGAATTTCCAACT
TCTGAGTTTGAGGTCTCAAGCTTAGTTGACATTTGTTATAGTGATCCAACCAGAACAGGC
AAACGTGGATTAATGTTTCTGGTGCGTTGGAAAGGCTATGGTCCAAGTGAAGATACATGG
GAGCCAATCGAAGGTTTAAGCAACTGCCAAGAAGCAATTCAGGATTTCGTGCAAAGAGGT
TTGAGAGAGAAGATTTTGCCACTCCCTGGGGATGTTGATGTGATTTGTGGAGGTCCTCCT
TGCCAAGGGATCAGTGGCTATAATCGCTTTAGAAACATCGACTGTCCTATGGATGATGAA
CGGAATCGCCAGATAGTTATCTTCATGGATATAGTGAAGTTTTTAAAGCCTAAATATGTA
TTGATGGAAAATGTGACTGACATTTTGAGATTCAATCAAGCTTCTCTTGGACGATATGCA
GTGAGTCGTTTGGTACATATGAATTACCAAGCAAGACTTGGAACAATAGCTGCTGGATGT
TTTGGTCTCCCACAGTTTCGGTTGCGTGTTTTCCTTTGGGGTGCCCGTCCCAGTGAGAAA
CTGCCTCAATTTCCACTTCCAACGCATGAAGTAATTGTTAGATATTGGCCCCCACCTGAG
TTTGAGCGAAATACGGTTGCTTATGATGAGGACCAGCCCCGTGAACTTGAGAAAGCTGTT
GTTCTTCAAGACGCCCTCTCTGATCTCCCAGCTGTCTCGAATTCAGAGTCTCGGGAAAAA
ATGCCATATGAAAAGCCTCCTGAAACAGAATTCCAAAGATATATAAGATCGTCTAAATAT
GGTGATAATATCATCTTTCTACAACAATCATTTCAATTACTATAATCTATCCAGAAGTGT
TTCATTCAAATAATTGATTTCTTCATTTTCGAAGTCTTACTCCTGGTTAACTAACTCGGA
GATTGAATGAACCCCTATATGTTTATTTTATAAGAAAAGAAGATTAAACCTTAGGAGTTG
CTCTGGTTGCAAATAAAAGGTATGGCCTTGATGAAGAGTTAAGAGGTCATAGTTCCGACT
TTCAATTCACAGTGATCGCCTACCTAAGATTTACTATCCTACAAGTTTTCTTGACACTAG
GTACTAATACTTATTTCTTTCCTTCTCTTCTTTCTGATGTTTTAAATTGATTGAACAGAG
ATGACAGGATGTGAAACAGACAGCAATAGTACAGATTTGCTTTATGACCATCAACCACAC
TCGCTAGGTGAAGACGACCACTTGCGAGTTTGCAACATTCCAAAGAGAAAGGGGGCAAAT
TTCAGGGATCTCCCTGGTGTTATTGTGGGGAGTGACAATGTTGTCCGAAGAGATCCAGCA
AACGAAGCATTACTACCATCTGGAAAATTGATGGTACCAGACTATGCTATCACTTTTGAA
CAAGGAAAGTCTAAAAGACCATTTGGCAGGCTGTGGTGGGATGAGACAGTGCCCACAGTA
GTGACTTTCCCAAGTTGCCACAGCTCGGTAGCATTGCACCCAGAACAAGATCGAGTTCTC
ACCATAAGAGAATATGCAAGATTGCAAGGGTTCCCAGACTATTATAAATTCTCTGGGTCT
GTCAAAGAGAGATATCGTCAAGTTGGGAATGCAGTCGCGGTATCGGTGTCACGGGCATTG
GGGTATTCCCTTGGATTGTCAGTGAGAAGAATGGGAGGTGATGAACCATTGATGGTTCTT
CCTCCCAAGTTCTCTCTTTCTAACTACATTCAATTACAAAAGCCACCTGATCATAATGAT
ACTGATTAGCAATTTTTTTGTCTTCAAAATCAGTCTTGATCACCTGACCTGTTGTTTATC
TATTGCTGCCCTGAAAGTGTAAAACTCACTTTCATTGTATTAACATTCTTGTTAGGGCAC
TCACTTGATTTATCTCACCTTAACAACGTAATTTTCATTTGTTGTAAGCATATTCTCCCT
AACCATTTAGAGAGAGAGGCATGTATTTTTACAATGATCTCAAATTTTGAGACAGTTTGT
TGAGATTATTCTTGTGTTTGTTTGAAAGGAATGCAAGATAATTAGCCTTTCCGTTCAAAT
GATACTTCCCC
>Locus_38189_Transcript_1/1_Confidence_0.000_Length_615
CAAAATCGAAAGCATTTCGTAAACCCTCAAAAAGATAACACAGGCAAGAAATCACAGCGA
TGGGCAACTGTTGCCGAAGCCAATCCTCTACGATGGTCTTCGCCGGCGATGATTGGGGCT
CCTTCAGTTCCAAGCACGGTCGTGGTTGCGGCGGAAACGCCACAACCTCCGGCGGCGATC
CAGAGAAGCATAGATTACTTGGGGATCAGAAGGAAGCGGCGTCGTGTTCGCAGCCGCTAG
TGAAAATCAAGATGACGAAGAGAGAGCTTGAGGTTCTGGTGAAGAAGCTGGAGATGCAAG
GACTGACTCTAGAACAAGTTATTGGGCGGATGATGAAGGGTGAAGAAGAATATGAAATTG
AGCATCATCGATCGTGGAGGCCTTCTCTTCAAAGCATTCCAGAGGATTACTGATTGTGTA
AAAAGAAGATAGGGAAAGGAAATTCGTTGATTGGTTTTGTACAAAATATATATTTGATCC
GTTGTTAGTCATTGATATTTGTTTTGATTGTACATGAAAATTGGTTGCCGTATTTTGTAG
ATTTTAGGGCAGATTTGCATTTATTGGAAGGTGGAGAAGCATGTGAAGAAAGATTAAACA
TGAATTTCAGATTTT
>Locus_23473_Transcript_1/1_Confidence_0.000_Length_608
CTTAAATTCTTAAAAAAGAAACTCTAATCTCTTCAGATCTAACGCCCATATGATTAAAGT
TCTAAATATTTGAAGAATACAACTCTCCTAAAGTTTTAAGGTCAGTCCTAAACGATCAAC
AAGTTCAAGACCGATCTAAGCTAATCAACAAAATCAGTAAGCTCAAAGATTGATTGTTCA
AAGGTCGATTGTTCAAGAAGATTGTCAAGCCCAAAGGAAAATATACCCATTGATGAGGTT
TTTGAAAATCTGAGATGTAGCAAAGAGGATCTTACCAGTGAGGCTAATGAGGAAAGGTTG
AAGATTTTTTTGCCAGAGGAAAAGAAGGTTCTCAGAGATGGAAGGTAGAGCAAGCAAGAT
GTTTTCATTTTAGTTCCTGGGAACGTAATCTATGTTAAACTTGGCGACATTATTCTAGTT
GATGCTTGTCTTTTGGATGGGGGTCCTCTAAAAATTGACTATGTTGGTAAAAAATCATGA
TATCCGGAGATTGCAATCTAATTTCTCCTATACCACCTATATTACCCTACGCTCCTACTA
TTGTAATTTTCTTGTAAGAAGTAAGAGGGTAAACGAACGTGTAAGAAGTTAGTTGATCAT
GTAAGAAG
>Locus_4704_Transcript_1/11_Confidence_0.583_Length_2952
TGAAATATGAATAATCATCCTGATTCAGAGACCAACTAATCAATGCTTATCCATAATATC
AAAGCAAAAGAACAAAAAATTAGTTCACGTCTCTACCGTATAAGAAGCCATGGCATTCGC
CATTTTGTATTAATGTTCAATCCAATTTCAATTCTCAGAGTTCTTCGTTGATCCCACCGG
TGCTTCAACAATCATGCCTCAATTTCGTTTTACACTTTCCAAATTCAAATCTCCTAAGAA
ATCACTTTCTACTTCATCTTCATCTTCTTCCATTTATTACCTACGCTCCAATGCCTCAAC
TTCTCCACCTCAATTCTCATCTTTCATCTCCAAATTTACTCAAAGACAGCCTAATGTGGC
AAATCCTTCAAAATTTCCATCTGGGTATTTCTCACATTGTCATCAGCATCGATATTCCAG
CTTCTCCGGGTGCCATGGTGAATTTAACCCCGTTTTTACTAATGGGAATCGGCTGAAATA
CTATAGTTTAAGAGGTTACAAAAGAGGAAAAGTTTGGAGTTGCTTGAATATGGTCAGGAG
ATTTAGTAGTGAGGCGGAACGAGAGTCTATAGAATATGATGTTGTCATCATTGGAGCCGG
ACCTGCTGGGTTATCTGCGGCGATTCGGTTGAAGCAAATGTGTCAAGAAAAGGGTGTTGA
TTTATCGGTTTGTGTGGTGGAGAAAGGCGCTGAAGTTGGTTGTAAATGACAGCCAAGCCA
TTCTAGGCTCTCCAACAGTGGTGGGGGAAAGTTCTGGGTTCCATTTTAATTTGCATTTTA
AAGGTATTTTTAGAACTTAGCAATGTATGCTTTATCTTCATGGACTGTAGAGAATGAGCA
GTTGAGTAGGAGAAGATTTAGGGAACATTTGAAGGACAGTTGCACAGCTCAGGTATGCTT
TTGAATGGATTGTTGATGTAACGATGCAGTACTTCAAAGGGGATTCATGTCATGAACGTG
ATGCTCCTCATCGTTATTGAAATGAGAAGTTTAATTGGATGTTATTAACTATGATTTATT
TTTGTTTTATTCCCATGGGAAGCAGCACTGGATTTTCTTGGGGAAATATCGTCTATCCTA
TGCCGTCATGGAGATTTATATTTCTCAATTTTTATGAAATCCTTTCGATGTATTGAACCT
TCTAACTCTTCTATTGATTCTCAACAGGCGCTCACATCCTCTCTGGAAATGTTTTTGAAC
CCCGAGCATTGGACGAACTAATCCCCACATGGAAAGAGGATGAGGCACCAATCAATGTAC
CTGTGACTTCTGATAAATTTTGGTTTCTAACAAAAAATCGTGCCTTTTCACTTCCTTGTC
CCTTTAACAATGAAGGAAACTATGTGATAAGTTTAAGTCAGTTAGTTCGTTGGTTGGGAA
TGAAAGCGGAAGAGCTGGGGGTAGAAATATATCCAGGCTTTGCTGCTAGTGAGGTGTTAT
ATGATACAACTGACACTGTTATTGGCATTAGAACTAATGACATGGGAGTAGCAAAAGATG
GCTCAAAGAAGGATAATTATCAACTTGGTGTAGAACTGAGAGGGCGCATAACGCTTCTGG
CTGAGGGATGTCGAGGATCAATATCAGAGAAATTAATAAAAAAATACAGTTTGAGGAAGA
AGGTAAATGCTCAGCATCAGACATATGCTTTGGGGATTAAAGAGGTGTGGGAAATAGACG
AGGGCAAACATGATCCAGGAGCTGTGCTGCATACTTTGGGTTGGCCCTTGGACCGTAAGA
CGTATGGAGGCTCGTTTTTGTACCACATGAAGGATAGACAGATTTCAATCGGCCTTGTAG
TTGCTTTAAATTATCAGAATCCTTTCTTGAATCCTTATGAAGAATTTCAGAAATTAAAGC
ACCATCCTGCCATCAAAGATCTTCTAAAAGGGGGGACAGTTGTGCAATATGGGGCTCGAA
CATTAAATGAAGGCGGTCTTCAGTTTTCCCGGGAGGAGCAATTATTGGATGTTCAGCTGG
CTTTTTAAATGTACCCAAGATTAAGGGAACACATACTGCAATGAAGTCAGGAATGCTGGC
AGCTGAGGCTGCATTTGCCACGCTTCATGGAGCCTCAAATATGGATGTGTATTGGGACAG
TTTGCAAAGTAGTTGGATATGGGAAGAACTTTATCGAGCTCGGAACTATAGACCAGCATT
TGAGCATGGTCTTATCTCTGGCTTGACAATAAGTGCCCTGGAGCACTACGTGCTTAAAGG
AAGGTCCCCTCTCACACTAAAGCATGGGAAACCTGACCACGAAGCTACAAACGTTGCAAG
TTTACATACTCCAATTAATTATCCAAAGCCTGATAATATTTTGTCATTTGATGTGCCAAC
CTCACTACACAGGAGCAACACAAATCATGAACATGATCAGCCAGCTCACCTTCGCTTAAG
GGACGCCAGGATTCCCGAGGAAGTAAATTTGAAAGAATATGCTGCACCAGAGTCAAGATA
TTGTCCTGCCCGCGTATACGAGTATATACCTGATGAAAACGACCAGATGAAGCTGCAGAT
TAATGCTCAAAATTGTCTTCATTGCAAGGCTTGTGATATTAAAGATCCAAAACAAAACAT
AGAGTGGAGCGTTCCGGAAGGAGGTGGCGGTCCAGGCTACTCCGTCATGTAAATATGTAA
TGTAGAATGATGTGGGATTCTTTGAGGATACATGAGATCCTGCTTTGAACTCTTCTGCTC
AAAGGGAAAAGGCTTCATCTTTTACCAATAAAGCAAACCGTTGATTCATTGTTAACATCT
TTAGTTTAATTAGCCTACATATTTCACATCTTTTATCAATAAAGGCCAAGTTTCTTTTGA
GTTTTCCACTTTACGGCCATTTTTTGGCAATAATAAAGATTTGATTGGATCATAAAGAAA
ATTGTAATGAAATATCATCGATTTTCTTAATTACTCAATTAAAATATGCAAATGAAGTTT
TTTATATATAGA
>Locus_3599_Transcript_4/7_Confidence_0.529_Length_3364
GACAAACTTTGATGAATCTCAAATCTCAAGCTTTTCTAATACAATACCTAAATTTTAAAA
TAAGGTGATCAGCTTGGTTATATTAGGTTTGGTTCTTTAAAACCCAAAATCGGCTTTATA
ATCCATTTCCTGCATGTACACATCCAAACGGTGAAACCAAACCGATACCAACCTGAACAA
ACGATGGGTGCAGTTGGTTTGAGCAAAATTTTAAATTTTGGGTTTTCCCCAAACCGATGC
ACCCATACTCTGAGAATTATAGCTGAACCTGAGAAAGAATGTGAATAATGACTTTCACAT
TGCCATCAACAAATTTGATTTACCAATCGTGCTTGCAAAACAGATATCATTAAAGATTTA
TCGACCCATAGTTACATAACTTCATCCAAAATAACGATACTTGAAATGCAAGTGCAGCCG
ATTTTATTCAGAATCCTCCTATCCCTTTAGCTGGCAATAACTCCTGCAAAGAGATGTCAG
GAGAAACTACTGGCTTACAGTTAAAAACAATACAACAATATATATACATCGATATGTACA
ATAGCCAAGTACTCCATTTATTATGGAGGTTTTTGCAAAGTAATGTAGACAAATACACAG
TAGTTTGGGTCGGGAATGCAGTGATCTGCAATCTGCATCTCAAGAAATAAAATGAGAGTT
TTTCACACTTTTTTCTCTTGAAACAGAGCTGGATACAATTGGCTACTTGAAATCATATAT
ATGTTTAATATTTAAAAGGAGAAAATTTTATGATGGAATGCAGAGATAAAGAAAGATGAA
AAGAAATTGTATGTCTTAATTTAACCGATGTGATTACCTTTACCTATCCTCCTTGAGCTT
TAGCTACGGGGGAAGGGTAGGATCTGAAAAGATCTTATGAAGCACAAGCAAACAAGGATG
TCACTGGCATGACAGTCACATTTGAAGAAGATTATTCACAGTGACTGTGACAGAATTTGT
ACGCTGCAAGTCCTGAAAAATCAACTCATCGGGGACATGAGGTAGAACTTCTCGAACTGT
CTCAGCCATGGCAAGTATATTGGCTAGATTTTCATTTGAGGCACGAGCTACATTCATATT
TAAACCACCCATACTACCAGGATGTCTTCCAACAACATTTCGAGGAACTTGTGAACCACC
AGCAACAACCTGTGATGGATTAAGAGGCCAAAGGCTCCAAGCAGAATCTTCAATTGATGT
CTGGGCATAAGTTTCACCAACAGATGCAAGATGTCTCATCATCATCTGAACTCTACCTAA
TCCAACTGATCTAGCAGCATTCGATGGACCAGCTCCATCCATGCTCTGGCTGGTCCAGTC
ATGCAACCAACTTGGATCAAGACTTGTGCTTCTCCAAGGACTGCCTTCAACCGGATTCTG
TGTCTGATTGGGGAAAATCCCTGTAGGGAGGGTCGGTATAGTAGCATTCTGTCTATTAAG
ACCTGCACTTATCTGACGAGCAAGCTGCTCATCACTAAAAGTTTCTCCTGCACGAGGATT
TACATCATTTTCTTGTCTGCCTACAAAAAGTGGCTTTCGACAAGTAGGGCATGAATAATA
CTCATTTAGACCTTGATCCAACCAAGATCTCAAGCAAGCAAGATGAAAAAGGTGGTTGCA
GTTTAACTTCTTAGCCTTGGCCATGGGTTCCCTGCAGATAGCACATTCGTCATCATATGC
TTGAAGCTCTTCAGGTGTTGCGTCAGGAAGAGCTGCATTTAAAGCACCTAATGCTTTCCT
CAATTTCATGAAACCTCTAATTCGCTTTACAATTGCACTTAATAAGGCGCGAATGTTCAA
GAAGAGAACTGCATCCACAAGATTAAATGTCATTCCATGAAGTCGCCATATATACACGTA
ATGACCAAGTGCCATCAGTAGTGTTGCCATGTCAAGGAAAAATCCCAGATTTCGTATAAG
AGTGCCTTTCAATTCCCACAACAAACAATTTGTATTGTTTCCAGCTGAATGATGAAGCCA
TATATCAAGTAACTGAAAGCCATGAACCAAAATTGCCTGTAATGTCTCAAAAGCAATGCT
TAAAGGCTCAAAGAACAACAAGAGAAACAGAGATAAACCCAGTGTTCGGTATATCATCAG
ACAGAATCTTATCCCAGAAAGATCAACAATGAGGACCAGCAATAATACAGAATATACACA
GAAATATGTCCATGATGTGGCAGAAGGCGATGCATTCAGACGTTCGAGACGATCTCTAGC
CAATGCTTGAAACATCTTCAATGAACATAAGACAGCCAACCAGATAGACCACAATGCAAC
ATGATATTTTGTTGGAGGAACAACCAGAGGCAGAAATGTTCCCTTGTAAATGACATAATT
AACAAGACGCTCCACCATTTTCCGACTCTCAGATGAATACAGCTCAACAAAAATTATGGT
CTTTAGAAATAGTATGAGTAGAACAAACACATTAAGTGCAAAATTAGCCAGCAGTCCAAC
CGTAACATAGGAACTTAAGAGCAAATCAACGACAGGGGCAGCATTCTCTGTCTTGAAGGG
ATTTTCGCCAATTATTTTTTCTGACCTTAGGTTATCTATTGATAATTCTGTCCATAACTG
GAGACCAATAAAACTTAATGCTGTACATGCCGCAGAAATTGCTATATAGCTGACACCCAT
TGATGTTAGTTTTAGTAACTTCACTATGACCAAAATTCAGCAAAACCATCACAATGGAAG
CTGCATTGTTCTCTGATACTAATACTCAGCATCATCATCAGAGCATGGAACAAAACAAGG
AGCCTAGCTTTATCCTCAGCTTCTGAATCAATTTATTTGCTGCAACCCTCCGAGCCAAAA
AACTAGTACCTGTCATTAATAACATCAGCTGAAATTGCCACATCTAGAAAGAGAATTTCT
CAAATCAACAAAAACCCAGGTTCGAGTTAAGAAACCTCTTGATAAATTTAAATAACGCAA
CAGTAGAAGTTACTGGATATATGTATCATTTCTTCAATATAACCTTAAGCATTCAAAAAC
TCACTCAATTCCATGATTGTTATAAAATCTCAAGAAGATGAGTATTAAAGTAATTCATCA
AACAGAGTAGACTGTAAATTCAACCGGCATAGAGAATAAAAGAGGAGGGCCAGCTCGAGC
AATATCGCTCAGAACATCAAAACGCTATGCAACAAATTCAATCCAACCCGTGATTAGATA
TCATAAAACTTGAAAATTGAAAAAGAAAACCCCACAAAAACCCGGTAGCTAAAACTCAGA
AATCATGCAAAATGGGGAGAATACAGAAAATCTAAGCAAATAATTTCGACGAATTAGAAA
GTGCTTTGGGGATTGATCAAACTGAGAGATAAAAAGGAAAGATTAATCAAATGATCAGTT
AGAG
>Locus_1521_Transcript_6/7_Confidence_0.133_Length_1893
TTTTTTTTTTTTACTTTTGGGTAAATATAGCTGTCTTAACACACTTGAAAGAAATAAAGA
TTCACAAATTAAGATATTCCACAATGATGCTTGAATTCTCAACTCAAAAGGAAAACTAAA
ACAACACCCGTCAAGATGAGATAATTGCTTCATCACTTAAAGCATTTGGCATCCAACAAA
GCCTCCCCTTCAAAAGGCTCCTGATCTTCAATCATCTGGTTTACGCATTCCTTCTGTACT
TCATCCGATATATCAACCTTCCTCCATTCATAAAGTTCCATGTCATAGCACTCGTCCAAG
ATGAATTTCGGGATCTCTTGTCCACGGAAAAGCCATAAGCCCTTCACCTTAAATGGAGGT
TCTGATCCAATCACTAACATCTTCCCAAAAGCATACTTACGAGCGAGATCCATCCGCTGG
AGAAAGCCACCAACCTTGTTCAACGTCACGAATGAAACAATGTTCTCATCGTTGTACTTG
TAATCACAGAACCAAAGAGAATATCCCTCTGGATCGTACATGTCCCAAAATCCTTTAATT
GCAACCTCCCGAAAGTTGGTTTTGGTATTCGAGTATAGCCGCTTCCACTCATCCAGAATC
ATCTTACTGGGAGGTAGCAAATCAAGAGGATTTTTGGGTTTTGGCTTTGGTGCCTCATCT
TCTCCCTCGCCAGCTACATCCCTTGGCTTCTCTTTTTCAGCTTCCTTTTTCGGTTCTTTC
TTACTCTCATTTGAGTCCTTTGGCTTAGAAGAATCATCAGGTTTTTTGGCAGATTGAACA
GGAAGAACTGACTCTGCCTGCTTCACCTCACCAAGGACTTTTTTGAAGTTTGGTTGATTG
ACCAATGTCCAGAAGTACCGCTCAACATGTGGGAACTCCGAGGTAAAGTTCTTAGTCATG
AGCTTAGTAAAACCCAATAATAGGTTGCAAGTCATTACTATATCAGCTAATGTAATAGAA
TGACCAACTAGGTATGTATTTGAAGCCAGGTGTGTATTCAAAGCTCCCAAAGCTCTCTTC
AATGCAGCAATTGCAGCTTCCTCAACCTTAGTTCAGGAAGGAAAATATATGTAAGCAAAT
CATAGGAGATGGGCACTAATCATGATAGAATAACTACATTACTGTAAAAGACGATGAAAA
TGCAGGTGTTTGCAACCATAAAATCTAGGATTTGACCAATTACAATGAAATAGTCTAAAT
AATCCAAAAGGAAGTAATTTAAGAATAAACACAAGCTAAAAAGGAATCAGAAAAATTAGG
AGACTAAAATGCCCACAAATATTACTTACAGGAGGAAGATAAGCAGCTCTCCCCATTCTA
GGTCTAAACCAAGTCAGAATATTAGAATCTACCTCCAATGATGCAAACTCAATCCATTGT
TCAATATGCCCATAATCTATCAGAAATGAACCATACAGAGGACTATCAGCCTTCAAACGT
GCAACATAACGGGCTATGGCATTACTCTCGAATATGGGTCCGTTGGGCGTTTCTAAAACA
GGAACCTTCCCAATAGGGTTCATCTTGATAAACTCCGGAGTCTTGTTTGAGACTCCCATC
TCAAAGTCTGGGACCACTTTCACTTCGACTCCATTGTATTCTGCAGCAATGAGAGCCTTG
AAAGAATTTTTATTCGTCTTTCCTGCGTGTAAGACCAAAACCATGGCTGAAGGGAGAAAT
GCTCCACGCCCAAAATTCAGATCTGTGGACAGAATCAAGTGAGCAATGAACAGTAAAAGG
AAATTGCATGGAATTAGTTTCCGCAATGGCAAAGAACAAACAAAAATTTGTTGACTAACA
AACACAAAACAGAGAGATTGAGAATCATTACGTTGAAGATTGAATTGAAGAAGTAGAGAG
CTGGATGGGGGAGCGTAGTCGCAGAAACCGAGA
>Locus_4485_Transcript_3/3_Confidence_0.000_Length_4312
AATCATCTTTTGTGTTTCTCTTTTGATTCTCACCATTGGCTTAATAAGAGAGAAAGACAG
TAAAGTAATTCCTCTTGTTTTTTCATATACTCTGTTTTCTTTTTTTATTCTGTTTTTGGG
GATGTTTGTTGTATTGAATGTAAAAGTTTCTCTTACAATCTCTTATTGACTTTTTTGAGA
TTCTTTTTTAGATATTTATTAACCAAATTTGTTCTAGAATTCAAAATGACGATTCTTAAA
TGTCATTATTCTCTGTGCTGTTTTTTCCAGTAGGTAGAGTTTGAACTTAGGACAACAAAT
ATGGAGATACAAAATGGTGTAGACGGAAACTCAAATAATACAGATCAACCAAGCTCATCA
AGAGCTAATGAAACTGAGAAAAGCTCCAATAAGAATGCAAACCAACAAGATTTGAAGAAC
AAAAATGGAGATGGGAAAACGAATTCGGTTCCATTCTACAAGCTATTCTCATTTGCAGAT
TCGACTGATGTTCTTTTGATGATCATTGGCTCGATCGGCGCCATAGGGAACGGCCTCAGT
CTTCCACTTATGACTATTGTGTTTGGAGAATTGACTGATTCATTTGGTGTTAATCAGAGC
AATTCAGATATAGTTAAAGTAGTTTCCAAGGTATGTCTTAAATTTGTGTACTTAGCAATT
GGATGTGGTGCAGCGGCTTTTATCCAGGTGGCTAGTTGGATGGTCACAGGGGAGAGGCAA
GCTTCGAGAATAAGGGGTTTGTATCTCAAAACTATATTGAGGCAAGATGTTTCTTTCTTT
GACATGGAAACGAACACCGGAGAGGTGGTTGAGAGGATGTCGGGAGACACCGTTCTTATA
CAAGATGCAATGGGGGAGAAGGTTGGAAAATGTATACAACTTGTATCAACATTCTTTGGA
GGCTTTATAATAGCTTTCATTAAAGGGTGGCTTTTAACGCTCGTCATGTTATCCTCCCTT
CCTCTCCTTGTGATTTCTGGAGGCATTACATCGGTTGTTATTACAAAAATGACTTCCCGT
GGTCAAAGTGCTTATGCAAAAGCAGCCGATGTCGTCGAGCAAACAATCAGCTCAATTAGA
ACGGTTGCCTCATTTACTGGAGAGAAACAAGCTGTGAGCAGTTATAAAAAGTTTCTGGTA
AACGCTTATCGATCGGGTGTTCAAGAAGGATTGGCTGTGGGAGTTGGTTTTGGAACTATT
TTTGCAGTACTTTTCTTCAGCTATTCATTGGCTATATGGTATGGTGCAAAGTTGGTATTG
GATAAAGGATACACTGGAGGCGAAGTTCTTAACGTGGTCGTTGCCGTGTTAACTGGTTCC
ATGTCTTTAGGCCAAGCATCTCCATGCTTAAGTGCATTTGCTGCTGGTCGAGCTGCAGCA
TTTAAAATGTTTGAAACTATCGAGAGGAAGCCTCTCATTGATGCTTATGACATGAAAGGA
AAGATATTAGACGACATTACTGGTGATATAGAATTGAGAGATGTTCATTTTAGCTATCCT
ACAAGACCAAATGAGCAGATTTTTAATGGATTTTCCCTGAAAATTCCGAGCGGGACGACT
GCTGCTTTGGTTGGACAAAGTGGAAGTGGAAAATCAACTGTGATAAGCTTGATTGAGAGA
TTCTATGATCCAAGTATGGGTGAAGTTCTTATTGATGGCATTAACCTCAAAGAGTTTCAA
CTAAAATGGATTAGAAGTAAAATTGGTCTTGTCAGCCAAGAACCTGTGTTGTTTGCATCT
AGCATAAAGGATAACATCGCTTATGGAAAAGACGGTGCAACCATGGAAGAGATAAAAGCA
GCAGCTGAACTTGCCAATGCGTCAAAATTTATCGACAAACTACCCCAGGGACTGGACACA
CTTGTTGGTGCTCATGGAACTCAACTTTCTGGTGGTCAAAAGCAAAGAGTTGCCATTGCT
AGAGCAATTTTGAAAGATCCACGAATCTTACTTCTAGATGAAGCTACAAGTGCACTTGAT
GCTGAATCCGAGCATGTCGTGCAAGAGGCATTGGACCGTATCATGGTTAATCGAACTACG
GTAATTGTTGCACATCGTCTAAGCACCGTAAGAAATGCAGATATGATTGCTGTCATTCAT
AAAGGAAAGATGGTTGAAAAAGGCTCTCACACAGAACTACTTAAGGATCCTGAAGGACCT
TATTCACAACTTATTAGGCTGCAAGAAGTCAACCAAGAGTCTCAAGAAGCTGGAATTGAT
AAAGTTAAACAAGAAAGTACATCGGGATCGTTTAGACGATATAGCAAAGGAGCGTCAATG
CCACGATCCATAAGTAGAGGATCATCTGGTGTAGGAAACAGCAGCCGCCACTCTTTCTCG
GTTTCATTTGGATTACCTGCGGGAGTTCCTATTACAGATGTTCCTATGGCTGATGAAAGT
GCATCTGTCGACACCAAAGAACGATCACCTCCAGTCCCACTTCGTCGACTTGCATCCCTC
AATAAGCCTGAAATTCCCATACTTGTACTTGGATCTGTGGCTGCCATCATCAATGGTGTC
ATTCTTCCACTTTTCGGCTTACTATTTGCCAATGCCATCGAAACATTTTACAAACCGCCG
GATAAACTCAAAAAGGATTCAAGATTTTGGGCATTGATAATGATGTTGCTTGGTATAGCA
TCATTAGTGGCAGCTCCAGCAAAAACATACTTCTTTTCTGTGGCTGGTTGCAAGTTAATA
CAACGGATTAGATTGCTTTGTTTTCAAAACATAGTTAACATGGAGATTGGTTGGTTTGAT
AGAACCGAAAATTCTAGTGGTTCAATAGGTGCTAGGCTCTCAGCAAATGCTGCAACTGTA
CGTGCATTGGTCGGGGATGCACTAAGTCAACTTGTTGAGAATCTCGCAGCAGTTACAGCT
GGTTTAGTCGTTGCTTTTGTTTCAAGTTGGCAGTTGGCTTTGATAGTCCTCGCCATGTTT
CCACTTCTTGGGCTTAATGGCTATGTACAAATGAAGTTTTTGAAAGGATTTAGTGCTGAC
GCAAAGTTGATGTACGAACAAGCCAGCCAGGTTGCTACCGATGCCGTGGGGAGTATAAGG
ACAGTTGCATCATTTTGTGCAGAAGAAAAGGTGATGCTACTTTACAAAAAGAAATGTGAA
GGTCCAATGAAGGCAGGGATAAGACAAGGTTTGATCAGTGGGACTGGATTTGGAGTATCA
TTCTTTTTATTGTTTTCAGTCTATGCTGCAACATTCTTTGCCGGTGCTCATTTTGTTCAA
GATGGCAAAGCCACTTTCTCTGACGTTTTTCGAGTTTTCTTTGCTTTGACAATGGCTGCT
TTTGCCATTTCTCAATCAAGTTCACTTGCACCTGATTCTACCAAGGCAAAAGAAGCCACT
GCTTCCATATTTTCCATGATTGATCGTAAATCAGAAATCGACCCAAGTGTTGAAACAGGT
GAAACATTGGAAAATTTTAAGGGTGAGATCGAGTTTCGACATGTAAGCTTCAAGTATCCT
TCTAGACCAGATGTTCAAATTCTTCGAGACCTCAGCTTGACCATCCGATCCGGGAAGACT
GTTGCTCTAGTTGGAGAAAGTGGCTGCGGAAAATCCACTGTCATCTCTCTATTACAAAGG
TTTTACGATCCCGATTCTGGTAGCATAACACTTGATGGAATTGAGATTCACAAATTTCAA
CTCAAATGGTTGAGACAACAAATGGGTTTAGTGAGCCAAGAACCGATTCTTTTCAATGAC
ACGATCCGAGCTAACATAGCATATGGGAAGGGAGGAGATGCAACCGAGGCCGAAATAATC
GCTGCAGCTGAATTGTCTAATGCTCATAAGTTCATCAGTAGTTTGCATCAGGGCTATGAC
TCGATGGTGGGAGAGAGAGGAGCTCAACTGTCGGGAGGGCAGAAGCAACGAGTAGCTATT
GCACGAGCAATAATCAAGAGCCCAAAGATCTTGTTGTTAGATGAGGCAACAAGTGCACTT
GATGCGGAATCAGAAAGAGTAGTTCAAGATGCATTAGATAAGGTGATGGTAAACAGAACA
ACCATAGTGGTAGCTCATAGATTAAGCACTGTGAAAAATGCTGATATAATTGCAGTGGTA
AAAAATGGAGTCATAGTTGAAAAAGGAAAGCATGATACTTTGATTAATATCAAAGATGGA
TTTTATGCTTCCTTAGTTCAACTTCACACAAATGCTTCATCTTCATCAGCTTAATCACCA
TTTTCCCACATTTATCTTTTTTCTTTTATACATACATGTATAATCTTGTATTTTTATTTT
GAAAGACTTGAAAAGTGTTAGTAATCATTTTTGTTTTTTTTTTTTATTGGGG
>Locus_735_Transcript_6/9_Confidence_0.474_Length_2132
CTGTTTGCTCTGTTCTTCTATTTTCCTTCCTGTCGTTGAGTTTATTGATAGCTGATCTAT
CCCTTGCATTAGATTTCTTCAATCCTGCTTGTATTGCAGCCTTTGCCTCCGCAAGGTTTG
ATGCACTATCTTCGGGAGAAAAGCTTGAAGTCCTTTCTTGAATTCCCATTCTGGATTTTG
GAGTCTGAGGAGAACCAGAATCATCACGTTGACCACGCATAACAACAGTACCACTAAAAG
ATGTGTCCTCAAAATATCCTTGTGCACTTCCAGACGGACTGCTTTCATTGTGAAATTGAG
TAGATGCTTGAGATCCCCTCGGAGACCGGATCACAACGGTTCCTGAACCACTTACAGATA
GCTCTTCATCTTCACTAGCATCTCCCATACTGTATGAATCTCTGGTGTTTTCTGATACGT
CGCGTGATGCATATCCAGACACAGCTAGCCAGTTACCACTCTCTGCAACTCTACTAGGTG
CACCCTGACCATAAGGAATTTCTGGTTTTCTTTCCCTAATTTGAGGTGGTTTTACTACAC
TTCGAACAGTACCTGTACTATGTGGTCCCCCAATACTAAAGTCCCATCCAGCATTCTTTG
GAGCTTTACTCTGGTTGCTGGCACGAACAGTTTCCTCCCTCACATTTCTTGATACTTTCA
CAGTGTCTGTCGTTTCACCCATAGCTCTAGAACCATTTGTTGGTGTTTCTGCATCTTCTT
CCTTTATTTGGTACTTTGGGCGCTCTCTTATTCTCTCCAGAAGCCTAGGACTCTTCCTGG
CATTCTTAATGAATCGGTGCTTCAGAAGCTCTTTGGCACTAGGTCTCTAGTAGAAAGATA
AAGACGTATTAAACCGATTTGCAAACAAAAACTGAAAATATACCAAACAGATATAGATAT
ATCCGCACATCATAAAAATCATAACTTCAAAAGGGCAGGACACATGAACAATCTGAATGC
TTGCATCAAGTTTGAACAAGAAACAATCACAAATAAATAACACATGAATAGAAGGAAGAG
TGTGAACATTAGAGAGAACAAATAAAAGATGAATTACCAGGAAATGAAATAATCAATTTA
AATCCCGTGAACCTTAATAATAACCCTAAGCATGCCCCAACTTTTCATACCTTTAACGAA
TTCTGGGTGCTCACTTTTAACTTTCAAGTAGCTGCCTCATTTCTTATATTCTCTTTAAAA
ATATTTTTAAAAAAGAAAAAAGGGGAAGAAGAAGAAACTGTGAATCCCAACCGTGATCAA
CCAATTGCAACATATCGACCTACCAAATAAGCACTGTAGGAAAGTACCTGAAAATCACTA
TACAGATGCTCACTGCATCATTCATGCTCTCTTTTCACAGAAACAATAATTTGCGGCCCG
CAACCATTTGAATTTCAACAACATAAAAGAATTCAACTAAAACATGGAACCAGAGCTCAG
GAGAAGAACAATGCTTTTACCTCAGCAGGTATTTTCTTCAGACATAGTGACACTAATTCT
TTCATTGGCCGAGAAAAATGTTCATCCAACTGAGGTGGATTTTCCCGAGGTATGATAAAA
AGAACTCTCATGGGATGAAGATCAGCAAGTGGAGGCTCCCCTTTTGCCATTTCAATAGCA
GTGATTCCTAGAGACCAGATGTCTGCCTTTTCATTATATCCTTCAGAGTTCTGAATTACC
TCTGGCGCCATCCAGAATGGAGTTCCTACAAATGTCTTTCTCCTCGATATTGTCCTTGTT
AACTGAGCAGAAACACCAAAATCTGCAACCTTAACATCACCATTTTCACTCAGTAAAATG
TTTGCCGCTTTAATGTCCCTGTGGATTTTTCCCTCGGTGTGCAAATAATCAATTGCATGC
AGCAAATCCCGTAGAATGCATGCAATTGACATTTCATCGAGCGGTGGCCCAGACTGAAGC
AGATCTGCAACAGAGCCACCAGCCATATATTCCATTATTATCCATAATTTCGTCTGGTGT
AGATAAGAACCATAGTACTCAGTAATGTAGGGTGATCGACATTGTGACAAAACAGAAATT
TCCTTTTGAATATCCTCAATTTCATCCTCAGATTCTTCCAAATCAATAACTTTGATAGCA
ACTTCTTTGTTAAGCTCCTTGTCAAACCCCTT
>Locus_36655_Transcript_1/1_Confidence_0.000_Length_304
AAAAAAAAATTTCGAACTTCATGTATTTATAGCTTCTTCAAAAGAAAATCACAAAATAGG
AGACAAATAAATTTCATGGTTTCACCAACTCATTCCTTTAAAAGATTTATATCAATCTTC
TTCATGCAACCTTATGAAACAATAAATAAACATCTCTAAGAAGTTAAATGTAACATCAAT
AAACAATCTATCATACTGCCCAATGAAACTACTCTATATTTTTTGCCTGTTCAAACAAAT
CATATTAAGTTGAGTAGAATGTAAGAGACCAATAACTCTACTTCCATATTTACGTGGATT
TTCC
>Locus_15456_Transcript_4/4_Confidence_0.000_Length_1597
CCATTGAGAGAGTTGCTGAACCAGCTCCTGCTTTGGCCTGCAAAGAGTTGCAGGTTAGTA
TAATACGTTATTGTGATAATGTTGATGATAATGCAGCAGAATGGATTCAACAAGTGTAAA
ACTCTCTATAGATGTTGAGCACTTGCAAACTAGTATGGCCCAATTTGCAGGTCAGCCTAA
TTTGCGCCCCATGCAACAGTCTACATATTAGATTTTAACAGAAGATAAATAATGGTTCTG
CCTCCATCACATGTTACGCCAATAAAACTTCAGAAAACAAAAAGAGCAAAATAACTTGAG
GAGGTGATGAAAACTGCTTATATGACCTTTATATAGCAACATCTAAACAACTAAACAAGG
ACGAAGACAAGTCTGATTCTACATGAATTACACGCTTCTTCTAAATTAATATACTCAGTT
CATTATTCTTCGTCCAGTATGAATCCACACCATTATAATGTCATTTATCGCCAATTAATG
TGTTCAAGAACACAAGCAAGCATAGACACTGGTATTTCGGCATTTATTGGACCACTGGTA
TCTACCAAACCAGCAAGCTTTTGCTATTAGAGCTGTTCATTAAAATGCATAGTTATAGAG
ATATCGAGTCCAACAAACAAATGAATTTTTTACCTCAACAACTTCTGTTCCACCATTTTG
AATCCTATCGGTCAGGTAATTAATCTCTTCTTGTGTGAAAGAACTTGGAGGCTTGACCTG
AGAAAGAAGGGGTAAAATGGTTACACCAGCATGACCGCCAACAACTGGAACATCAACATC
CCGAGGGTCAAGACCCAATACTTCTGCCACAAAGGTATTGGCTCTGACGACGTCAAGCAT
TGTAACTCCCAGAAGTCGCTTTGGATCATAAGTTCCAGCTTTCTTGAAAACTTCAGCTGC
AATGGGCACGGTGGAGTTCACAGGATTACTGATCAGGTTGACAATGGCTCTAGGACAACA
CTTTGCAATCCCTTCACAAAGAGTCTTGACAATTCCTGCGTTTATTTTGAATAGATCATC
CCTTGTCATTCCTGGTTTCCGAGGAACGCCTGCAGGGATTATAACAAGATCCATGCCAGT
AAGCGCAGCCTCTAGCTGCTGCTGCCCCAAGAATCCACGCACCACAGCACCCGTGTCCAT
GTGGCTAATATCAGCAGTGACGCCAGGGGCATTGACTACATCATATAGATGTAGGACAGA
AACCAGAGGATTCATCTTCATCAACATCGCAAGTGGCTGTCCAATGCCACCGGCAGCCCC
AAGTATTGCGACTCTGAACCCAGGAGCTCCGCCTTTGGCCCGGCAATTCGCCCTCCTCAA
AACTGAACTCTCCTCCATCTGATACTTGGGAGGATGAAGATGAGCAGAGATTCGAGCAAT
GCGCTGGTTAACATCAGGAATCGGCTGCATGGTTAGTAGCACGAACAGAAAACAAAGGCA
CCGCTCCAAGATCAGAAAACTTTGGGAAGTTGGCGTTGGGAAGAGGAAAATGCTTGGCGG
GTCAAATTATATGATAATAATACAATAAACAAATGGTTGGGAACTGTGATGAGAAAGAAA
GACCATCTCCTTCGCGTCTCTGAACCCAGGAGCTCCG
>Locus_22524_Transcript_1/1_Confidence_0.000_Length_246
CCAAGAGGGAGATAGCGTATGTGCCAGCATGACTAAGGACCAAATAAAATCCATTTGCGA
TAAGGTTCCAATAACATCAGGTGCCAGCATGAGTATGAGTTGCCGAAGATATGAAGATAT
GGATTTGTAATCCTGATCATATTGAAGAACAGCAACTGAGTGAGAGACAAAGGCAGTGGG
ATCTTCTCTGCAACTTGTCTGAAGCTTGATTTTGCAAATTGAGTTTTTGAATATTTCAAT
ATGCCC
>Locus_31193_Transcript_1/1_Confidence_0.000_Length_1884
CTTTCCTTTCCCTTACACTCTTCACTAAAACTTAGCTTAGTGGACCAATATCCGAAGCTC
AAACGCGCTGAAGCTTTTATTATATCTTTCCCTTGCTCTCTGAAATGTTCTTCTTCTTCT
TAGCTCTTGAAGAATATGGCAAGGTCTTGGATAATTGATAGCCGAACAATTGCAAGAAAA
GTCAGGCACATCAGTCAACCTCCTTCACAAGTAATTAAAGATTGTGATGCGAAACGAGAA
TGTCCAAACTGTAACTTTATGATTGATAATACCGATGTTTTGTCTGAATGGCCAGGGTTG
CCTGCTGGTGTTAAATTTGATCCAACTGATGATGAAATAATGGATCACTTAGCGGCCAAG
TGCGCTGTTGGAAATTTAAAGCCACATGCATTAATTGATGAATTCATCCCCACACTTGAA
ACTGACCAAGGAATCTGTTACACTCATCCAGAAAATCTCCCTGGTGTCAGTAAAGATGGA
AATGATGTCCATTTCTTTCACAAAACAAACAATGCATATGCCACAGGTCAAAGGAAGCGC
CGCAAGATAGAAAGTGAACAAAGTTCAAGCCTCGAACATTTTCGCTGGCACAAAACCGGC
AAGACCAAAGCTATGATATCAAATGGTGTTCATAAGGGATGGAAGAAGATCTTCTCTCTG
TACAGAAGTTCAAAAGGAGGCTCAAAACCCGAAAAATCTAATTGGGTGATACATCAATAT
CATTTGGGAACTGAAGAAGATGAGAAGGAAGGCGAATACGTTTTGTCGAAAATTTCTTAT
CAGCAACCAAAACAATGTATTAAGAACAATGATAATATGCTCATTGAGTATTTAGATGCT
ATGCTCCATCAAACAAGTCCTAGAACTCCCAAGTCGAATCCTCCGGTTCCACCTCGATCG
GGAAAATCACTTGTCTCCAATGCCGTTGCTGACAATAGTCTGCCTCAGTCATCGGCAAAG
GAAGAAGAGTTGACTCCGGAGGCATTTCGTGTTTCTTATGCCAATATTTCATCAGAGAAT
GATGGGGGATGCCATGGATGGATGGCTGGAGAATCTCAGGATATAGCTGATGTTGAATTA
CATTACTTGGAAGAAAACTTATTATGCAATGAAGTCCTAGATTCTAGTGCTTTTATAAGT
AGCAACCAAGTAAATCAAATACCTTTCCCTCTCTCCGGTAGCAACGCTTACCACGAGATT
GCAAACGATAATGTTCCTTGTGGTATTGCAGACCTTGAGAACCTTGACTTGGATACTCCA
CCTGATTTTCATCTTGCAGACCTGCAGTTTGGTTCTCAAGAGAGCATTTTCGACTGGATT
GACAGGATATGAAGTGATGTTGACGTAAAATCTCATGAGAGAATGACATATTACAATCTG
ACTTTTCTACTCTGAATCTTCTTTGAAGTCACCATATTTCATCGTAAAATTTTTTCCAGT
CATCTGGTTTTCATTATTTGCATGGGGAATGTCATGCATTTCATCCATCGCAAGTCAGTT
AAGCTTCGGTATTCAAATGGCACGTTACGACTTACAACCATACATATTAGTTGTTTCTCA
CAGTCAAGTCATTGAATCAAGAACAACCGCAACCGATCCCGGGATCAAGCATGTTCTTGC
TCAAATTTTGTGTTAAGTGCACCGTGAAGGTGCTCGAAGTTGCTACTTTATATTTTGAGT
GCCATTAATGATTTGCGAGATGGGTTGCTGAGGGGAAAATGTGGAAACTGATCTACTATT
TTGTATGGAAAGGAATGTAATAAACATTCTATGTGGTAATTGATTTGTGAATGTGTAGTG
ATGGTGATGCATTTTGAGATGATGGATGGGGTGACATTCATCTTCTGGCTAACTTTAATC
ACACTTTTTTTTGTAAGATATGGT
>Locus_23797_Transcript_1/1_Confidence_0.000_Length_749
TATAAACTCGTTTTTGAATTTGGTGGTGCCACCGGCGAGTTTGGTCATGCTGGCTTTCTC
GTGGCCGGCATTGTCATTCATCAGTGCTTGTGAATGGATTTATAATTCCTTCAATACTGA
AGATATGGAAGATAAAGTCGTCATTATCACTGGAGCTTCCTCTGGGATTGGAGAGCAAAT
TGCTTATGAATATGCAAAGAGGAAGGCGAATCTGATGCTGGTCGCGAGGAGGGAGAATAG
ACTACGAATGATAAGTGAGAATGCTAGGTTTATGGGAGCTAAGCGAGTTATGATTATGGC
CGCTGATGTTGTTAAAGAAGATGACTGTCGACAATTTGTTTCCGAAACTGTTCAGTTCTT
TGGTCGAGTGGATCATCTTGTAAATACTGCAAGTTTGGGGCATACATTCTACTTTGAGGA
AGTTACCGATACATCGATATTTCCTCATTTGATGGATATAAACTTTTGGGGAAATGTTTA
TCCAACTCTAGTGGCTCTTCCGTACCTTCGTCAAAGTAATGGTCGAGTCATTGTTAACGC
GTCGGTCGAGACCTGGTTGCCTCTGCCACGAATGAGTCTGTACTCTGCTGCAAAGGCAGC
ATTGGTGAACTTCTATGAGACATTGAGGTTTGAAGTGAAAGATGATGTTGGGATAACAAT
TGCCACACATGGTTGGATTGGAAGTGAAATGACCCGAGGCAAGTTCATGGTAGAAGAAGG
TGCAGAAATGCAACGAAAGGAAGAAAGAG
>Locus_30133_Transcript_1/1_Confidence_0.000_Length_665
GGCATAATAAGTAACTTTGGGAGAGATCTAAGCTTTAAGGTTGGTGAAAGGGTTTACAAT
ATATCGACTTTCATTATGATTGGCTAACGTTTTTCCCAAATTTTGGAACAAACACATTCA
GACAAACCTCTAACATGAACGATTCCAACTGCGATTCTTGCAGTATCAACCTATATGATT
CTGATTATCCAACAATAATATATGAAGTTTCGAAATACACCGACTCAGATGCCCAAAATT
CAGATTCCAATTAACAACAAAAACAATCGAGAAACCAAATCAGATTTAAATGTAATGGCG
TATGGAGGCGGATGAGTGTAGAAGAAATCAGAATGAAGAACAGAATCAGAAAAGAAGCTG
TGTGAGAGCTAGAAATCTGAAGCGATTCATTCGAAAGCACATCACCCGTACTATGAAACC
ATTTGGAATTTGGTTGTAGAGGGCTGGAGAAGCAGGGCAACTTACAGAGAACCTGCAAGT
TCTTCAGAGCCACAGATTTAAACTGCTCTCCCCTTTTAATGCCTCAGCCCTCTCTTGATT
TGAATGAAATTAACAAAAACATAAACCCTAATTATGGAGAAAAGAGATGAAATATTGGAG
TTCTTACCGATGGAATGAAGGGAAGGTTTGGAGGCGGAACCCTAGAGGATTGAATACTAA
GACAG
>Locus_4094_Transcript_3/6_Confidence_0.647_Length_6968
CCTCGAATCATTATTAGATAAAGATAAAAACTTGGAAATGGAAGTGGAAAATAAAATAAT
AAATAAAATATGTTGGAATCGTTTTATATGAATTTAAGAGGCGAAATTTAGAAGCAAAAC
TCAAACTTCGGCTATGAAGCTTCGTTTTACATTCACACTTCACCTGCAAAATTTCTACCA
CATGAAAAACTAATAACAACAAATCCGCCATAGCCGAAAACCTTCGAATCAACTTCTCCA
TATGACGACATCTCTTTCTTCTCTTTCTCTTTTCTTTTTTCTGAAACCCATTTCCTTCTT
CCTCCTCTTCCTCTGTTTCCACCATGTCAATTCCCAGCTTTACCAACGAGAACACTCTGT
TTTGCTCCGAATCAATCGGTTCTGGAAAAACCAAGCACCGATCACCCATTGGCTTTCCTC
AAATGTTTCTCATTGTTCATGGCCGGAGGTTCAATGCACCAACAACTCCGTCACTGCTCT
GTTTTTCTCTTTCTACAATTTGAACGGAACCATCCCCTCTTTCATTTGCGATCTCAAAAA
TCTCACCCACCTTGATTTTCAACTCAATTTCTTCACCGGTGGCTTTCCCACCGCTCTTTA
CAGTTGTTCGAATCTCAATTACCTCGACCTCTCGCAGAATTTACTCACCGGGCCGATTCC
TGATGATGTCGACCGCTTGTCTCGCCTCCAGTTTCTTAGTCTCGGTGGAAACAGCTTCTC
CGGCGAAATTCCGGTATCGATTTCTCGCTTGTCTGAACTCCGGTTCCTTCATCTTTATGT
TAATCAATTTAATGGGACTTACCCATCTGAGATTGGTAACTTGTTGAATTTGGAAGAATT
GTTAATGGCTTACAATTTGCAACTGGAACCGGCTGAATTGCCTTCCACTTTTGCGCAATT
GAGCAAATTGACGTATTTGTGGATGGCAAAGTCGAACGTAATCGGTGAAATTCCTGAATG
GATTGGAAATTTGACGGCTCTCGTGAAATTGGATTTGTCGAGGAACAATTTGATTGGGAA
AATACCCAATAGTTTGTTTACGTTGAAGAACCTCAGTATTGTTTATCTGTTCAAGAACAA
TCTCTCAGGAGAAATTCCTCAACGGATTGATTCTAAAGGCATCATCGAATACGACTTGTC
CGAAAATAATTTGACCGGAAGAATTCCGGCGGCTATCGGCGATTTACAGAACCTGACGGC
TCTGCTTCTGTTTACAAATCATTTATATGGAGAAATCCCAGAAAGCATCGGCCGTCTTCC
ATTATTAACGGACGTAAGATTATTCGACAACAATTTAAACGGTACTCTGCCGCCAGATTT
CGGCCGGAATTTGATCCTCGAAGGTTTTCAAGTGAATTCCAATAAACTCACCGGAAGCTT
ACCGGAGCATTTGTGCTCCGGTGGTAAACTGAAAGGATTGATTGCTTATGAGAATAATCT
TAGTGGCGAGTTGCCAAAATCTCTTGGGAATTGCGATAGCTTGATTATTGTCGATGTTCA
CGAGAACAATATTTCAGGGGAAATACCGGCGGGTTTATGGACTGCTCTGAATTTGACTTA
TGCAGTGATGAACAACAATTCTTTCACCGGTGATTTTCCTCTGACGGTTTCGAAGAATCT
TGCGAGATTCCAAATCAGTAATAACAAAATTTCAGGTGAAATTCCGTCGGAGTTATCTTC
GTTTTGGAATTTGACCGAGTTTGAAGCAAGTAACAATCTGTTGACAGGAAATATTCCTGA
AGAATTAACCGCTCTTTCAAAGTTGTACAAGCTTTCGCTCGATGGAAATCAACTAAATGG
GGAGCTTCCAAAGAAAATCTTTTCATGGAAATCATTGCAGCGTCTTAAGCTGAATGGAAA
TCGTCTTTCCGGTGAGATACCGGATAAACTTGGCTACTTACCGAACCTTAATGATCTTGA
TCTCTCGGAGAATCAACTTTCTGGGTCGATTCCGATTTCGTTGGGGAAGTTGGCACTGAA
TTTTCTTAACCTGTCTTCAAATTTTCTGTCCGGGGTTATCCCATCTGCATTAGAAAATGC
AATCTTTGCAAGAAGCTTTTTGAACAATCCGAGTCTTTGCTCAAACAATGCAGTTCTAAA
TCTCGATGGCTGTAGTTTGAGAACTCAGAATTCGAGGAAGATTTCGTCGCAGCATCTTGC
GCTGATCGTAAGCTTGGGCGTAATTGTAGTAATACTCTTTGCAGTGTCTGCTCTGTTCAT
AATCAAAATCTATAGGAGAAATGGATACAGAGCAGATGTTGAATGGAAGCTGACCTCATT
TCAGAGGTTGAATTTCTCGGAGGCAAATCTTTTATCTGGGCTATCGGAGAACAACGTTAT
TGGGAGCGGTGGATCCGGGAAAGTTTATCGAATCCCAGTGAATAGTTTGGGCGAAACAGT
GGCCGTGAAGAAAATATGGAACAACAGAAAGTCAGACCATAAGCTCGAGAAACAATTCAT
GGCGGAAGTGAAAATCCTCAGTTCAATTCGACACAACAACATAATCAAACTCCTCTGCTG
CGTTTCTTGCGAGACTTCAAAGCTCCTCGTTTATGAGTACATGGAGAAGCAAAGCCTTGA
TAAGTGGCTACATAAGAACTCGCCGCCGAGAATTACAGGCTCAGAACCTATTAGTGGTGT
CGCCCTCGATTGGCCGACAAGATTTCAAATTGCAGTAGGGGCAGCACAAGGCCTCTGTTA
TATGCACCACGAATGCTCCCCACCGGTAATTCATAGAGATTTAAAGTCCAGCAATATCTT
ACTAGATTCAGATTTCAATGCCAAAATAGCAGATTTTGGCTTAGCCAAGTTGCTCATAAA
GCAAGGGGAACCGGCTTCAGTCTCCGCCGTTGCTGGCTCTTTTGGATACATAGCTCCAGA
GTATGCTCAGACACCAAGAATTAACGAGAAGATCGATGTGTTTAGCTTTGGAGTCATTCT
TCTGGAGTTGGCAACTGGAAAGGAAGCTCTCAACGGCGATGCAGACTCATCTCTGGCAGA
GTGGGCTTGGGATTATATTCAAAAAGGCAAACCGATAGCCGATGCATTGGATGAGGATGT
GAAGGAGCCACAATATCTTGATGAAATGTGCAGTGTTTTCAAACTGGGTTTGATCTGCAC
TTCTGGTTTGCCAACCAACCGGCCGAACATGAATCAAGCACTGCAAATCTTGATCCGCAG
CCGGACCTCGGCTCCCCAAAACCATGGAGACAAAAAACAGGACCAGTGAAAATAAGCTGA
GAAACGATAATGACCATTACTTGAAAGATGCAACAATCACTCGTACTCTTCAATGGTCTC
TTTAGATCAAGATTCAGCATCACATGTTTTTGAAACTTGGTCGTTAAATATAAGGTGGAG
ACTGAAGAGGACCATGCGCTCCAGCCACTGCTCCAAGGAGAAATGGCTATCGAGTTGATG
GGTTGGATCAGTTTCTTTGTAAATTTTGAATAACAATATCTGTCGGAGTGTATTTTAACA
AGAACCACAATAATAATAAACGAGAACTCATTCAGCTCAAGCAGAGCCAAACGGTTTCTC
TTCATCGTTTTTTAAATAAGCACTTTTCAGTTGCTCATTTTGGAAGCTCGTGAAAGGATC
CGACTTCCAAGTTTCTGAGTATTGAACACTATTGACAAGATCAAAATGGCAACCAGAAAG
AACGAATGAAAATTGAAATTCTTTATTCGTATACTTGATAACAGTTCTCGCTATCATCCA
TTGATGGATTGATCTAATTCAAAAGGAGAAATTTGACAGCCTTCAAACAGGCCATGTGGT
TCTAATTTATTTGGCAAAGGAACCGGAGAAGGATGGTTTCATTGGAGACGCTGGCGAGAA
GGGAAATCTTGTCCCCATTTATTAACCATGTCAGAGCTGAAGGGAGGACTTGTGCCCCAA
TGCCATCAACATTGGTTCCAACATCATAACGATAGAGGGAGCCACTTCGAAATCTTGGGA
CTTTTCGCAGGCAAATCTACCACATAATGATCTCTGAGCCATAAAATTAACGACTTAAGA
GTCATTGAAACAAGAAGTCTAAATAATCTCAAGTCTGTAAGAAAAAGAATACAAGTACTA
TTACAACAAAAAAATTGGAACTATTTCATCCTTTTGAGCTACCTTGGCTGGCATTGGACT
CCTTTTTTCAGGACTCCTCTACCCCAAGATACTGGGAATGAGATGCAGCGAGAAGTGCTG
CTCCAATCCCAGAGCCATCGTTTGAGTGCTCGATCACAAAGTTGTCCGCAACTTGTTCTC
CCAGTAATTCCTTGAGTGAACTCTCCAAGGAGTTTCTAAATTTAGTGTAGTGCTCAAATA
ACCCACCATCAACAGCTATGACAGATTTCTGGTTATCCCCATCTTTTGGAGTGTCTCTTC
CCAATTTCTTGATGATCCCATAAATCCCAGCAGCTGATAGACGTGCACCACGAGTGGCAA
CAATGTCACATAGCTCAAAGACGATTTTTCTCAAAGGTAGGGGGCTGTTCGATACCTCCA
AAATGTTGTTTAGCTTGGTTCCAACAACTTTCAGATCTGGAGATGTATCATGATGCATGG
CAGACATGTCCGGAGTCCTAAGAATGAAAGGTTTCTTAAGTTTAGGCGGAACAACATCAC
CAAAAAGGGCAGCTTCTTCAGCCATCCTACACAGAACTCTGCGAACGATTTCTCCTAGAT
ACATACCAGATATCATCTTCTCAAAAATCTGTTCCCCCGGGTTTAAACTTTCCGAATCTA
GAGCTTGATCATACTCGGTGAAGGGAAGATGAGAAGACCGGAAGTTACCCCATTCCATGT
TAATAACCATCTCTCCTGATTGAGGTAGAAGGCCTTGCCATTTAGGAATTGCATGTGCCC
GTTCCACATATGCAGCATTTGTTCCAGTTCCTAGAATCACAGCAGCAATAACATTATCGT
TGTGGTATCTGCCCCCAGCTAGTGTGCCTATTGTATCATTTACCAAAGCCGCCACACGCA
TATCCAATCCAATCTTTTCCATGGCCTTTGTTAATTCTCCTACCACATCTTGTCCAACCT
ACATCAAAAACATCCAGAAAAGATGCAACAGCCGAGAAATGTACCAATATTGAAATCTTA
AACTAGATAGATTGTACGAGTGATAACAATTACAGAGAACATGTGGTCTAGAAAATTTGT
AGGACATTACATTAGCAAAGGAAAGCAATATTCCTATATTAGGAATGAGGACTACTGCTT
CAATAGGATTGTAAGCTGAATGAATCCTCGTGCAATTTATCTATCCTCCCAACTTGTAAA
TCAGATAACAGTTAAAAACTTCGCAGCTACATTTCAGTTTCCAATAAAGTAATTCTATAG
TTACACATGCTTGCAAAGAATTTCAGTTCTTTCACAGATCAGGTAATTTGATTGTTTTAT
TTTTTTCCCATCAATCCACCGATTACCTGCCAACACTTCAATTGGTTGTGGATACCTTTC
ATAGGCACTTTAAACTCTTAGGGTGCATTTGGGGGAAAGAAAGAGTTACGGGGGAAAAAG
ATTATAATAATCCTAGGATTATGATAATCCTAGTGTTGTGATAATATGTGTTTGGGCGAA
AGCTTATTATTGGTAGTGTTATGTTTATGGTAAGAACAAAACACAATCACAGTCACTCAC
CTTATTAGTTTATTTCCTGTCACAATGACATCAAAGCTAAGGTGGCTTTCTGTTACAAGA
TTACCACTACATAAAGAGGACGATCCATGAAAAGAACATAAGTTCCCTAAAAGTTATAAA
CAATAGCTTCCAGGTTCAATATTCTTAACATATACATTAATTTCCATTTTTTGGTTTCTA
TATATACATACCATAGTGAAAACTTTTCTCAAACAAATAGAAAGAGATGGATGTATAAAA
CACCACAACGATAATAGATATCAAGGTAAAGAATACTGACCGTGTCCTCAATATTGAATC
CCTTTGTCCACTTTATAAGTGTCCCTGAGGCAATAGATGTTTGTCTAACTGGGAAAGAAA
ATGTAAAACCCAGCTCTCTTTGTCTACCAGATACCGGGTGGTAGCCATCACCTTCCTCTT
CAACAAATTTTGCAAGTGCTTCAGCTATAAAACCAAATAACTCCTCTGAAGTTCCCGTCA
TTACATGTGGAGGAATCGAAACTTCAACAAATTCTTGCCTAGCAACACGATCATCCTTTC
CTCCTAATTGTACACGCAACACACGAAAGTTTGTGCCTCCAAGATCTAATGCATAGAACA
GCCCTTTCTCGTCCCCAGTGGGAAGATTATCCACATAACTAATGAGCATCTTAAGCTTAC
TTCCACCTTCAGATGCAAGACCAGCATGCATCTCAACAGCCATAGCTTCCGCCAATTGTT
TCATCTTCTCCGTCGAAGTTCTACACTTCTCTTCAAACTCCTTCAATATACCCATCGCTT
TACTCCACTTCCCACAGTTCTTCATCCGATGACGCACTACCAACGCCGCCGCCGTACAAA
CAGCAGCAGCACAAACCAAAGCCGTTCCAACAACAACCTTCTTCATAATTGGAGGAAAAA
AAAAAAAACAAGGGAAAAGATTATATTAAAGGGGGGTGAAAATCGGAAGCGATTAACCGG
AAGGGAGGAAAAAAAAAAAAGGAAAAACAGATAATTTTTTTTTCCGATGGGGGAAGTGAT
CAGAGATTCATTGCGGAGAGGAAAGAGCGTGGGAATGAAGCGATTTAAGAATGGAATGGG
GAAAAGGGGAAAAGGGTATCGGAGATGGAAGATTGAAGATTGGAATTGAGAGTTGAAATT
GGAAATGGAATGGAATGAATCTGTAGTTCGCACATGAGGGAGGTAAAGGAATTGAATTTG
AAGAAGGAAAGGGAAAAAGATGGGAAATTGGACAAAGTTTTGAGTTGAAATTACGGTTCT
GACCTGTCGTTTCACCGATTACCATTTTCCTTCTTTCTTTCTTTCTTTCTTCAAATTCAA
TTCCTTTA
>Locus_33372_Transcript_1/1_Confidence_0.000_Length_323
CCATGGTCGCATCAGTGAATCTGCGTCCATATAAATACAAGAAGCTAAGGGATTCAACAA
TCGGGTCAGCCATAGGAAACCTTCCTTCTAACATCCCGACAACGTTGGCCATAGTTGGCC
TCAACGCTGGATCCTCATGCACACAACATAGCCCCACTCGTACGAGCATTTCAACCTCAT
CACTCCTCACCTTCCCTTCCAACCTTGGATCCACCGACTCCAAGTACCTTCCTTCCATAT
GCATTTGCAATGCAAGCAAAGGAAAATACACTCTCTCCTCTTCCTGCAACAACCAATTCT
TCCTCCCTCTAACAATTTCCAAC
>Locus_8970_Transcript_1/1_Confidence_0.333_Length_1023
CAACCAAATTTATTCATTAGAATATTTAAACATAAGATACAAGACTACATAAACTAGAAC
AATGTGTTATGAGACGGCTTAATTAGGTTAGTTAAATCATTTTTAACTCCTGATCTCTCT
CGCAATATGTTAAGCCCAACATATCGGCCAAGCATCATGAGAGTAGCCATAGGATTGGTT
CCAGGTGAATCAGAAAAAGTGGAGCCATCAACTACACGCAAATTTTTAACTCCCATGACT
CTATAATTACCGTCGACAACTTTTCCCACCAAGCATCCTCCATGGTAATGCCAATAAGTC
GTCACTGTTTTCTTACAATACTTTTCAACCACACCAATATCCGATAAATTTTCCGGTAGC
GGAGGTTCCAAAAACGCAAAACTTCTCTTACCCTCAAAATCTTGTATCTTAATCTTTTCA
ATTGTTGCAGTTTTAAGAAAATCTCCCATTTTTCTTACTCCTCTAACACATTTAGCAAGA
TCATCAGGATGAGAATAGTAATTAAATCTAACAATGGGATTTTTCTTCACATCAGTTGAA
GAATTCAATTTCAAGGACCCTTCAGAAAGAACCTCAGAGAATTTTCCAACGACGGTGGCT
AAGCTCAAATTGACGGAATCAAATCCACGAGGAAGAAGACTAAATGATGGAGGCAGTGAA
AATGGTAAAAATCCTGTGATAGATTGAAGATGGATATTGTCATCTAAGGTTCCAACAACT
TTTACGGCTGTGATAACCAATGGATATGGAAGCACCATATTGACAGTGAAACGAGGATTG
TCGGACATGGATTGGCCGACATGTGGTTGGTGAAGAACGATAGGTAGTTTTAAGGATGAA
AGATGAGATTTTGGGCCAACCCCACTTAGAAGGAGAAGTTGAGGACTTCCAATGGCTCCT
GCACTTAGAATAATTTCTCCTTTTCTGCGGATGGATGCTGTGTGTAACTTTCCTTTGGAA
TCTGAATATAAAACCCCTCTTGCTGATAAACCAGAAAAGATGATTTTCTCTACTGTGGCT
CGG
>Locus_7915_Transcript_1/2_Confidence_0.500_Length_2372
TATAATTTATTATCAAAGAAGACTCAGAGCAGGCCTTCCAACCTTCTCCATCAGTTAAAT
GGAAAACAAAAATTCATCCTCGAAAGTTTATTTTCTTCATTAGAATAATATAACAGCTGC
AAAATCTAAAATTATAGAGAACATTTCCTAAAATAATTGAAAGGTGTGTCATTTCCTAAA
ATAATTGAAAGGTGTGTCATTCGATTATTGGACAATGAAGTTTCCAGTAATGATCACAGA
ATCAAAATCAAGTTGGGTCATCAAACCTAGATCGTGTCTGTAAAGTGATGCTCAAATTCA
GCTGGCATGGTGCAGCATTTTGACATTTCTACCACATAAGAACAGATAAAAAGATTATTA
ACTTGTAAACTAAAAATCAACACCCATTAAAACTAAGAATATACAAACATATATTGTACA
TACAGCGAATCATGCTTCTGTTCCTATACAATAAACAGAATTTTGGAAAATTGCCTCCTT
GATGGGCTAAGATCTAGCAAAGACACCCCAGATTTTACCACGCCCAAGGCTTTCCAATAG
CTTCTTTGACCCCTCAACATTCATTTCAACAAGCTTTTGTAGATACAAACCAGCACCAGC
AGCAACCATTTGCTTTCTACACTTGCTTGAAATCGCAACTGAGGATAATAATGAAACAGG
GTACTTCTTGTCCAGATTCGAGATTGAAGGGTCTAAGAGTTGAACCGCACTTATAATTCC
CCTCTCTTCTTTCTGGAAAATTTTTCTATTACCAGAGTACTGTAATAGAGAAGACAATGC
CTTAGCAGCTGCTTTTCTCTCATCAACAGATTTACCATCCAACATATTAACTAAAGGTGT
AATGAATCCAGATTCCCCCATTTCTTTTCTCGTTTTCGTGCAGAATCCGAGTTCGTAAAC
TGCTCGAGCTGCTGCAGTTCTAGCACCTAATACTCCGCAACTCAAAACTGGAAGAAGTCT
ATCGACAAATCCATCGGAAATAAGAGCTTCTGCAATTGGAGAATAAGAAGCCAAGAGGCT
TAAAAGCTCCACAGCAACTTCAAGACTACGAGCTGATGGAACAGAATCCCAGAAATTTCT
CAAGAACTCGATCCCACCTTCTCTAACAATCAAGAGTTTCAGATTATCATCGTCCAAAAC
TAAATTACACAAACACCCAATTGCGTTTTCTTGGGCCAACGGAGTTCCCGAGGCCAAAAG
TCCCAAAAGAACCATAACCCCATTTTCTTCTATGAAATTCTCTTTGATTTCACTAAATGA
CGCAAGATTTCTTAAAACCGCAGCTGCAGAAGCTTGAGAACCAGGAGTACCGCCCTCACA
AATCTCCAACAGAGATGAAATTCCTCCTCTAGAACCGATAGACCTAGCATTTTCCTTGGA
AATACTCAGAGGTTGGAGGGCTAAACATGCCTTCTCCTTAGCAAAACCGCTACCGGAATC
AAGAATCCTGAGCAAGTGATTCAAAAGCACTAGACCTTCAGCAATCATGATGTGCTTAAC
GCCATCCACCATAGAAACAATAGAAATAGCAGCAACAGCCCTTTCCTTCAATTCCAAAGA
GCTGGAATCCAGTAGCCGAACAAGAACAGGAACAGCACCTTGAGCTGCGGCAATAGTAAC
ATTCTTATCATCCTCATTCAGCAACTGCAACAACGAATCAATAGCCAACACCCTGGATTC
AATACTTCCAATCTGCAACCTAGTAATCAAATTCCTGGACTCCGCTCTCACAGCCTCTCT
TCTAGACGAAGAACTGGAAACAACACCGTCGTGAAGAATCTCACTTCTGATCAGAACCTC
ACCGTCTTTGAGAAGGGAGTCGAACTTAGCAAGAAGAGCGTCAATATCGCTCTGGGTCTT
GAGTTTACCATCGGAAAGAGCGGGATTCCGGCACTTGTGGGAGAGAGAAGCAGCCTGAGT
AAGAGCTTCAAGAACAGAATGAAGGAAATCGAGAGAGAGGGGATTGGAAGAGGAGTTAGG
AAAGTGGGAAACATCGATCAGTTGAGTGCGGAGATCGGAGAGTTTGGCTCTGATGGAAGA
CCACTTGCCTTTGAAAATGGAGATGAGTGGAATATCGTCAAGAAGAGAAGAAAGGAGGTT
GTTAGATAGAAGGAAGTGGTCAGTATGTGGAGGTATTTTCATGGCGATGGCGATGAGTGA
TAGAAGGAAGGAAGGAAGGAAGGAAGGAAGGAAGAGGGAGATTGTGAAGAGGGTACAAAA
GGAAGAAAGTGCGTAGGTATGAAAATGCCTAACAATTTGCAGCTACTTTGGGGAGAAGAA
AAGAAAACCACCAAAAATAATAATAAAAATATATATAAAATAAACAAACTTAGTTATAAA
ATAAAAATTTCTACTACAAAAAGAAAAAAAAA
>Locus_22797_Transcript_1/1_Confidence_0.000_Length_557
CGCCTAGGCTAGGTGAACAACTCTTGTCATCCTTTTGTAATTATAGTTGCCCTTGCTTCA
ATTTTGTTTGCAGTCGTACACTAAATCAAACAGAATTTTACTTACTCCCGGTACTACCCT
TTCCATATACCTCGGCAGTAACTTTTTATGACCCCTCTTTATTGCCACAATGTTATTATA
TTTTAATGAGAATTCATCCAATGGATGGATAATCAAAATCTGGCTGACTATTTGCTTTGT
TAGGAAATCCATGATTTCACCATTCACTTCCTCAATCTGTTTAGTAAATCACCCAAATTT
CACCCAAATTTCTTAAAGATTCTACCCTCCTGGTTAGAAAATGGAAAACTTGGTTCTGAT
TTACATCTCAAGACATATAAGACCCTCCACGTCCTAACATATTATAAGCCTTTGGAATAT
ATATAATATTTAGATTTGAGGGTCCTTTCGTCACCCTTTCTTAGGAAAAAAGGGATACTA
ATATCTTTGTCCCTTACATTCTTATGTCTCACTTATTGGCTTTTGAATGAACTTCTACTA
GGGTAATTAAAAAAAAA
>Locus_32599_Transcript_1/1_Confidence_0.000_Length_636
CAACTATACAAAAGCATAAATTACAGCAATCTTGCTAAAATCCCTCCCAAAATTGCTAAG
CATACACTGACGATTAAAAGCATCAGATATAGAGTGCTCTTGCTAATATGATAGCCGATA
CAATTATACAAAAAGCTATATGATCCCATAGATTACTATTATCAAGTGAAAACTCTGCAA
ATAACCAATTCAACACAAAGATAAATCACTTACTTTCTGAGAAACATATAGGCCAATTCA
CACTTGTTGTCAACGTCATAGTTCAATCATACTTCATATCCTTTACCTAGGCAATTTAGG
CAACGTTGTACCCTGTTTCCCTCACAAGTAGGGCACACGCAGGGGTTCATGGCAATAGGA
TCAGACAATGGCGACCACTGAATGACAGCATTTCCTCGGCATAATTTGCATATATAGAAT
CCTTTTCCTCTACAAGCTTTACAGGGCAATGCAATCTTTCTCCGTTTGGCTTCAGCAGTA
AGACGAAGGGTTTGAATAGTGAGAAAAGAAGCCAAGTTGAGAGTGCAAATGCCGCCGAGG
ATGACGGCGGCGCCGGTGAAGATTGTTCGCAATTGCCTCGGTATCATCTTTAGTGAAAGA
GTCCCCCGGCGGTGGATGGCGCGAAGTCAGATAGAA
>Locus_10934_Transcript_8/10_Confidence_0.611_Length_1169
ATATATCTTTTATGGTTTATTGATATAGAAGATATCTTGAACTCTTTGATTTGCAAATAT
GTGGGTATGTAAAAGATGTATATGTTTTAGTTATTCGCGTTAGTATTCAATATCCCTGCA
CTCAACTTCAACCTTTTAGGGGATTGTCTATTATTGTTGAACTTTTGAAATGTACAGTCT
TTGTTTGGTCGACTAAATCAAATGTTTTTCAACAATTATGGCATCGCTTACATCACCCTT
TTGTAGTACCTAAGTATATCCATAAAATTTAAGGGGACTACTATTATAATTATTAACCAT
TGTTTTCTCTATAAATAGTCAATTTTGAGCACATGTGCACAGAAGGAAGGTAGGAGACTT
AGCTTAGTATTACGGAAGATATGAAGATCAAACCAACGTTCGGAATCACTCTCTTTTTGG
TTCTTTTGTTTTTCAACAGTATAGAATCAAGGTATGAACCCGGAGGACAATGGAAAAATG
TGATTGAAGATCGGTCATTACCAGTACTATCACAAGAAAAAGAAGATTGCTTTGAATACA
ATGATAAGAGCAAGGACAAGCTTTTTACTAAAGATATTGAGCCACGACCGAGTGTCACAT
TTTATCCAAATGATGATATAGAGAAAAAGCTTTTTACTAAAGATATCAAGCCACGACCAA
CTGTCACATTCTATCCAAATGAGGATACAAAGAAAAAGCCTTTTACTAGAGATATTGAGC
CACGACCAACTATCACATTCTATCCAAATGAGGATACAAAGAAAAAGCCTTTTACTAGTG
ATATTGAGCCACGACCAAGCGTCACATTTTATCCAAATGGTGATGCAAATAAAAAGCTTT
TTACTAAAGATATTGAGCCACGACCGAGTGTCACATTCTATCCAAATGATGATGTAGAGA
AAAAGCTTTTTACTAAAGATATCGAGCCACGACCAACTGTCACATTCTATCCAAATTATG
ATGCAAAGAAAAAGATTTTTAGTAAAGATATTGAGCCACGACCAAGTACCACATTCTATG
CAAAAGAAAAAGCTTTTTACTAAAGATATTGAGCCACGACCAACTATCACATTCTATCCA
AATGAGAGAGAAAAAGCTTTTTACTAAAGATATTGAGCCACGACCAACTATCACATTCTA
TCCAAATGAGGATACAAAGAAAAAGCCTT
>Locus_15900_Transcript_1/1_Confidence_0.000_Length_298
GCTGAAAACAAAATAGGAAATTATCTCTTTGATTGGGATTCTGATTCTTTATACGTTTTG
AGTAACACTCTCTATGCTACAATTGCTGGAGAAATGTAGTTGCAACGCACCTGCAATCTG
TGATTTATCTCTGTTCAGTCGTATCATATGACTGCCCTTCCCAAGTGAATAATGGAAAAT
TGCTGAAAGGACGAAAAACTTTCTAGACATGAACTCTTTAAAAACGTGTTCCCCCACCTT
TTTAAGTGTGAAATTATCATTTTACCCTGATGTAATCAAAACATCAAATACAAAAAAT
>Locus_23735_Transcript_1/1_Confidence_0.000_Length_650
TTTTTTTTTTTTTTTTTAAGGATATTACAATTATAAAAATGTAAACTTATGAATGAAGTG
ATTTAAGAGCTAATTTTCAGAAATAGAAAAATAGAAAATATCAATGATTGGTGTAGTGAA
GGAACTGCGCACCGGCACAGATTAAGAATCAAATATTCCTGGTCTATCAATTGAATTGAA
TATTTACACAAACCTCTCTCAAAAGTAAGTTTAAGGACGCAAAAGTCCAAAAGGTAAAAA
AGGCAAAATACCACTTACCAACATACGGAATCACTAAGATGCCATTCTTCGGACTGGAAG
TTCGTTGCGTTAGCGTTTGGAGAATACACAACTGTAGCACAAACTTCTTATTGTTCATTA
ATAACAAATAAACTGTGTGTTACACTGTTACCTGTTATGGCACGGGGTGCTTACTATTAT
TATTTGGCAAGAAAAAGTTAATAATAATTAAGCTTTTGCAATCCAATTATATATTAGTAG
AGAGAGGGGGTGGTAGGTAGTGGATATCTCCATCTTCCGGGAATCTGGAGAAATGATTTC
AAGATAAAAAAGAAAGAAAGAAAGAAAGAAAGAAGGAAGGAAAGGAAAATTGATATATGT
TTAAAAAAATGAAGATCATGGGAACCGAATATATTCAAAATGAAAATGAT
>Locus_45185_Transcript_1/2_Confidence_1.000_Length_223
AGCTGATGGGGTTGTCCTCCTAACCAAGCTTGAAAGGCCTGTCATTGACTTCTCCCACAT
TTCCCTAAATTCAAAATACCAACAAACAGTTCTGTATATCAAATTCTGCCATATTAAAAG
ATAGGAAGTTTAAGAATAAATTAAAATAATACTACAAAACCCATCAAAGCACTCATGGGT
TATCACTAATTGAGATCTGCCACTAATAGGCCTATCAGTGATA
>Locus_26873_Transcript_1/1_Confidence_0.000_Length_223
TTATCATTTTAACATGGAAGATGTGATGCTTGACTGCAGACAAGGTCCTGGATACATGTA
TAAGAGTAATGAGTTTGATCCAATTTTGTTGACAGTAAAGAATGCCGAAACACTCACCAT
ATGTAAATGGACTTTTGAGGCTTTGATATTTCCTTCTCTTTCTTGGAACTTCCAATTTTA
TAAGTTGAAAGAGCTGTGGTGGATCGATGATTTGAAAGAAAAC
>Locus_4509_Transcript_1/3_Confidence_0.750_Length_4060
TAAATTGAAACGATAACTATAGTTTCTGCATTATGTAATATTGTTATATTATTCAGCTAC
ATCAATTGCTGTCTATAGCTAAAAACATGAAACAAGAACTAAGAACTTGTGTATTAGCAT
TTAGAGTGAAAGAAAATAGGTCCGCTGGAAAGTCTTACTCTTGCATGCGTTAAGATTTGG
GCATAGAAGAGCAGCAGCGCAGCGATTTGCAGTAGAATTTAAGGCTGTTGTACCTACCAA
ATGTTTATATGTGAGGTGGTGAGAGCCTAGTCAAATGAAACTCTGCAGCACCCACCTGAT
TAAGCAAGCAGCCATTCATTCCATTCCTACTCACCTTCTTCACAGTTAACATCATTAACC
ATTTATATACACATTAATATACATACATACATCTCATATACCATTATACTACCAATCAAG
CAGTTGAGTTGAGAACATAACCACTACTACTTCAACCAAAGAATGGAACCTGCCTCTTAT
CTCTTCTTTTCATTCATCCGCTTCCACTCCCAATTTCTAAACTCCTCAAGCTGCTGACGC
TTGGCTTTCTTCACCCGACAACTGTTCTAGTCGAGCAACTATGTGTTTCCCGTAAGTATA
CTTCTTCAAAGCTTGAAGATGACCTTTAATACGATTCAACAACCTCTCTCGTTGATCATC
ATTGCATATTTCAATTATCTTCTGAACAACGTAATTTGCAAACTGGTCTTTCATCATTGC
CAACAAAGTATCATTTTCTTCAGATTGCCCCATAATTTCCTCAATTATCAACTCTCTTTC
AATCGTATCACCATGCTCCAAGCACTTTTCAACGACATTTGAAGCATATTTATGCTGGCT
CATCCGCACAAACTTTCCAGTCAACTTGCTGATAATTTGGCTTCTTTCATGGTGCATTCC
CCTCTCAAGAACATGCTGAATGACATAGTTTCCATATTGATCTTGAGCAAGACCATAAAC
AGAGTCCAATATTTCGTCCACTATACACTGACTCTGGGCCTCATCTGAACAATGCTCCAA
AATTCTCTGGATAACACGGCAGCCATATGGATGAGTGGAAAGAGTGGCGACTTGGCCTTC
AAAAGAAGAAATTATAAAACCAATTTCTTCTGAAGGAACACATTCTATACACTTCTGTAT
AACGTGATTCCCATTTTGATCACGAACGCATCTCATAACATGACCATCAAGTTCTCGCAC
GAGATGTGTCTTTTGATCCAGTTCAATAACTTCGAGTGCCTTCTGAATCACACGACAACC
ATACATCTGCAAGCTTAGAGGCAATATTTGTCCAGCAAGTTGATCAGCAAGTTCCTTCCT
CTGCTCATGAGCTCCATGTTCAAAGAACTTTTGGATAACATAATTTCCAAAAACATCAGT
GATTAGTTTAGAGGCATGTGGAAGAACTTCTTTAAACACAGATGCCTTCTCTTCGGGACT
GCAGTGCTCAAGCTTCTGTTGAATAAAGCGACTCCCATGTTGATCAACACTGAATTCAAC
AATACGCCCGGCAATATCAGAAAGTTCAAACTTCCGTGCGTTGCTCGATTTCAGTAAAAT
AGGTGTAGAAAATCATGATCCATATGAAAGTAAGTTATTATTCCTACTACATATTGCAAA
CTTATGGAGAAAGATGCTCAAGAACAATGCCTGAATTCAACAATACGCCCGGCAATATCA
GAAAGTTCAAACTTCCGTGCGTTGCTCGATTTCAATTCTTCAAGAAAAGAGTGCCTTTTG
GAGTCATCAAAGCTGTTGGAGCCCCTCTGCCCCTGCCAACCAGAATAGTCCCCTGCATTA
CGAACTAAACCTGAAGGAAACCACATTTCATTCCGTCGGCCAAGATAATTCACCCCACCT
ACTGGAGATGAGGGTGAAGCAGGGCTTGCAAGAGATGGGGCTGAAAGTTGAATGATGCCA
CTCATGTTAGAAGAATTTCCATAATTACCGCCAGTAATCCCTTTTCTCTGACTCAAGAGG
CTAAAACCCCCATTTGTTGGTGACTGAATTTTATTGTCATTCAAATAAGAAGAAACATTT
GAATCTTGTTGTGAACCAAAAGAATTAATCTGCATATGACTAAAACTTCTAGAACCCAAT
TGACCATGATGAACTGAACCACCATAAGTATCTTCTATTGGACGTTGACCATATTGTACA
TGAGCAGGGTCCACAAAAGGTGGGTAAACAAATCCAGGTTGAGCATAAAGCTTGCTCATG
TGTTGTAAGTCTCCCACAGATGGAATATTTTCTCCTATTGAAACACCAGCAGTTCGACCA
TTAAAGTTCGAAACAGAAGGGTCCGGCAATGGAACAGCACCATGTGTAGGATAACCAGAC
ATGAATGGAGGAAAAACTGTGGAAGCCAGAGCATATCCTCCCACATTGAACTGAGGACTA
AATAAACCTGATGGTTGATAATTATGATAAAATGGATTTCCTGGAGCCACATATGCTGCT
GCTGTGGCATACAAGGGAGGAGTGAGTCCTGAAGAATGAAATGCTGCTTGCACCTCAGCA
GTTGAAAAATTACGCTGTCCATGTGAAAAGTTTTCGAGTCCAACTTCTAGATGACTAATT
CCTTGAGAAACCATCTGGGACTGAATATCTGGAGCTGGACATGGAAAGGGTTGCTGCTTT
GAAAAATAAATATGTGGATGATTTCTCCCGTAAGATTGATGATCAAGTTTATTCCTAGTA
CTCTCAACATTGGATGCTTTTGCTCTAGATTCTAATTTTGGAATATCATGCCCAACTGTC
CCAGATTTTTCTGCGACATTCTCCTGACTAACATTTTTCACCCTTGATCCCTCTAGGTGT
GGGCTACGTGCTCTGTTGGATTTCTCTGCATTTTGAGATTTCTTTGGAGGAGCTTCATCG
TTTATTAACCCCATTGGATCCGTAATCACATTGCTAGGCTCCAGAATGGGAGAGCATGAA
TTTGACTCCACTACTTTCGAAATGCTTAAAGATGAAACACCAGAGGCAATAGCATCCAAA
TCACCCTCAACTGCTTGTTCTGTTGTTGAACTGGTTGCTAAAAGTGATTGATTATAGACA
GGAGAAGGGGTCCGAGGAAAGTCTTCCTGTATCAAATCAACCAAGCTCTTATGGTGACTT
GTGATAAAAGATTTGTTCTTTGCAGGCAAAGCAGCACCATTCTTCTCTATAAAGTTCTCT
GAAACTTGCTCCGGCAGTCTATCTTCTGAAGTCTCCTCCTGATGAGTAGAAAGGGAGCCT
TTGGAAACATGTAAGAAGTCACCAGCAGTATCATCTGTCGAGCTCAATCTCCGATTTTTG
CCTAATCCACCAATATGTCGCACCAATCTACGATTCTCTCGTGATATGAGAGGAGGAGGA
AGCCTTGGATTCAAGTTAACATTGGCCCAATAGTATTCAAAATAAGCTGGATGTGAGCGT
AGCTGTTCTTCTGACACACAATTTTCTAAAGCATCACATAAAGTAGACAAGCTTGTAACT
AGACTACTGTCCTGCTGAGTTAACAGGTTGCCAATAGCCGCAAAAGAACCCTCCATACTT
GGTGGTGCACTACCACTCCGATTGGGAATTGAATCCGACATATTTCTATGAAAATTATGC
CTCTCTAAGATTGATCCCAACTCCTCAGACGCAATGTTTTTAAATGGAGATCCAAATGTC
GCTATATCTTTAGAAGAGGGCCAGTTTCTATCACCCATCCTGTCCACTATTCTGGTAGGG
CTCTCAGTTGCCATCCTATTATTAGAATGATATGAAATCCAGAATTAGAAGAAGAAGAAG
AAGAAGAAGAAGAAGAAGAAGAAGAAGAAGAAGGAAATTGAGAGTCCGAAGCCAAGACGA
AGAGAAATTGTGCAGAGGCGAGGCAGGGGATAAACCCAAGAATGAAAAGGTTTGGAGAGA
GAGATGAAGAGGAGGAAGGGGAAGGATGGATTTTAGGTGTTTTTTCAAAGACAAAATTAA
TGTATGTTTGCTTCCAAAACCCATAAGCATAACACAGTGAGGCGTAAGGGTTGGGAACTT
GGGGGAGAGCGGGTGTCGCTATATCTTTAGAAGAGGGCCA
>Locus_12293_Transcript_1/1_Confidence_0.000_Length_301
AGGAGCAAAGGACCATCTGCAATCCTAATTTTTCCATTGCAGCATAGGGAAGATATAATA
GAAAATGTTCAAAGGATTGAGTTAAATGGTCTGTAGCACTTGAATCAAGTGTGTAGAGTT
TCTTCCCATCGATGCTAATAAGATTGAAGGATTGAGAGTTACCTGGTCTGTAGCATTGGA
ACAAGCTTCCCATTTTACTTTTCAGTGTGGGAATTAGAGGACATCGCATTGAAGGCTGCA
GAATCAATGGTAGAAACAACCACGATGTTTATTGCACTTGTGCAATCTTCCTTTAAACAA
A
>Locus_47345_Transcript_1/1_Confidence_0.000_Length_463
GGAAAAACCTCCTCGTCCTCTTATCCTTCGTGTTTACCGGTGGAGCCTACAACGGGAGCA
GCATAGAGATCCAAGGGACAAGTAGACAATTTGAACTAATTAGAGAACTTCCGGTTATTG
CTGGGTCAGGTAAATTCCGTTCGGCAAGAGGATATATTAAGGCTGACAATTTTTTCTTCG
ATCCACAAAGAGGATATTCCGTTATCCGAGTCAATGTTACCTTGGTTTGATAATTCTACT
GAAGAAATTAAACATTCTTGGGGTTTAATGTTTGTACGTTGGTTTTAAGAATTTTCTTTC
TCTTTTTCTTGTTTTTTTTTTTCGAATAATCAAGGAGTTAATATAAATGATCTCCACGTT
AATTAATGTTTAATATGTATTTTGTTATGGTGATAGTCATTTACTGTAACGTTTTATAGT
TTAGCATTCATGTATTATGGTTAATCAATTTCTTAAAAGTTGC
>Locus_43312_Transcript_1/1_Confidence_0.000_Length_453
TAACAACTTTAGTAATCGTACTTCATTTTCTCATCTATATTCTTCTTCTTATTATTACTT
CAGAGGGAAAAAAAATCATTGAGGAGCGAAATAATATAAATAGGCCACCAAAGCCAACGT
GTCAGAATAAGGCTTCCGTTTGGGTTTAAATCATGAGAATAGGACAATTTCTAGAATAAA
AAATTGTTCAATTGTTTTTTTCCCTTCTTTTGTTTACTGCTGTTTATCATAGTAAAAATT
CATTAGTATGAGAGTCCTAAATTTTTGGGGGGACTAGAGAATTAGTGAGATATCCTGGAA
AGAAATAGAGTGATGCATCTCTGAGAATTGAGTGAAATGGAATTAGGAGAAAACGAATGT
GAAGTGTAGGTGTCATTTAATGATGCACATCAAAGGAAACTTGGCGACAATGTGGACAGT
GGAGCACATGTTGCATGACAACAAGAAGAAGAT
>Locus_9720_Transcript_1/1_Confidence_0.000_Length_550
CACAGCTGCACCAACTGAACTTTGTGCAGGCATCTTTCTTAGGCCTATTTTACTCATTAT
ATGCCTCACATTCTCTGCATCTTTCCATCTTCCAATCGCAGCATAAATATTTGCAAGTAA
TATATAGTTTCCCGTATTTTCAGGCTCAAGCTCGAAAAGTTGCTCTGCTGCTACCTCTCC
AAGTTCGACATTCTGGTGTATCGAGCACGCACCAAGCAGAGCCCCCCAAATAGAATGGTT
CTGCTGGAATGGCGTTGACTTGATCAAATCATATGCTTCATCCAATCGACCAGCACGACC
AAGAAGATCAACAATACAGGTGTAGTGATTGGGGCGTGGACTCGACGGATGGTTTTCGAT
CATATACTTGAACAATGCCAAACCATCATCTACCAATCCTCTATGGCTGCAAGCATGTAA
AACAGAAGTGAAAGTTATCTCATTCGGTTTCATCCCGGAACGAACCATCTGGTTGAAAAG
CAAAACAGCAGTCTCACCATGTCCATGCATTCCATAGCCAGCTATCAAAACACTCCACAC
AATAATGTCC
>Locus_6299_Transcript_4/6_Confidence_0.333_Length_3566
TTCTCTTCAGTCTTTGCCGCTGTGGAAATTCTGGTATTTTACTTCTGTCCCTTTCCCTTT
CCTTCTCTCCCCATTTTCCTTTTCATACACGATACTTGTTTTTATACTTATATTTTATTC
ATCTTCCCCCTTTTATCTCTTACAATCCCATCGTTTCCATCCCTTTTTCTTCTGTTTTCC
ACTTATTTGCACGAGGGTTTCGCTTTTTTTAACAATCCTTTTCCGATTTCTATTCCTTTT
TTTCACCTAGTTCACTTTTAAGCCTTGATTCCATCTGGGTTCTGTTTATTTGTTCACATC
CTGTTTGATGAAATATCTTTTGCTTTTGGGTTTCTCTCTTTTGCTTTCTTCTCTATATAA
TTTCATTCTTTTCTCTATATTGGCTTCTGGGTTTGTGGGTTTTTTTTCTTTCACTTGGGG
TTTTAGTTCTTAATCGGAATTTTGAAATCCCTTGTTTTTATTTGTTTTTTTACCCTCTCC
AGGTTTCATTGAATTTGTTGTTTCCTCATTGAATAACATCTTCTGAATTTCTGACTTTCT
TACTTTTGCGTTTTGACCATAAGACCATAAGACCATAAGCATTAGCTTCTTGAAAAGTGG
TTTTTTCATTTCATTTTTCCTTCCTCTGGGTTTAAAAGATGAAGTGTTTCTTTTATCCTA
AGGGAAAATCAAAGTCCAAAGGAATATCAAAATCTGCTCCAGAGTTAAACCAAGATGAAA
AATCCAACAAATCAGCCAAGGCAAATGGTTTCAGACCATCAAATTCATTACCTTCAAGGA
GTATTCCTGAATTGTACAAAGAGAAGGAGCAAAATTTGAGGGCTTTCTCTCTCCAAGAGC
TTGTTGATGCAACAAATGGCTTTAGCAGGATGTTGAAGATTGGGGAGGGTGGTTTTGGGT
CTGTGTATAAAGGAAGACTTAAACCCATAACTCCCAATGGTGAACCTGTTGTGGTTGCCA
TTAAAAAACTCAACCAGCATAGCTTGCAGGGTCATAAAGAATGGCTTGCAGAAGTTCAAT
TTCTTAGTGTAGTTAGTCATCCAAATCTAGTTAAACTTCTGGGTTATGCGGCTGAAAATG
GTGTGAGAGGGATTCAAAGGCTCTTAGTCTACGAGTTTCTTCCAAACAAGAGCTTGGAAC
ACCATCTTTTCCAAAGAATGTCGCCGACTCTTCCATGGAAGCAGAGATTAGAGATTATCA
TTGGTGCTGCTCAGGGCTTGGCTTATCTACATGGAGGATTAGAAGCTCAGGTACCACAAT
TTAGATGCATTAGTTTTTTGTTAGTTGATTGTGTTGTGATATATAATTAAATTTGCCTTC
AAAAACAAGCTTAAGCTTTTGGTTGAATTAGTGGTTTAATATGGCATCAGAGCAGGTCCA
GGGAGGTCCTATGTTCAAGCACCTGCATCGTCGTTTCTTCCCCAATTAAAATTAATTTAC
ACTTGTTGGGCTTTTCAAATATTCCAAACCCATAAGTGAGGTAAAATTGATTCACTTATT
GGGCCTTTCAAATGTTTCAAGCCCACAAGTGAGGGGAGTATTGTGATATATAACTAAATT
TGCTTTCAACCACAAGCTTAAGCTTTTGGTTGAATTTGTGGTTTAAAGTTAAATGTTGCA
TTGGTAAAATTTCTTGCTTGTTTCTGGTGTTGGAACTGAAGTTCCTGCCGTGTGTTAGTA
AACTGTTTAGGTGATATAGTGTTGGTGAGTGGACAAGAAGAACCAAATCCCTTTTGAGCA
TCTCATTACAATTATAATCCACATTCAATGACGACGTTAGGTACTTAAGCACCTTGGAGA
ACTACACCCCAAAAGTCAACTATTGGGTTGGGAAAGCCAAGCCACTTGAGTACCACGTTG
GTCATCTCTTTCTAGCTAATGTGAGACAAAAACATCTCATACTACCTTGTTTCTAACTGA
GAGCTCTTTTAGAAACCTAATAAAAGGAATTTTAACCTCTAGTTCAGAGAGAACTTAGAG
CCCTATTTGAGAATGTTTCTGTTTTTGGTTCATTATTTTGAAGAAACTATGTTTGTTTAT
GAACAACTATTTTCCTCTAAGCTTCCAAATTTTTGTTTTTGTTTTGAAATTTTGCTCTCA
TTTAAAAAATGCAGTCTAAAGGGTGAAAAACTCTAAACATAGGAAACAGTCGGTAAACTA
TGATAAAAAACTATAAACCAAAAATCCTTTTCTAATATTGACTTATATATTATAATTAGG
GTGCCATTTCTGTAGGAAACCATTCTATGACCAACAAAATAAGAGTTACAAAAGGGGAAG
GCAAGATCCTCTCTCGGACAAGGTGCTTACAAAAGATTAAGTAGCCTATGCTCCCGCTTG
TTGCCCCACCACCACTCATCGTCACCAGTCTTTTCTCTTTTTTTTGTACCCCTCCATTTT
TCCTCACTTTTTTAAAATCTAATTTAATTTAACTTAAAATCAGTACACCAATTGGCTTTT
ATTTTAATAATAGAAAAAAAACCCCTTATCGTCAACGTATCTGTATATGTGCCTAGAAAA
ACACTCCTAAATTTTTAGAAGTTTCAAAATTATCCTAAACTTAAAAAAAAAAGAAAAAAA
AAACACAACTAAAATACCCATTAGTCTATGAAGCATGGATACAACACAGCAATTTTAAGG
AAAAAATTAGGACAGGACATGTACAGGATACACTCTTATTTATTTGTTATCGACAAGTAA
TGAATACAAAAACAATAAAAGAATAGAGAAGATTGACACATAGATCTACATGGCTCACTA
ACACCGTTAGCTACATCTATGGATAGAAGAAGAATAATTTTATTAGAAAAAATGTTTTCA
AAATACAAAACAGGGCCATTACCGACTAGTGTAAAGTGCACTTGTCTGACCCTTGATAAT
AGATTCAAAATATTCCGACATTACTATTAATTTTTAGGATGTGTATAAATTTGTTGAGAT
CATTTTTTGCATGTGTATTTTCATAGGTGATATATCGTGATTTTAAATCTTCGAACGTGC
TATTGGACGAGAACTTCAAGCCTAAACTCTCAGACTTTGGCCTTGCTAGAGAAGGACCAA
GTGGTGATCACTCACACGTTTCTACAGCAGTGGTTGGAACGCATGGATATGCTGCTCCTG
AATACATTGAGACAGGTCGTCTAAAGAGCCAATGCGATGTATGGAGTTTCGGTGTGGTTC
TGTATGAACTTCTCACGGGCAGACGAGCTTTGGATAGAAACCGTCCCATGGGAGAGCAGA
AACTTCTTCAGTGGGTGAGACAATTTCCGGTTGACAGTAGTATGTTCACCATGTTAATTG
ATCCTCGACTCAGAAACCAGTATTCCTTGTCTTCCGCCCGGGAAGTTGCAAAGTTGGCAG
ACCGTTGCCTGAACAAAAATGCGATGAGTCGGCCAGCAATGACAGAAGTAGTTGAAAGTT
TACAGAAAGCGCTACTAATGACGGAAGAGAAAACAAGCTCTAGTAGCAGTAAAAATCAGT
CTCATCGGGTCTTGTTATCTCCAAGATTTGTTGATCAAAAGCATGATATGGTTAGAAAAC
AAGGGAAGGTTTGATCTTTGAAAAAA
>Locus_116_Transcript_1/2_Confidence_0.500_Length_1975
AGCTAAACATAGGAGAAGGCGCGTTGGTTTTATACATTTCCTTGTTGTGTGGAAAATTTG
GAGTAGGAGTTTCCTTATATTTTCCTTGCATTTGCATTTGCATTTAGATGAAGACAAGAT
ACTCATACAATAATTATAATATTAATACAATTGGCTGGCCTTCCCTTCCACAACCACATA
AAAAAAGGCCAGGGGTGAGGGGGCGGTCTCCTACTCTTAAGTCTAAGCGAAAAGAGAGCA
CAGACAGAGAGATACAGATATATGGATTGCTCCTGGCCTGACACCTCCCCCTTTGATCGA
AGAAAAGCAGCCGATGAATTGCTTCGTGGCCGTGAACTTGCACAACAACTACGAGCGTAT
CTACAGAGAAGTTCCACCCCGGCCTCCCAAGATCTACTCACCAGAATCCTATCCTCTTTC
TCCAAAACACTTTCCATCTTGAATCATCGCTGCGACTCCGATGACATAAATGGTTCTATT
GTCGACTCACCCGAGGATCACGGTAGTAGAAAATCCGAGGAATCTGGAGACAGTTGCAAG
AGCTCCACCCCTAATAATGATCGCAGGGGTTGCTATAAGAGAAGGTAGCTAGGTTTTCTA
TTAATTTTAACTAAATTTAGATCATAAGATGAATAATAAAGAATTTGGGAGAATTGTATT
TAGAATAAAAATATTTATGATTGAAATTTGCAGAAAGAGTTGCCAGAGTTGGGCAAGAGA
AACCTGCAGCCTAGTGGACGATGGGCACGCGTGGAGGAAGTACGGGCAGAAGACGATTCT
GAATGCCAAATACCCGAGAAACTACTTCAGATGCACCCATAAATACGACCAGGCCTGCCA
AGCCACAAAACAAGTCCAGCGACTGCAAGACCATCCCCCCAAGTTCCGTACTACTTATTA
TGGCAATCACACATGCTCCAATTTCCTCAAGGCTTCCGACATAGTGCTCGGCTCCTCCAA
TTTCGACGATTCCTGTGGAGTGCTCCTCAGTTTTGACACCACTGCAGCACCCAACTTTTT
TCTCCCACACCATCCTACGTTGGTTAAGAAGGAAGAAGTTGTAACCCCCGAAGCTGGCAG
CGGCAGGGATGACGAGGCAGTCTGTTCCCCCTCCGATTACATGAGTACGGCCGACGACCA
TCTCTCCGAGGTTTTCATGGGTTCCGTCGTCGATTTTGAGGACGATGTCTTACCATTCCA
CTTTGATCCAATTAATTTTAATAATACCCCTTCCGATCCCCTTGATCTTCCTAGTTGATC
TGCTTAAGATGCCTAGCTAAATCAATTACTAATTCAGCTAGGCTGTCATAGACAGTGATG
TAAATATAAATAATTTGCAAATGGCTCTAGGAATATTGTATCAACACTCCAGCCATCTTT
CTTTCAGCCTCTGGGGTATGCAAAAATCTCGATATGCTTTTCCGCTTAATTACATTAGTT
ACTTGTTTCATTTCTCATGCGGGTGCCGTACGTAATTTTTTCAAAACACAGGTATATATC
CGTAATCACAGTCTTATGCTTTGATTTCTAGACGTTCTCACCCATGTTGGATTTGGGGAT
CAGCTATATATGCCTATCAGAATGCAACAAACTATAGGTGAAAGGTGAGAGTGTGAAATC
GATTATTCATGTGCCCCATCATCATGTATTTTACACAAAACCGATGGATGCTTGCGTCTC
CTTTCTATAAAATATGATTTTTTTTTTATAAATAAATACTAATTTCAGCCAACTTTTAGT
TCGTAAAGTAATAACTTAGCATCCTCTTTAATTACTAGAGAAAGTAAAAAATAAAGTAGT
ATCTAGCTTTAAAGCTTTTTTGCTGCCCGTACCATCTAAGATTATTATTACTTTTTAAAT
TTTCCTAGTGAAATAATAACCAAATATTAATGGACAATTAATTAGCAAAATATTTTTGTC
CATCCAAATTTCAACTCACACGAGCCGCCATACCTTTTTGATGAATTGCTTTTCG
>Locus_26340_Transcript_1/1_Confidence_0.000_Length_279
CATTACATAGATAAAATTACACGAGTACATGGTTAAAAGATGCCGAAATTGAAACAAAGT
CATCTATTTTAATTCTTATATGTGATGATGTAGAATTTTATATTTAGGGAACATGAAAGG
AATTATTGAAACTTTTATAATGATGCATAACAATTCCTTTTTCTTTTTTCTTTTTTCTTT
TTTCTTTTTTCTTTTTTCTTTTTTCTTTTTACGGCAACAATACTAACCAAATTTGGTATG
AGAAAATAAATGATCAACTCAGACAGAAGTGGAAAACAG
>Locus_37699_Transcript_1/1_Confidence_0.000_Length_423
GGACATGTAAATATCTTCAAAAACTTTCCAGCTGAGTAGTTCCATAGCTTCTGCACCCAC
AAAAACAAAAATATGAAATAACAGAATATGTGAATTTCTAATAAGAAAAGGCATAGATGA
ACGTATTCAAAATACGAACATGAAGTTGCATTTAATAAGTCTAAGAATATAAACAAAACC
ATGTGATGACATCCTCACCCAACAAAATTTTATAGTTTTTCCGCGCCTACTAAGTTGCAA
AGAAGAGCTAAATCGATCTAGGCAACAGAACATTCCCAACTCTGAATTAATATTTACTTC
CATGAAGGTCGCAAGCCCCTAAAATTTTTCTAAAAAAATATAAAAAGAATAAAGTTAGCC
ATCAAAAACCAAATAGTCTGAGTTTTCCCCTCTTATACTTCGGAAAAAGCCTATCCTTTA
GGC
>Locus_21546_Transcript_1/1_Confidence_0.000_Length_846
CCCCAATTCAACCATTTTTTCAACGACGCCATGGCTTCCACTTCCAAGGTCGTCATGAAC
GCCATCCTCTCCGTTTACCAAGATGGGTTCAACTCTCTTGACTCCCTCGCGGACGTCGGG
GGCGGAATCGGGGGCTCCATCTCTGAGATCGTGAAAGCATTCCCCCACATCAAAGGAATC
AATTACGATCTCCCTCACGTGATCAGCACTGCGCCGGTGTATGAAGGAGTCACCCACATC
GGAGGAGACATGTTCGAAGACATTCCCAAAGTGGACGCCATTTTTATGAAGTGGATATTA
CACGATTGGAACGACAAAGAGTGCGTGAAAATTCTGGAGAATTGCAAGAAAGCGATACCG
GAGAAAAGAGGGAAAGTGATTATCGTGGAGGTGGTGTTAAATGAAGAAGGGAAAGGAGCA
TTTGATGACACGAAATTCTATTTTGATCTGCTAATGCTGGCGCATACAAATGGAAAAGAG
AGGACAGAGAAGGAGTGGAAAACAATACTTGAAGAAGCTGGTTTTTCTCGATACAATCTT
ATTCCCCTTCCTGCTTTAGTTTCCATTATTGAAGCTTATCCTTCTTGAATCTGAACATCT
CCCATTTATCCCATCCAATAACTTCCATTCACAAACTTTGTAGCTTCATTCTTGTTGTTC
TACCATTTGGGTCCTCTTTTTAAATATTTATTATATGTGATTTTATCTCAGTATGTCGCA
TTTATCCAATCCTCGTAAACTTTGGGGTTGTAAAATGTTTAAAGGAATGTTATGATATGA
GAAAAAAAATTAGTTGTCATATCTGTACTTTGTGACATAGAAAAAAGTTTGCAAACTTTA
CTTTCC
>Locus_2352_Transcript_4/7_Confidence_0.571_Length_4076
ATTTTTCATTCCCTTTTTAAAAAATTGGCCAAATTTTGCACACAGGGAAAAAAAACCCCA
AACCCCACCCAATAACCTAGGCTTAGTCGTCGTCCTCCTTCTCGCACCCCCAATCATTGT
TGTTCGAAGGTTCAGGCGAAGGGAATAAGCAGCGATGTTGAAGTTCCTATCTAAAGTGAA
GATCGAATTCAATGCTCTCGATCCACGTTTAGCGTGTTGTATGGAATTCTTGGCGCAGTG
TAATGCTACCAAGTCGAAGGAATCCAACCCCGCTTGCCAGTTGATCGTCAAGCGCCGAAC
AGACGACCATCCTCCCCAGATCGCCGTCACCTTCGTCAATGGAGTCGAAGAGGTTTTTGA
CGCTACCTCTATTTCTGCTCAAACAATCAGGAATATGATTCTTGAAAAGGGTCAGCTCCT
TGAGACCGAGCAAATGTTCCGAGAAGCTGGGGAAGCTTGGCCCGTTATCATTCCCGAGGA
GGAGCTCAAACAACCCCTTACCAGTATCAAGCCTAGAAAAGCGGAAGACAATTGAGGATA
GATTGGAAAGAGGCGTGGCATCTAGTTTCATAACCTTAGGCTGTCAACAACAGAATCAGT
TTCCATGGATTAGCAAGAGCGCTGATCCTCAGATGTTTTCCGTTTTAAATTTCATAGGGA
TGCCTCCAAGTCTTGTCTTCTTAGAATTCCGCGTTGGGCTCTAAATACATGTGGATGCTG
TTGGTTTTCATAAGCAATTTATCTGTGGGAACTCGTTACCAATACATGCTTTATAAGAAA
TTTCAAATTGGAACTGCTAGGATTTGCGTTGACGTCGCAGCTGACACAAACAATGCCCAG
TCTCAACTTTCTTACGATTTTTTAGTGAAGAAATGTGCAACTAATCTTTCAACTACTGGA
TTAAATGTTTGTTTGGCTTATTTCATCAATGTCATGACACTTAAAAAAAGTCAAACAGAA
TCCTGAGTAATTTTAACAAATTGATTAGACTACAGAACACCGTTCTCAAAGTCACCATAA
TCATCTTCTATATATTATTGTGTAATTGTGAACATGGCAATGGACACGAGCCAGGTGACC
ATACTGCTATTTCAGAGCAAAAAGCATATACCCTTGAGAAAATACACAAACGTTACACAA
TACGTATGTATACTACTAACAAATGTACACAGCATCGTCCATTTGTAATGAACAAAACAT
CTCTTCTCTTTCTAACGGTCTTCTCGTCTTACAGCATTTGGGTCGGACATCATGTCTAGC
ATCATCTTCTCCGGTGAATCTTCCCAACTAGCAAATGTTTTCAAATCAACCTTTCTTCTT
TGTTCAGTGAAAAGCTCCTCTCTCTTTTTGTACGAGTTTTGGATTTCCTTAGCCGTAGAG
CCGCCAAGTCCCCAAACTTCCACATCTAGAATGGAAGCTTCAACAGGCAGGAACCCCTGA
TCTGGGAAGAGAGGACCAGGCTGATAAGTTTTGTCAACCACGTGATGACGAACAGTAACC
CTGGCAAAATCTTCATCGATGAATATTCTCTCATTTCCCACACTTCCCCCAAATCCAAGT
CCAACCGGCTTTGGATGCGGTTCATAAACCCTTGCAGATGGATGTAAGTGGCTATAGACA
AAGTTCTTTTCCTTCCCGGTCGCTGAATACACATGAAAAACTGGCCTAAGAGCATAGATA
TTTCCTCCGCTTCCATAGAACAGATCTCTATTTTCAAAACCCTGGAATGTCAGTACACCA
ACAGTCCATTTCAATTCATTGGTGGAATCATCATGAGTGTCTCCAGATGCAGCATGAACA
ACCACAAACAAAGGACCTTGGTAACCTTCGATATTGGACCAGAATCTATTCAAGCCTCTC
CCATGAACTGACGACCTATAAAGTAAGTGTTGATGATTTCCATCCCCACTGATAGAAAAA
CATATTCTTGACATCTCCTCCCTAATGCCACCTCTTTGTGTTAGGGAAACTGCCCATGCT
GTTCCACGGGTCAGAACAAAAGAATACGATGTCTCAGGTGAGGCAATATCTACAGTTGGT
GAACTTGAAGACTCTACTCCATCCTGTTGAGTAGAAGCTTGAAGAATTCTTGCATGGACA
AACCGTGAGAACCCATCTGGAAGACTCGGAACAGTTTTCACTGCCCAAGTAAGAAACTTT
CCTATGGGTACTTCAACAGCCAACCCTAAGATATCGCAATCCCAAATGTTTACAGTACTA
CCAACCTCAGCACAAGATGCAACCGACGACAGCACCAGATTATTGATATCTGGCAAAAAT
AAATTTGAATTTGAACTTAAAGCTTTGGAAGTACTAGAATCCCAAAACATAGCCCAACAC
ATCCAAAGAAGCATAAGAACATCACTCGGAAGAAGGAAGCCACTCATCTTAAATTCATCC
TCATAGGATGTAAACTCCAATTTTGAAGGAAGTCCCAGTTTTACCATTGTAGCATCAAAT
ACCCTAATTAATGTATTAAGCAACACAGATGCAGAAATTTTTCCACAACATTTGTTGTAG
CCCTTAAGAAATTCAACCCAGGTAACTCCTCCTTTCTCAGGAATGAAGAACATTTCAACA
ATTGTTAAACCCACGTGATCTAGGATGCCTGGAAAGGATTCGGGCACAGCAGATGTTTCT
TGAGTTCGGTTTTCATAACCTAAAAAGAAGCATTTCTGTAAGGATTCGAAAGGGATTGCA
TTTGTTTGAGGATCCACCAGCTTAGAGAATGCACTCTGAAGCTGAGGAAGAGCTCCCGTT
GAAGCTGCCAAGGCTTCAGCCTCTTTTTGGTCATCAGGAACCTTTTTCTCCGTTGATGTT
GATGCTCCCATTGTCACTCGACAATATTAGAAATGAAACAAGTATATATCCAGTTATTGC
CTATTTTTGCACATTATATACCTGACATAGAAAGAGACAACAATGTACCTGCTTATTTTT
CTGTATGATTTTCAAGAATTGAATCATCAAACTATTTTGATGAATGATTGTAAATGAAGT
AGCAACAACTTAAAGTACGACAATATTGGTATCATAACAGAGGTACAGTAAGGAAACAAA
AAAATCCGTAGAAAGAGATAAATTGAATAAAAGAATTAATTATAAAATATTGAAGGAGAA
GTCCTCAATATTAGTAAGGTAGTATAAACAACATAACTTTCTTCAAGTTAAATACTAAAA
TTTACAAGGACAGCGTTCCCTTGATAGAAACAACATATCAGAGCTAAATCAACTGAATCA
AGAGATGCTAAATACAGAAACTCCAATATAAATATGTATATGTAGATATGTAGATATGTA
AATGTGTGTGTGCGCGCGTGCACGCACATATATACATATTTAGTTTTGGGATAAAAACCC
AAGCTTTCATTGGGATAAAAAAAAAGAAGAAGAAGAAGAAGACATGGGGAATACGCAGTT
ACAGTTCACATCAACCAATATGCTATTGCAATAACTTAATAACACCAGAGTCCATAGAGC
AAGTAATTCAAGGTTTTATAAATCAAACATAATGGGACAAGCATGTCAATCCAATAAATA
TGATAAGTGTAAGATTGGAAGACTTAAGTTGCATCTGTCCCACATAAATTCAATAATTTA
ATGTGAACTGTTTAGATTTCTGATACAGCCGATCATGGTGTTAATTCACAACCCAAAGTA
TACTAATGTTGTCGTAATTAACATACTGCCACAATCCATAAATATCCTTGATTATTTTGC
ACACTCCTCATCAGAATTCACAACTGATGGCGATAAACTGAGGACTACGCGAATTTTATT
TCTGATGGCATAAACGAAAGAGTCCTTGTCTATTTTGAAATGCTAGGGTAAGTACACCTT
CAATGACTTGAGTGATGGAATTTCTTTTTATAGGCGACCAGAGAAGTCGACGTCCGACGA
AAAGGATCAACTAATCTACCGTCGCGTCTGGTTTCTTTCTTCAATTAAATTGATTATTCT
TATCACCGGAAAAGCAGAGCCGATCCACGTCGTGGCATCGCGTAAGGCTTTGGATTCTAC
GTGTCATCGCAACAAGGGACACAAACGCTGCGGTTGGTTCCTGGGCCTGGGCCTCC
>Locus_5183_Transcript_1/1_Confidence_0.000_Length_2049
CTGCAAGTTAATACCAAAAAGAAAAATCATTTCTATTTCTAAACAAATTGGAATAACAGA
ATACACATATGATAATTGTTGGCTCTACATTTGCACGACTCAGGCAATCTATACGTCAGC
AACATAGTTTCCTCCACACGAGCATGCACCATGCTGCTGCTCAGAACCTAGGCGATTAAA
CAAGACTTTGATATATATCTTTACCCCAAAACCCAACAAAAAGAACAAAACACAAGAACA
AAAAGATAGGGAAAAAATGTTATGCGATCATTTCACTGCAACATGGTGAAGTACAAATCT
TCATTAGTTGCTCCAATATCTCTTTGCCATCCTTAAAACAGATGCGTAAAGCAGCTCGTT
CCAAGTATCGGGTACCCCGGGCAAGCACCAATGGCTACAATCTTGAACTCGCAGGCCTGC
ACGTTTTTCCGCTTCTGTCTTGTACTCCATTCTATAAATTGAAGGGTGTGCGTCCTTCCG
ATAATGAGTGAGCCTGGTTATGTTTAAGTATGACACTGGCGTTTTCATCTCCTGAATCAC
ATATTCCAGAGCCCTCATTTTCTTAGGGTATTTGCCCAAGTGTGTTTTGTTATAAATTGG
TTCCGTTTCAATGTTGCATTGCCCTCCTGAGTTCCACTCGCCACCACTGAAATGAGAATA
TGAATACCCTCTGAAGAAAACCAGAGTTCGATTTTTATCAACATTGTTGTCGATCCATCG
ACCCCAAGTGGTGAGAGCCCTCTTAAACGCTTCCAACACCTTGAGTTTTGAGTGCACATG
GTTACCTTCTTGGTAATAGTCTTCTCCCCTCGATGTTTTCTCATGAGTCCACCAATGGCC
TGTATTAAAGACCAAAACATCTGCATCCCGATACATTTCGGTCGTTGGGTCCATTTGATC
CAATCTTAATGTCTCGATGGTTCCATTCCTTCTTTTGAATGAAGACTCCCTAACTAGGAA
TGGAGAACTAACAAAATCAACGGAACAATTATAGTCCTCGAAACGGAAGGCGTAGAAGCC
CTTCTTCTTGAACTCTGTCCTTCCAGATATCTCATACACTTTTTTCTTGTCGCTTACACT
TTGACGAAGAATGCAGACGAGAGACTCCCACATGTTCCTATTCAATGAATCCCCGACAAA
CACCAGATTCTTTCCTCTCAACACCTCTAGAAAATGTGTTGCATTCAGACTTGGAATGTT
ACACCCATACGGCTGCCATTTCCATTTCACATATCCAGCGTCTGGCCTCTTATTAAGATC
ACAATCGAAGTCCCTATCAATGAATGGGCAAGAACCTAAAGGATAATATGGCTTTGAATC
ATCCCTCACCCATTCACCATCGAAGATATCACAATCCTCATAAAAACTGTTATAGGATGT
TGGCACTGGTTGGGTGTTGGAAATTTCAATTGTGTCGCTTGAATTTGTGCCACTAGGATT
ACCTTGTGATGGCAAATTGTCCTCAGCATTGGAAGAATGATTGGTGCCCTTATGATATTG
AGTAGTATTGGTGTTCAAAGAAGTGGAGTTAGAGGGGGGGAAATTGTGCTGGGTGTCCAA
CTTTGGGACGTCGGAAACAGTTGAATTTGGAGCAAATAGGGAGGGGTTGGGGGAATGGTG
ATCGGGTTGAATGGTGGCATTGTCGTGATCGTGAGTGTGATTGAGAAGTGAGGGGAATTG
GGAAGGAAGGGCGGGATCATAGGTGGGCAAGTTGGAAGAATTAGAAGTGAAACGAGAGAA
GGAAGGAGAAGAAAAGGAGAAAGACCATGAAGAAAAGAGAGAATCAACGGAAGGGGGTTG
ATCATAGAGAGAGAAGAAAAATTTGCCATGAGAAGAAGTGTAGAGCAAAAGAAAGCTAAG
AACAATGAGAGAAAGGGAAATGCCAAGACCAAATCCAGGAACAACTCTTCTCCTCGGAGA
TAGAATCTGCTCGGGGAATCCAAGTTTCCTGGGGTCCATGGCTTTAACCTGAAGGGAAGG
GAGAATGCCTTATAAAAATTATATAAAAAAAAACCAAATTTAATTTAAATTAAAAAGGGA
GTGGAAAAG
>Locus_46785_Transcript_1/1_Confidence_0.000_Length_221
CTGAATTTGAAACCAAACCCACATAAATACGGTTGTTCGAAACAGTAAACTGGTTCGGTT
TAACGAAATTGGATCGTTTCTACCCCTAATAAATATCCCTTTGAGTAAAAGTGTAAAATC
GTGAAATGAAACAAAACAAAATTCAAATTCAAATGCATATAATTGCATAGTATGTTTTTT
TATTTACTTTGTAATTAAATACAAGGGTAAAAGTTTTGAAG
>Locus_10386_Transcript_1/1_Confidence_0.000_Length_1861
TCGTGGCTGGAACACTAAATAGATTGTTTTGTTGGGGTATACATCTTTTTCTTTTTCTTT
TTTTTCTTGAAATGGTGAGAAAAAGGCAACAAAGTAGTGTGTTCACTCCACAATCTATAC
TCTCTCGGTAACATGGAGAACGGCTAATTTACTGCAAGGCAATTTCGAAAGAAGCGTATT
CCCTGTAATGCGAATGTGACATCGGCTTCGTCGACTTTCAACAATACACGCCTCATTTTA
TTGTCTCGAGATTGGCCAAGTTTGAGAAGCCCCTGGTCGTTTAGCACCGTGAACATATTT
GAAAGTTCCAAACTACCCACCGGTGGGATTAATGTTGATTTACATATGTCCATGTATGAT
TTGTTTAGCTCTCCTATAGTTGTATCCTTCTTTCCTCCGCGAACAAGTTTCACAACAGAG
CATAAAATGATCTGTTGATGCTGAGGAAGAGATTGTATGGTTTCCACTGCTGGTGATTTA
AAGGTCTTAGATAAGGCCACAGCCATATGGTCCAACCTCACAATCTGAGACTCTGATCTT
TTGACAAGCTCAGGTGGTGCTGGAGTATCACATGCGTCATCATGGTTCTGCTCCTTCGAG
GATGCTTTGATCTCCGCCTCCAACAATTCAATGGCATTCCGGCAAACACATAGAGCTTTT
CTCATGTCTCCAGACACAGCTGCAACTTTTCTAGCACAAAGCTCCAGTGCTTGCGAGTGG
AAGACAACGAAAGGAAGCCCAGTTAACCTTTGTTGAAGAATTTTGAGGATCTGTTCCTTG
GAATACGCCCTATAAGTTACAACCTGAGGTTTGCAATTCAATGCCTGAAGTCTTGGAAGA
AAGCGATCAGCTAAGTCAATAGCATTTGCAATTCCTATCAAGATACATCTTGAAAAAGGG
AAAGTGGTGAGCATAAACAGATCATGTAACACTGCTTTATCTTTTGTAATCAAATAATCC
AATTCATCTGCTATTATCAACTTCATTTTCATGCAAGATGACTCTGCCTTCTGGGAGTAC
AAGCGTCGAAGATGTTGCAAGGGTGTTAAAGAGCCATTCCTTTTCTTTTTTGGTTGGGTT
TCACCCATGATCTTAGTGAAAATATCGGATGTATTAGCTAAGGAAGTGCAGTTTATGGAC
AAAATGTCTGGCAGCTGAAGACCTGACTGTGCAGCCCAAGCGGCCAACTGGTCTTTCACT
TTCTCCATGGACAAAGATTTGCCAGTTCCTGGACACCCGCAAACATACAAACTACCAGCT
TTTTCTTGCTCCACACTAGCCTTGCAGAAATTGAAGATTTTATTTTGTTCATCTTCACGG
CACATGATTGTTGTTGGAGCTGTCGATATGTGCAATGCTTCTTTCGCTGTTTTAACATGT
TCGGTATCTTTAGGATTCCAATCTGGTTTGACAATAAGGTCCTTCAACAAGCATCTTATC
GGTGAAGTAAGTGAGTTAGAAAAGCCACCATTAACCGCTTTCCCATCGCTCTCTGGAGGG
CTTTTTGGACTCGAATTAAGGCACCGACGAGGAGATTTCCAATTCACCGGCGTAGAGACA
GGGCTTTGTTGCCTCTGCACACTACTGGATCTCAGTTTTCGCTTCGGGGAATTGGTCTCC
ATTACACTCTCGACCTTGCACTGATTTGCTCGAGTAATGGCTGTCATTGATCAAATCCCG
ACGAAATGCGGAACAGCCGGGCGAGATCCGTCGACAGATAGACCCAACAACCGCACCCTA
CTGATCGGAATCGGTGCTGGACGCAAACTGGAATTCGACGACAGTTGGTAGTGAAGTTTC
CTACAGAAGGCCGAGAGAGAGAGAGAGACGCCGACGAGCTGCGGCGTTTGAAGGCGGAAA
G
>Locus_21118_Transcript_1/1_Confidence_0.000_Length_427
CCCCAAATGGGTTGATTTAATAGATGCATTCACCACCTGAAAAAGCCTAGTAGGCAATAA
GATGAATCACGTAGTGAATTATGTGCAACATCTGGTAGGGGCAAAAAGGCGGCAAGATGA
ATCACCTAGTGAATTGGGACTTAGCTTCATACGTGTTATTTGAAGGAAGCCTTGGTACTC
TGAACATTAGTTTCTTTTCATTATATTAATGAAAAATTTGTTTCGTTTCAAAAGAAAGAA
AAGGATCTCCAATGAAAAGAAGCATGACATGATTTCATCACACTCTTAGCTTTATCATTG
AGCAAGCTACAGCCTTCTTTTGTAATTATAACTTAACTACTGTAGTGTACTTGTAATTAC
CTCGTATATATATATTGTTTAGAGGTAGTTTGTGCAAGTTAATCATTGTGCACCAGTTGT
TCTTAAT
>Locus_4316_Transcript_1/1_Confidence_0.000_Length_3784
TCCACTAATAAAGAATAAATCTTATTGGACATATCAATGTTACTTACACTGCCGTTATGT
ACACCAATGAATGAAAAGTTCATAGAAAAAGGAAACTAAGATTCCATTTACATTTTCGAC
TCTGATATACAAATATAACAAATAATTGTGTGGAAAGCCAAAATCTAAACCATGTTTGCT
TCTTAGGTTTTACCCAACTGATTCCGATGTCAAAATGACCCTTTCTTTGCGCGTTGTTAT
CGAAGGAACTTTACGTCCTTGAATTAGAAAAGATCAAGGTCGAAATATTCTCATGATTTT
TGAAACTTTAAGTCGACAAAATGGGCACTTTGAAACAGCAGAAGAACACTTGCGGCACAA
AACATGGCCACAAGGTACTATGGTTATTTCTACCTCGGAAGTCAAACAAACCCGACAAAG
CCAAGCTGCTTTCGCTGTATCGGCTTCTTTGGCTGCAGCGTCAGACTTTTCCTGTTCTAA
CAAAAGAGCTGCCTGAGAATCCTTCAATTGTTCTTGCAGGATTAAGGCCTTTTGCAAAAG
GGACTGCCGCTCAATATCCACGTTGATTCCAGCAGTAGTAAGCATTTCATTAACTGCCTG
CACCAGTTCTTCAGCAGATACTTTGCCATATTGAAGCTCCGCAACAGGCTGGGCTCGTAT
TTTGCCTCCTTCAGAGATCTCTGGCATTTTGATAGAAGCGCCACTATCAGTTACCATCCA
ACTCTTATCTTGCAAGTTTGTAGAGGAAGAGCCACCATCAATGGGAATGCTTCTAAACGA
TAAAACTTGTGAAGAAAGAAGAGACTGAATGATGCCTGCTGCTGTTTCTACCCTGAATCT
GTATAGTGCTTGGCCAGCTGACGGTCTAACATCCTCTAGGACCCTACCATATTTCAGCTT
TTCTCCACTTTTGGACCGCCAAGCCACTACTTCTCCAGCATAAAACGGTCTTAAAGGGTG
AAGCTGTACTTGAAGAGCATCTTGAGGTAGTATTTCCTTACCAACCAAATTACTAATTCC
AGCATATTTTTCATTCTCTTTCTTCTCAGAACAAAGATTTAATATATCTATAATGGGATT
TTCAGTGCCTTCAGGGCAGAAAAGCAAAGATCCAATAGGCAAGGGAATAGGTGATCCCAA
AATCTGGCTCACAACAATGGCAATGACATCAAAGACTGATATATAAGCAGGGGGCTCCGC
AACCAAAATATAAGTTTTTGATTGCTTAATGAAGTAAAGAGCTCTATGATGGCTTCCGTC
CTCCCATTCTGGAATAATGGAATCTTTAGCAGGACGTGTGATGTTTATGGAATTTGGAAG
AAGTAAAAACTGAGTATGTAGACATTTAACAAACTGAAGCCTCTCTGCAACTGATTTCAG
TAATTCCTCTACAACCTCCAGATCTAGATTTTTATTTGGATGAATGTAATTAACCATGCT
ATTGGCGATTTTCCACACAGCATTCTGAAACGATTTGCTCAAAAGCTTCGTTTTGATGAA
TCCTAAAGACACTGCTCCAATATGCTCCAAGGGATCTATACTATCCTCATGATCCAACTC
CTCAATGACTAAATCAGAAAGTTTCTTGATGCCCAACATTCGACATATCCTCTCAGGAAG
ATCAGGGTGAACAAATCTTAGCCTAGAAGTGTCGACGCATTTTATGTATCGAGAACCATA
GGTATCAATATACACACACGATGCTGCATGAACAAGTCTACAGCCATCATCTGGGACAAT
GATTTCAAGTTCCCGACCATCAAACATCTTTTCTTCAGTAGCTTCATCACAGATAAAATG
TAAGATTTCCATCACAGACCGAAGCTCATTAGGATTAAGGCGTTGATATCCACAAGCTAC
TTGAAGACTTGATAGAAGATCTTTCGCAGAAGCAGCTGATAGTACATCCTGAAGCCCTAA
ATCTTGAAGAATTTTCACAAAAGGAAGATATCCACTGGGAAGTTCAAATGCAAAAGGGGA
TAGATTAATAGTCAATCTCGCAAAGAGAACATTAGCTTTGACCAACCGTGTTGCATTAGC
TACAGGAATGAACGCAACTTTCTGCAATTCCAAAATATCCAAAGAAGATAAACTACTCCA
AATCCTTTCGAGATACTTTAAAACCTCACAAGAAGCTTCATTGATTGACATTACGCCCAC
AGATATTGGCCAGTGGGAAAGAGTGTCTTCACCACCATTCCTCCCAGTGACCTGTAAATG
TTTTAGTACTGTGGGGAACGCTGGAGGACTTCTCAGATTAAGTGCTCCCCAAGAGTATTC
AGGAGGTATAACACTGTGCTTCGAAAGAATTGGAGCACAACTCCAAGCCAGATGCCAATC
TTTTGATACAATTGCATCACTGTATGAAGTGAGGACTCTTTTTCCACCTTTATTGCCACC
AAGATTTGGAAAGCCTAATTCAGCCGGAACAAAAATAATATTGCCAAGAGCATTACAGAA
ACTGTTGCTATAAAAGACAGCAAAATTTGAAAAAACAGCTTCAACAACAGATCCACCTAA
AGTCCATATTTCCATAGGCACTTCATTTTGAGCATTTGTCAAATCAAAATCAAAACTATT
CTCCTCTGACTTCCTCCATTCACTTCCTAGAGTCTCTACCTTTTTGGCACATTCAAGAAT
GACATTGGCTTCTCCTGCAGTTCTAAGGCCAATTTTCCTTAAAATTTGAAGCCACCCATC
AGCACCAAACCTTTCCCCAGGAAATTTTCTTCTTTCACCAGAGAAGACAGACATTAACAA
TGCATCACTTGGATCATACAATTCTTTTGATTTAAACAAATCAGTGCAAAATTCATCAGC
ACTCCTCACAAATTTAGTCTCTCTCAAGCATTCAACTAATTGAGCATCGGATTGAAGATC
TTTCCAATTTGTATATAGATATATTAAGATATCCTCCTGTTCTGATTGAGGTTTGGAATG
AAATCCAGGCAACCCAAACTTGACCAAAATTTGTTGATCATCCAATTCAGGGACTCCGAG
GGCTCTAAGTAATGAATATTCCATTGAATTTGATGAATAAGATAGACAGCTTTTATTATA
TGGTTTAAGGAATGAATTTGAAGAGATCATGCACTGCTCATTCTCACTTAGTTGTGTATA
TGATCCAATGACGGTTCTATATATGGGTAAAGTTCGTAATATTTCAAGCTCTTCTCTTCT
ATAGTTGGTTTGGTTTGAAACAAAGTCCTTAGCAAAAAGGTTGAGAAGTTCATGACTATT
TGAATCTGAAAGTGATGCAAGTTCCGGAAAATAACCTGCATTTTTAGCTGCCACAAACTT
AGAAGCAATTGCTTGCCCTAATGATTGGTTGGAATTAGGAAGACTGTTGCATAAAGCAGC
ACAGTCCACGAAAGCTACATCAAATATTGGAATGTTGCAGTGGTTTAAAAGAGGGAATAG
CCAAGGATATGTGTCCTGAAATCTTTGAAAAGCTGAAGTGTAATGCTGAATGGATTCAGG
TTTGGAAATCTCACTTGAAGATGTCTCAGCCACATCACTACCCCCTGCAACAACCTCCGA
GATAGAATTCGGTGAAGTTGGATGTGTGACAGGAGGAAGAAAGACAAGATGACGTTCTCT
TACACGGCATAAGATGGGTCTTCCAAGAAAAGCAGGAACAAGAGGCCATTCAGAAAAGAC
CAGAAGGTTCTGTGATGAACCACTAGAATTTTTCCAAAAGAGTCTTATCCATTCAGAAGA
TGGACCCTCCTCAACACCAGCATTTGATTTATTATCCCAAGAAAACCATGGAGCCATATT
TGAG
>Locus_22882_Transcript_1/1_Confidence_0.000_Length_510
GGGCATTTTTTTGATAGGGGATCAGGGTGGTTTTCCTTGGAGGTGGAAAATTCGCCCGCC
GGGTTTTATCAATTTGCAAATTCTTCCTCAGTTAGTTAAAAGAATGAAATTGGCTGATAT
TATGACAATACTAGGTAGCATAGATATCATTATGGGAGAAGTTGATCGTTAAAATGATAA
TTGATACATCACAAGTCCAAGATATCAATTCTTTTTCGAGATTGGAATTCTTAAAAGAAT
TCTATGGAATTCTATGGGTACTTGTCCCTATTTTGACTACTGTATTGGGAATCACAATAG
GCGTACTAGTAATTGTATGGTTAGAAAGAGAAATATCCGCAGGAATACAACAACGGATTG
GACCTGAATATGCTGGTCCTTTGGGAGTTCTTCAAGCTTTAGCAGATGGTACAAAACTAC
TTTTTAAAGAAAATCTGCTTCCATCTAGAGGTGATACTCGCTTATTCAGTATGGGACCAT
CCATAGCAGTCATATCAATTTTACTAAGCT
>Locus_11767_Transcript_1/1_Confidence_0.000_Length_370
TTTTTTTTGAAAAATATCAGGAGAAGTAAGTATGTGCAGATAGATATTACGAGCTTGTTT
AGATTTTTATCTGAAAAAGAAAAAGGATTACCTTTGCTTTTCGAATAAATAAAGGTGATT
TGATTTGAAAATTAATCCTTATATCCGTGATTTGTGATTTCAATTAATTTTAACGAGACA
TACAATCACAACTTAAGAACATTTTGTATTAAACAGAAAATAGAATTGGGGGCAGCAGGG
GTGCACAATATATTGTTGCACCAAGGTTTTTCCTATTTTAAATTGCTTTCATTTCCTCCA
TTGAAAAGAAATGCTTTGTTATCCGTTAACTTTAGAATAATGGAGGGTGATGTAGTTTGA
AAATCATTCT
>Locus_8694_Transcript_7/11_Confidence_0.250_Length_2139
TTCAGTGACAAGGACAAGATCCCAATCTCAAGGTCGAAGAAGTATAGGAGCTGTTTAGAA
AAAAATGTTTTTAGGATAGTTCAACATTATTTTATAACATTCTTATGAGACTAAAAGCAT
GTTTCCATAGCCATTTTTCTTGCTTCCTTTAAGAATGTTCTTGTTGTGTACTGGTTCATA
TTCACGAAAGATAAGAATGAGTCAAAGAAGATCAGAAGGTTCTATCCCAATACTTCGTTC
TTTTTTCTGAATAAGAAACAATTTCATTGATGGTATGAAATTACATAATGAGCTTAGCAA
CCCAACTCATAGGCTCCCTTCTCCCTTACCCATAATTCTGCCAAACAACTAACAACAATA
CTTAGAGCCCCATAACAGCACAACACTCACTCATCAGCGATAGGCCCCTTCCATTACTTC
TCGCACGCATACATCTTAAGGTCCAGGGATCAATCTCACCTTTGTTTTTAAAAAACTACT
TTCAATTAAAATGTTTGTATGAATTCAATGGGATGTCTTTTTTACCGTGGTTCAATTTTA
GGCATAAAGGGAAATGTTCCCTTTCTTTGATTCTTAGATTGGTGTTCACCGTCCAACTTC
CTCTTGTTTTCTTTTATTAAGATTTTGTTGGTCATCATCCAGTATGTTATCTGTTGGTGT
AAACTGTCTAGCATTTTGGTCATATGAAATCGTATGCTTCCTTTGTATCCAGATGAGAAA
TCTTTTTGTAATTATCGTTGGACTATCCATCCCTTTTGTTTATTTCATACATCAATGAAA
TCGTATTTTTTTATTAAAATAAAATAGTTTCCTTCAAAATATTCCCCCTCCCCTTTCTTC
TAGTACATCGTATATATTTGTCTTGAAAATCCAATTCCACAACTAAAACATTCTCATACA
AGTGACGAACTCAGCTAGAAATTAAGCAATCCCCCCAGTGAAACCTTATAATATCCTAGT
TCATATATCATATCACCACTTTAAAGGTAAAAGGACCAACAATGCCAACGAGAGTTGACA
CCAAACACAGAACATTACATTTTTACCATTGGTATAATAAGCACATAAACATGTACATAA
AAGCAACATGATGAACCCTACAAAAATGCTAGTTTGATATGAAGCAAATAACTTGGAAGT
GATAATAGAAAATACCCGTCTTTCCCAGTATGGATGAAAGCACACAAAATCATAAACTGG
AGTGATGGTTGATACCAGCACAACATTGAGACCAGTAAATACAAGAAGTGCAGCCATAGG
TCGTGTTCGGTGTGGCATACTTTTCAATCAATTTTTTAAAGCTCTAACAAGTGCTTGATC
CGAGCTTTAGGAATGAGTCGAGGAATACTGAAAGGGGAAGAGAAAGAACATTTCATCAAT
AATTTTAAACAACAGTACGTTATAGTTATAGCTCAATAGTATCTTAAGATATGGAAGTGT
TAGCCACCAATCGTGCATCAGTATAGGAGGAGAGGAAAGAGTAATTCGGCACGGGAATTG
TAAAGGGTGGGGAACACTTAGAAGAATAGTATATATATTCTGCGTGTCGAAAGTGGGGGG
TCCTCTCACAACCAAGAATTGTAACTTAAACCAAGAATAGAGTCCTAAACTTAACCAACT
CAAAATTTAATAAGACAATATTTAAGCCACAACTTAATGGGTACTCAAAAACCTCCAAGA
AAACCACAACTAAGAATTGTAACTTAAATCATAGCACACTTCAACACTTCGAGTAGTTAC
GAAACCTCAATTACTTACCAAAATCTTGTCAAAATTAACCTCAACCTACTAGACAGCACG
TTAATGTTCACCAAGAGAACTTATCCAAATGTAACTTGATCCAAGACCGATTCCAAAGTT
TTCTCATGACCCAAAATTCGCCAAGAACGAACTTCAAAACTAATACCCAAAAAGTACAAA
TAAGCATTAATTCCCAATGAATTCTAATGGGTGTCCAAGATCATACAAAACCCAAAGAAA
ACTCACCAACAAAGTGCCAAAGCGATCTTAAAATTGTTAGATAGCTACTTAATAACCTCA
AATTCCCAACCTTAACATCCAAAGGTTATGGGTAAATTAAGTAGCAACACCATACTTCAT
GGATATTGTAAAATTAACAGAATAAGCATTAAAACTTAC
>Locus_21589_Transcript_1/1_Confidence_0.000_Length_380
CTGCCATAAACTTTCCTCCTTCAGTTACAGCTCAATGGGAAGAGCAGATTAGACGCCTCT
ATCTACTATTGACTGTGAAAGAATCTGTCACTGAGGTTCCCATAAATCTTGAAGCACGAA
GAAGAATTGCATTTTTCACAAATTCTTTATTTATGGATATGCCACGTGCTCCACGAGTCC
GTAAGATGTTATCATTCAGCGTTATGACTCCATACTATAGTGAAGAGACTGTGTATTCTA
AAACTGATCTTGAGATGGAAAATGAGGATGGTGTCTCCATCATATATTACTTGCAGAAGA
TCTTTCCAGATGAATGGAACAACTTCATGGAGCGACTCAATTGTGAAAAAGATAGTGAGA
TTTGGGAAAATGAAGAAAAC
>Locus_20329_Transcript_3/3_Confidence_0.000_Length_1006
CCCCTTTCTCTTCTAAAAACCCTCCCTTTCTCCCACACAACTTTTCCCTCCCTCAATTTC
TTTTCACCCAAAACCCTCCCCCACACAAACGTTCCTCGCCACACGTAACTATCCTCCCCA
TCCGCTTGCAGTCGGACACTCCTTGACGCATGCAAAATCAATGCTTCTTGTGGTCGAATC
GCAGTTGGAAGTTCCTCGTCGTTGAATCGCACCCGGACGCTCTTTCTCCTTCAATTCTCA
ATTTTCTTTGCAAGCCACATGCCAGTCACCTCTCCGACCAGCTCGCACCACCAGCCTCTC
TGACTTTCTACTTGCCTTCGTTCGGTCCAATTAGACTTGGCGACCTACCTATCGATATCT
CCTTCTTCATCTACAAGTCATAGCTACTGCCTTGATGGCTACAAATGCTCTTTCCCAATT
AAACCGATTTCTACTTCTTATTTGATTTTTGGTAGAAGGAGAACGGGGAGGCAGGTGGTC
CGAATGGGTTGAAGGAAGAGAAGCTCCTCCTTAAGGGCTATTTATAAATAGAAGCTTTTG
ACCCTTGATTAGTTTTTCTGATTTTATATCTTCTCTATTTCTTTTGTACACACTTGTAAG
TCCTAATCTAAAACTTCCAATATCTATTTTCTAAAGTTGCTCTTGCAGAATTTAATATGG
AGACCGTAGAATACAAGAACATCACCTTTACCGTTTGGGATGTTGATGGTCAGGACAAGG
TAAAAGCTTCAAGACCGATGACAAAGGAGGTAGAAGTTACTAGTGAACCATCCAATCTAC
CAATACATTTGAAGTATATTCTCATATATGTTGAAAGGGTAAATGTTGATGGGTATAGTT
TTTCATTTCAACTACCTCTTGAGCTATTTGGTATACCTCGAAAGAGTTATATTTTGCGAG
AAGATGTTATTGATTTTTGCAACATGCAAAAAGTTAAGACTTATATACATGAGGCAATAG
ATGTAAGGGAATAGACGTTAGTTTTGGTATACAACACATGTTTTTT
>Locus_32861_Transcript_2/5_Confidence_0.250_Length_1928
TGAAGCTTTTCCCTGAATATGTTGTATAGGACTTTCTCTCATTACCGTTTTCTTGTACTG
TTTATTATTAACCTATTTGGGTAATTATGGTGAATTTTTTTTGTGGACTGACCATTGGCC
TTTCGGAGATTAGAGACTCAAGGATGCTCTCACCACTTATGAAGTTATTTCCTGGTTGTC
TTCAGCCTGGTCTATGATTTACTGTTGTTACATTAAATGCTAAGAAACTAATGAATAATT
TCGAAGGTTGAAACTACTAAACTAGATGATATTTGATTTGTCCTTGAATACGTAGAGCAT
CCAAGATCCATGTATAATCAGATTATTAGAATTACTACTATAAGTCTATAAGAAAGGAAA
ACTGACGTGGGTCTGTATCTCTGGTACTTCTGCTTAAGAATAACAATCAGCAAGACAATG
TGAAGATTAAGAATTAGACATTAAAGACAATTATAAAACTTTAGGGGGCGTTTGGGTAAA
GAGTTTAGTTGTAAAATCTGGAGTGTGAAGTTTTGGGCTCATAAAATTGATGTTTTTTAG
CTGTTGGGCCCACGAGTTTCTCGGACCAAACACCACTTAAAAGACAATGAAACTCTTGTT
GAGAGATTGAATTTCACCTCCTTCAAAGAGTCGTAGACTTCTTAGTATCTTTAAAAAATG
TCTTCAATTTTTCTAGAGTACAGTAAAGATGCTAAAGAACCCAACTTCTCCAAAGAGGAG
AGCAAAAAAGCAAATCACCCACCCTGCATGTCCTTCATTCGTAACTTGTGATGGAGTGTG
GATACGATGTGTCTGATACAACATGATACGGTCTCACCACACATCAACTTAAAAAACAGG
ACACATTTATTGATATATAAAATTTTCATACAAGAAATTCAAAGTTTAACAGTTTATGCA
TTTATATGCTTAAAATAAGAGTTTGATGTATTTAGGTTTGAAACTTTCCTTTGTCCTTTA
TTATGGTTTGTTTATTTAGTGTACTTAAGTGTTCAATATTTGCCTAACAAATGTTTGACC
TAGATTGACTTTGAACAACTAGTGCCTGCTAGTACTAACACATATATACTGTGCTAACAA
GTGTTTGATACGTGTCCAACAAGTGTTGTCTAAAGTGTTCATGGTTCTTAGTTAATTTAG
TTGTTTTATTCTTTTTGGATATTTCTATCTTGAAATTGTAAGTTATTTAGTACCTCAGGC
CTATAGGAGCTGTCATATACATGCAACGAAACAATCTTAAAATGTGTTTGAGAACTACCG
ATGGTGTTACTGACACATCAGAAGTCTCCAAAGCGTATGGTGGTGGGGGTTCGCCAAGAT
CAAGCTCTTTTATGATCAGGATGGACGAGTACAATGCGTGGCGTTTGGTGAATTCATCCT
GACAAACTTCGGTATCACTTTGGTAAATTCTTGATAAAAGATTGTATGTGCTATTATTCA
CCCGTTTAAAAATTTGAGTTTTTAGTGGTAATTTAACTTACAAGCAGACAAATAGGCCAA
ATCTTTTTCCTCACAAAAGTTATGTCCCCATAAAAAAACCTAAAAAGGAACAAAAATCAT
AAAAGGAAAACTTTATCTCTCTTTCATTTGTTTAGAACCATCCATTCTTTCCCTTCATCT
CATTCTTCCTTACCCAATTCCCCTCCCCTTTGTTTACAATCTTTTAGCCAACTGTGCGCA
GATCTGGTGACGTATTTGTCCAACAGTGAGGCAGCTCTCCTTCGGTGGCATCTCCATCTC
CCTCCCTCTCCCTCTGATGGTGAACGATGATGGTGTGAGTTTCTTCCTTGCAGCAGTGCT
CCAAGAACAACAGTAATGTGAGCACCGTTATAGAGGACAGCGGTGACAGATGTTCGTTTT
GCATCGATGTATGGTCATTTATACATTGTTTATAATGTTGGGGTCAATTTTATGAAAATG
TACGATGA
>Locus_20610_Transcript_1/1_Confidence_0.000_Length_386
AAGTGCACAATCAATCCCTTCCTTGATGACAAGGCCCTTTCCATGTTTATGACGCCACTG
ATGCCAAATCCTTATACAACCTTGAAGACTGGACATTGTTTGGAAATTTCAATCTTCGAT
TCTTGGATGCAACTCTCGCTTCTTCATATCTTTGCCATCAAACGACATCTTATGGAGGTT
GGATTGATGTATTTGACCTACCACCATTCTTATGGAATGTGCAGATTTTTGAGTTTATAG
GCAACCATTGTGGGGGATATGTTGGATGCGCTAATCAAACTGATAGAGGGTTAAATTCCA
AGCTGCTGGGTTGAAGATTCAATCAAACTCTTATGGCCTCATACTCGCTCATTTGTTACT
ACCTGTGGAGCTTGCTGGATTGGAAA
>Locus_46309_Transcript_1/1_Confidence_0.000_Length_247
CACAAACTAAAGTATTTATAGTCTATCCTTGCAATCCAAACACTACAAAAAACCAAATTT
CGTAACTTTGAAACTCGTGATATCACACTTCTTGAAAACATGATCAAGACATCCCCTGCT
TAACTATCCAACTTAATTAGTTTTATGCACTCACCACCCACTATTATCAGTTAAATGAAT
GGTTTCCAAATATGTGATGCACATTCAGATATATCCTCACAGGTAAAAGATCAACAATTA
TGGAGAT
>Locus_3249_Transcript_1/5_Confidence_0.538_Length_2567
CTTGGCAGACTGCACATTTGAAGATCCCTGAGTTTGGATCTGAAGGAAAATCTTTGCCTA
GCCTGCATTTCCATTGAGAAAGGGAGAAAGTTCAAGAACAAATGATAGTCAACATCGTTG
AGTCACTTTCAGATGTAAGCTACAATATTACTGCAGAATAAGGGCAACTTTTCCACTACA
ATAATAAGTTAGGCAGATTCAGAAAGAAAAAATCAATAATGAAAAAGAATCAAATGTGTC
TGGTTAGTTATAGTATAATATAACATATCAACAATGAAGAATATGTAAAAAGTTATGAAG
AATAAACAGTCTTTGCCACGTGGGATAATAAATAAACTTCATTTGCTAGTTGGTTAATTC
AAGTAAAATTATCTTTCAGACACCATCCGATGCTTCAAGAACAAAAATAAATACAACGGT
AAACATTAATTCAAAAACTAGCATAAAGAAGAGGCATCAAACATACCTTTCAGCAAGCAT
AGCAGAACCTTCTTCAAACAATTCCTCCACAACACCAACGGCAGAAAGTTTGTTAGCAGA
TTTACCCAAAGAGCTTGGATATTTCTTCCCAAAGAATGAGGTGAGCACATTTTGCTTCTT
CCTTGGAGTTGATGGTGATAAAATAGGTTGCTCAGATGGGATAATATCAACAACTAAGCA
AGTTGTATCATCCTTCAACCCCCTTGACCGCAAAGCTTCCTACAATGTGTTGTGCACAGA
TCAAAATTGACAGGATCGAAAAGAAATGCCCTTCCAACACTAAACACAGCTTGAGGCTCC
TTTTTATGATAGATGCATCACATAAGTCTCAACTCAAAAACAAAAGAATAAAAAAATAAA
GTAACGTTAACATTTAAGTCTAAAAAGTATCCCAGAAAAAGTTCACTTTCTTAAATAAGT
ATTCTAAACATCAAATTCAAAATCATAATTACTACCACTAATAGGATGACTTATGCTTTT
ATGCCTTATCATCATTGTTTTCCCAAGTCTTGGAGGTAAACGTAGCAACGAGTTATAAAA
CTACCAACTTATGGTGCGGTATATTTAAATCTTTGAGAATTATGACAAATTGGTATTGAT
TTTATAGTCATTTCACAAGGAATAAAGACAATAAGGATTGGTGCATTCTCTTGGAGGTGT
AAAAGCTTCATAATAGAGATCTAATCCCATTATGACATAAAGACGGAAGAACAAGTAAAA
AAGGCCATAACTCTTTTGGCCTGGCACAAGGAGTAAGCCTCAAATGCCTCTGCAGGTAAA
ATGTGTTGTTGAAAACTTGAACCTACCTTCACAACCAGCTTGGCAGCAAGCTCTGCAGGT
AATCCCCGGCAAGACTTTGCAGCCATTTCAGACGATAATGCATCCCAAATACCATCAGAA
GCAATAATTAGCCTTCCACCAGCATTAGAAAGCTTCACTTGCTTAACATGTGGTATTGGG
ACAATATATTCTCCTACATCCGTATCACCAATGGACCTAGAAAGGCATAAGCCTCCAGGC
CAGCAACGTAGAGGACCAACCTCATTCCCGCCAAAAACATTGAGCCTCCCAACCTCACCA
CCACTTGCAGTTACACGTTCCCTCTCTTCCTCATTTTCCTCCAGCCTATGATCAACTGTC
AATAGAGAAACCACACCTCCTTGGGTGTCTAATATGCACCGTGAATCTCCCACAGAAGCA
ACGGTAACAGTCCACCCGTCAATCACAACAAATGTAACAGTAGTCCCAGAAGTTTCCCCT
TTCTGCTGAAACTCTATGTCAGTTTTAACAAAACCAGCAACTAGTGCTCGGGGAAGAGCC
TGAAGCCATTTTTCTCTATTGACCCCTTGAGGAATTGCACTTAGGACATTTTCCAATAAA
TGTTCCTTCGCAAAAATAGCGGCTGAAATGCCATTATGTCCATCAAAAATCGCAAAGACA
GAAAATGCAGTGGAAGGGTTCCCAGGAATACGCTGGCAGTCAGGTTTGATCAGAAAGTAG
TCCTCTCCTTTCTTAGCCAAAGCAGCCTGTCCATACTTCACAAATGGTTTCTCAACCTTC
TCGTTCCTCAACTCGCGACCGATCAAAGTAGCGAGCGGAACGAGAGGGGTCTTTATCCTT
GATACTTCTGTCTGACTCATTTCATCCTATGTTTCGACATTTCCAAAAGCACAGCCCAAA
TTCCTGTTAAAAGGACACAATTTCCCACCAGCTGATCTAAATCTTGAGAAACCAATTCAG
CAGCATAAATTAAAAGTTACCCAAGAATAAACAAAAACAAAAACTAACCCAAAACAAAAG
AAATGCACAACAACAAGTTCATCTAATAACCCAATAAACCCCAAGAAATGCAAACTCACA
GAATCAATTCAAACCCCTCTCAAATACCCACTTCTACGAACATAGTATAGAACAAATTGG
TGGGAAAAACGAAAAGGGTTGCTGAGAGAGAGAGAAAAAAAAAGAAAAAGAAAAACAACA
ATGAGGATAGAAATTAAGAAAAATTAAAGGAGGAGAGAGCTCACAGGTGGTACATTTAGT
GTCAGTAACAGATCGAGAGAAGGGGATCGGACAGAGGAGAGTTCTGA
>Locus_25910_Transcript_3/4_Confidence_0.500_Length_1460
GGAATACTTTACTGAAAACCCATCAAAGAAATGGACAATTTGGGTCTGTGACAAAGCATT
TATGTTTTAAAGCATAGGTCAGTAATTGTATGAGAGCATACACTGCTAAATATGAATTAA
CTGATCAGACCACAATTTTTCAATGTTTAGAACAGAATAAGCTTCCCTGTAAAAGCAGCA
CCTTTGTGACATTTTTAGTATTCCTCGCCTTCTTCCTCGCCCTCTCCTTCAACAGAATCC
ACACCAACCTCCTCATAATCCTTCTCAAGGGCAGCCATGTCCTCCCGGGCCTCAGAAAAC
TCCCCCTCCTCCATCCCCTCACCCACGTACCAGTGAACAAAGGCACGCTTGGCATACATC
AGATCAAACTTATGGTCCAGGCGAGCCCAGGCCTCAGCGATGGCTGTGGTGTTGCTCAGC
ATGCACACAGCCCTCTGCACCTTGGCCAGGTCTCCACCAGGAACCACAGTAGGAGGCTGG
TAATTAATGCCAACTTTGAAGCCAGTGGGGCACCAGTCCACAAACTGGATGGTACGCTTG
GTCTTGATGGTGGCAATGGCAGCATTAACATCTTTGGGGACCACATCACCACGGTACAAC
AGGCAACAAGCCATGTATTTACCATGGCGAGGGTCACATTTCACCATCTGGTTGGCTGGC
TCAAAGCAGGCATTGGTGATCTCTGCTACAGAGAGCTGTTCATGGTAGGCTTTCTCAGCA
GAGATGACAGGGGCATACGTGGCCAGAGGGAAGTGGATGCGGGGGTAGGGTACCAGGTTG
GTCTGGAATTCTGTCAGATCAACATTCAGGGCTCCATCAAATCTGAGGGAAGCAGTGATG
GAAGACACAATTTGACCTATCAGCCTATTCAGGTTAGTGTAGGTGGGGCGCTCAATATCA
AGGTTTCTACGACAGATGTCATAGATGGCCTCGTTGTCTACCATGAAGGCACAATCAGAG
TGCTCCAGGGTGGTGTGGGTGGTGAGGATGGAGTTGTAGGGCTCTACAACAGCTGTGGAG
ACCTGGGGGGCTGGGTAAATGGAGAACTCGAGCTTGGACTTCTTGCCGTAGTCAACGGAG
AGGCGCTCCATCAGCAGGGAGGTGAACCCAGAGCCAGTGCCCCCACCAAAGCTGTGGAAA
ACCAGGAAGCCCTGCAGACCTGTGCACTGGTCAGCCAGTTTCCGAATTCGGTCCAAGACA
AGGTCAATGATCTCCTTGCCAATGGTGTAGTGCCCACGGGCATAGTTATTGGCAGCATCT
TCCTTGCCTGTGATGAGCTGCTCAGGGTGGAACAGCTGGCGGTAGGTACCAGTACGCACT
TCATCAATGACTGTGGGTTCCAGGTCTACAAACACTGCCCTGGGCACATGTTTGCCAGCA
CCGGTCTCACTGAAGAAGGTGTTGAAGGAGTCATCTCCTCCCCCAATGGTCTTGTCACTT
GGCATCTGGCCATCGGGCTG
>Locus_18250_Transcript_1/1_Confidence_0.000_Length_275
ATTTCAACTGAGTAGAGTTAGTTACCATGCGTGCGACTCCAATTATAACAGTTGGCGCTT
CCGACTATTATACCTACAATGAACTCAATATTACTATTTCAAATCCCTTTTTGCTACCGT
TTTTAATATTTATTACAATATTTACTATTTCTTGCTCGTCCTCTCTTTCTCTTTGTTATA
GTGTTTACTATTTCCTACCAAGGCTAAAACAATTTACATCCCAAATACGTAGACTATTAT
AATCTACAAACTATAATTAACCAACTCAATTCCCC
>Locus_27591_Transcript_1/1_Confidence_0.000_Length_3339
CTTCACTTCTTCCATTTTCCTCCATCTCTCTCTCTCTCTCCCCCTCCATTTTTCCTTATT
CTTTCTCCCAATATCCCAAACCCTTCACAACGCCAATTCCCCAAAATCCAAAATGGCTCT
TCAAAATTTCTTCTCCATCCTTCTTCCCCTCTCCATCTTTCTCCAATTCCATCTCTCTTG
TTCCCAAGACCCCTTAATTTGCCATTCCAATGATTCTGAGGCCTTTCAGGACTTCCACCG
TAGTTTTAGTTCTCAAATCGATGGATTGCACGCTAACTGTTCCTCGAATTGCTGCACTTG
TACTGGCCTCACTTGTGACTCTTCTGGGAGGGTTGTGAAGATTGAGCTTGGTGGGAGAAA
GCTAGTTGGTCAATTACCAAACTCAATTGCAAGGTTCGAACACCTTACAGTTCTCAATTT
GTCCTGTAATACCCTCACTGGCTCTATTCCTTTGGCTCTGTTTCAGCTCCCACACTTGGA
AGTTTTTGATCTCAGCTTTAATCAGTTCTTGGGGGACTTCTCAACAGGTACCGTCCATTT
GCCTTCCCTTCGGATTCTTAATGTTTCTCGTAATTTATTCAACGGTGTTCTTCCATTTGG
GATTTGTATCAACTCCACTTTTATTGAGGTTCTGAATCTGAGTTTCAATGATTTTTTTGG
TGTGTTTCCTTTTCAAGTTGCCGAGTGTGTTTCTTTGAAGAGACTACATCTCGAATCGAA
TTTTATTAGTGGTGGGATACCTAATGAGGTTTCTGGATTGAGAAAATTGACCCATTTGTC
TGTTCAGAATAACAAGCTTTCTGGTTCTTTGAATAGAATTGTTGGGAATCTAACAAGCCT
TGTTCGGTTGGATTTGTCATCTAATGAGTTTTTTGGTGAAATTCCAGATGTTTTTTACAA
CTCTGTGAATTTGAGTTTCTTTGTTGCTGAGTCTAATAGGTTTAGTGGGAGGATTCCCAA
GTCCTTGTCAAACTCTGCTTCACTCTCTGTCCTAAATTTGAGAAACAATTCAATAGGAGG
AAATCTCGATCTTAATTGTTCAGCAATGAAAAGCCTGGTTACACTTGATTTAGGCTCTAA
TAGGTTTCAGGGATTTATACCTAGTAATCTTCCCTCTTGTACGCAACTGAGAAGCATAAA
CCTTGCTAGGAACAAGCTCGGCGGTCAGATCCCTGAAAGCTTTAGAAATTTTCAGAGCCT
ATCGTATTTATCACTTACAAATACGAGCATTGTTAATGTTTCGTCTGCTCTTAATGTCTT
GCAACATTGTCAGAGTTTAAGTACTGTGGTTCTGACCTTTAACTTCCATGGCGAAGTGTT
GGGAGATGATCCTAACTTGCATTTCAAGAGTCTCCAAGTTTTTATAATTGCTAATTGTGG
ATTGAAGGGAATGATACCCCAGTGGTTGAGAAGTTCTAATAAGTTGCAGTTTTTGGATTT
GTCATGGAACCGTCTTGGAGGAAACATTCCATCCTGGTTCGGTGAATTTCAATTCATGTT
TTACTTGGATTTATCTAATAATTCATTCATCGGAACTATCCCGAAAGAGATTACTCAAAT
GAAAAGTTACATTGACAGAAACTTCTTGCTTGATGAACCTGCGTCACCGGATTTTTCTCT
TTTCGTAAAAAGAAATGGAACTGGATGGCAGTACAATCAAGTATGGAGATTTCCACCCAC
TTTGGACCTTGGTTTTAATAATCTCAGTGGACCTATCTGGCCAGAGTTTGGAAATCTTAA
GCAGATTATGGTTCTTGATTTGAAATTCAACAGTTTGTCGGGATCAATTCCGAGCAGCCT
CTCTGGGATGGTTAGTTTAGAGACTCTAGATCTTTCTCACAACAAACTTTCAGGAATAAT
TCCACCATCACTGCAAAAGCTTAACTTTTTGTCCAAGTTCAGTGTCGCGTACAATCAATT
ACATGGAGCGATTCTTAAAGGAGGTCAGTTTCATACCTTTGCCAACTCTAGCTTTGAAGG
AAACAATTTTTGTGTCCAAGATGATCTCTGTGCATCAATTGATGGAGATCCTCTGGTAGT
AACCCGCAAATCAAGAATGGTCACGGGGTCTCTTATAGGTATAATCGTGGGTGTTATCTT
TGGAATCATTTTTCTCACAACATTTGTAGTTGTGTTTATGCTTCGGCCACCTCGGGGAAG
AGTTGGAGATCCTGAAAACGAAGTGTCTAACATTGACAATAATGACTTGGAGGAAGTCAA
GGCAGGATTGGTAGTTTTGTTCCCAAACAATGACAATGGAAGTCTCTCGCTGGAGGATAT
TTTGAAATCGACAAATGACTTTGATCAAGAAAATATCATTGGCTGTGGGGGTTTCGGTTT
AGTTTACAAAGCTACTCTTCCTGACAGTAGAAAGGTTGCCATAAAACGATTGTCTGGTGA
TTGCGGTCAAATGGACAGAGAATTTCAAGCAGAAATCGAAACACTTTCACGTGCTCAGCA
TCCAAATCTTGTTCTTCTTCAGGGGTATTGTATGTATAAGAACGACAGGCTTTTAATTTA
CTCTTACATGGAGAATGGTAGCTTAGATTACTGGTTACATGAAAAACCTGATGGTCCGTC
TTGCCTCGACTGGGATACCCGACTGCAGATTGCTCGGGGGGCTGCTGGGGGGCTGGCTTA
TTTGCATCAATTCTGTGAACCCCATATCCTTCATCGAGATATAAAGTCGAGTAACATTCT
TTTAGACAAAAATTTTAAAGCTCATTTAGCTGATTTTGGTCTTGCAAGACTCATTCTTCC
CTATGATACCCACGTAACAACCGATCTTGTTGGTACATTGGGCTACATTCCACCCGAGTA
TGGACAATCCTCGGTTGCAACCTACAAAGGAGATGTGTACAGTTTTGGAGTTGTTTTATT
AGAGCTTTTGACAGGTAAAAGACCAATAGACATGTGCAGACCGAAAGGACTTCGAGACCT
GATCTCTTGGGTGTTCCAAATGAGGAAAGACAAAAAAGTAAGTGAAGTGTTCGACACATT
AGTATACGATAAGAAGAACGAAACGGTGATGGTAGAAGTTCTTGATATAGCATGTCTTTG
CTTATCTAAGGTACCTAAAGAGAGACCTTCAACTCAAGAGCTAGTTAATTGGCTTGATAA
AGTAAGTTAAATCTCCCAAGTTTTTAATCTTCTTAATTCAAACCTTGTACATTTTAGTGT
ACGTTTTATAACCACACACTCCACATAATAATTTTTTTTTTCCTTGTGTGTACATATCCA
CATTCAGCAGTCTCAATTGAAGATGAGAAGTAGTCGTATTTTAAAAAGTTGTAAACTAAA
GGTAGATTAGTTATTCTACTGATTTTCTTTCATGTGGGG
>Locus_47072_Transcript_1/1_Confidence_0.000_Length_219
GCAAATTTGTATAGGCAAGAAAGTCAAATTTCCTCCCAAAAGCAATATTATAATTCTGAC
TCAAGTGATTCAGAAGAAGAATTTCAATATAATAATTTCACCCGTGCTTGATTTTCTCAA
ACCACATTTAAAATTTGATTATAGTGATTCTAGCGATTCCGATGAAGATTCTAGTGCAGT
TTAGAGCAGAATAACAAGGATAAACAAATTAAATACAAC
>Locus_34289_Transcript_1/1_Confidence_0.000_Length_525
AAAAAAAAAAAGTACAGGACCCCATTCATATGTAAGTTGGTTCACTAACATTCTACGGGT
TCGTTAATATACTTAAAAAGTGAGTCATGCAACTTCAGGCCTATGAGTATAGTTACTCAC
TAAAATGTCCTGATTTTTTCCTGTTCCAGCAATTTCTTAATTACCAACGTGGCTTTGCAA
GGCAAGTGTCTTATTCATTTATAATTTATATAGACTCTTTAATGGGCTATGATTATCAGT
TTCTTCTTGGGAATTGAAAGATATTAATTCTCCCTTTAAGCTCTGTTTATCTTTCATGAT
ATTCCACTCCCATTAACCTTCATATGTATTTTTTTCTACATTTCGTTTGAGCCTATAGTT
AAGCTATTATGTAATTCGAAAATATATGTTAAGCCTTTTATATTTGGTGGTTTTACATTT
TCTTTTGTCTTTGAAGCTTTTTACGACCATCATTTGTGATGTGTGGTTGCAGGAATGTAC
CTCCATGCTAAAACTGAGACACAGCTGGTAGTAGATACATCAAGG
>Locus_22698_Transcript_1/1_Confidence_0.000_Length_351
AAAAAAAAAAAAAAAAAAAAACAAAAAAACAAAATAAATAAAAGAAGAAGAAGAAAAACA
AGACTTAGTCGTGAGTTGTGGGGAAGATTAACAGCACTAATTGACCATTTGGGATTGTAT
CATTCTGAAATAATTTTATATACAAAAACATGAAATACGAAAGATCAGAAGAAGGTTCAG
GTGGGCAGAGTGTGATGCTCTGTTTTTATATATATATATATAAAAAAAAAGTTTTTATAG
AATTAAGAAACAGCTATGGGGGATTGATTTGGGTTCGACCCATTTGGGATTGGGTAATGA
ATATTAAAATAAAGGATGAAAGTGAAGAGGAACGGGAGAAAGGGGAAAAAG
>Locus_7437_Transcript_2/3_Confidence_0.429_Length_1768
GTCATCCTCTTCATATAACCATCCAAGTTTGAACAGAACGTAATCAAACTCAAACTGAAT
CATGATCATTCAAGTATGTACTAATTACTTTTCTCAATTATCATATAAAAGATCAGAATA
TGAAAGCGAATGATCACATACTTTTGTTTGTGAAAAAGAAAGAAGATGGAGACAGAGACC
ATCCATTATCCTTATCATATCATATTGATATTCATTCAGCTTCTTTAACAATAATCTCAA
TATAACATCTTCAATGGCTACGGAAGCCATTAAAGTACGGCTTCAACCTCACTTTCACAC
CAACAAACGAACTCCAAAGAAGAAAGAAAAGAAAAGGGAAAAAAAAAAAAAACCCATTTA
TACATAATTCATCTATTGAAAGGCAGCCACCTTTTCGAATTTCTTTAGTAATTCCACACC
ATGGGTGGGTTCATCAATGGCACGGTTGAAGCAGAAGGATTGTGTTGATTTTCAAATGGT
AATCGACCCATTTCGACATTGGAAACAACAGAAGAGATTTCATTGTTTATATCAGTAGTT
AGCCCTGTTTCTTGAGAGACACTGATTCTTCCATCCCCTTCTGTTCGAGCCATGTTTTGG
AACTGTAAATTTAAAGGGAAAGAGATGGATTGGGGATTGAGTAATGAAGTGGGCTGTGTG
TTTCTTGGGAAAATTGTGGGGAAAAAGGAAGAGAAATTGAAAGAACAATCATTGATTTTA
GGTAAGGTTCTTTGAGTAGAATCCATGGTGTTGGAGAAGCAGGGCACGTGAGCCAATTCA
GAAACTGGTTTGATCTTAAATGATGATGATGAAGAAGAAGAATCCTTCAATGGCGGCAAA
TCAGAAGAACAGGAACCCAATTTAACTAACCCAGAAATGTGAACTTTTTTCCCTCCACAA
CTCTTCTGAAACACCCTCGAAATCACCCATTCATTCTACAAAAAAAGAAGAAGAAGAAGA
AGAAGAAGAAAGAAAACAGAAAGCTCAATAATTTCGAAAGAGTCATAGAGAAGAAGAACG
AAGAAATTGAAAAAAGTTTGTACCTTTGCTGTGTTAGGGAGATTGATAACAGAGGCTTTC
CCTTCTAGTCTGAATTCATGCATAACCCAGTTGGATTTTTCACCTTTTGGAGCTCTTCCA
CCATAGAAAACAAGAGTTTTCTTCATACCCACAAGAATTTTTCCTCTATAAATCTCTTTA
TCTTTTCCAGTGGCTTTCCAATATCCTGATTCAGTAGCTCTGTTTGTTCTCAATCCAGTT
GGATACTTCCTATCCCTTAAACAAAAGAAGTACCATTCCCTTTCCCCCATTTTTGCTTTC
CAGGGTAAATCCCAAGGCTCAGACTTATTGAGATCGACCTCTCCAATGGGTTTGCAACAG
AAATTGGAGTCCACCACTTTCTTACATAGATAGTGAGAGATAAGTTCTTCATCAGTTGGG
TGAAATCGAAATCCAGGAGGCAAAACAATCTGGGATTCTTCAAGAACAGGGGGTGCGATG
TTCTGTTCCATAATTTGTGTGAAAAATGTTTGGTGCGTTGACGAATAGGATCGGATCGGA
TGGAAGGAAGTTATATAGTCCAATGGAAGAAGAATTTAGATGGATTTATGAGGGTTTTAA
GTGGCAAAGAAAATGATGGGTACTCTCAATTTCAGGTTTGGTTGAAGTTGTGTGGTGGGT
TCAGAGCTCCTTGCAGAAGAAAACAAAAACAGAGAGAGATTATAGAGAGAGAGAGAGAGA
GAGAGAGAGAGAGAGAGAGAGAGAGAGA
>Locus_40480_Transcript_1/1_Confidence_0.000_Length_584
ATCAGAATCAAGGGTATCTTAATCCCTATTATCTGCATCACAACGACAACACCAGTGACT
AGACACTGAGCCATTTACTGAAGAGACCTATATTTTCTTGGAGCCGAGTGATGGTTATTG
GACTATCTGTCAAAAACAAACTCAGCTTTATTGACGGATCCCTCCCTCATCCAACTGGTG
ATCTTCTCTCTTCTGGATCCGGAATGACAATATTGTTTTCTCTTGGATCTTGAACTCAGT
CTCTAAGCCAAATCGGCAAGCATTTAATTTGTGAACTCTGTAAGGAGCACCTGGCTCGAT
CTCAAAGAGTGATTTCAACGAAAGAATGCTCCAAGGATCTTCCAAGACACACTGCTGATA
GATGCTACAAAATCCATGAATATCCACCAAGCTACAAGTCTAAACAACAACGTTCTAGTA
ACAAAAATCCAAATACATCCACCAATAATGTGAACTCTGTTACTACTCAGTCCAATGAAA
ATCAGTATCCAAATATAACTATTGTCCCAAATGATGAATAGTACTACAAATCCAGCAGAG
GCTTCGTTGCAATGTTAGAATCTCCTTAATCAACTCCAGTCTCG
>Locus_34986_Transcript_1/1_Confidence_0.000_Length_281
GGAGACGGAGGAGCCGCCGATACCACTGCCAATTATACAAACAGTGGGAGGTGGTGGTCG
GGAAGTGACCGGCGGAAAGGCGAGAAAGCAGAGGAACAGAGGGAGGATGATTGACCAACG
CACCATGTACATTTCTCCGAAGAGAGGGAGCTTGAAGGAAGCAATTAGATGAAACATTTT
AGTTTTAATTTAATTATAATTATTTTTGTTCGGAATTATAAGAATGGCAACCAAAAAGGA
AATTGTTAAAACCAAATAACATTGTGATCCCATTCCTTCTA
>Locus_40804_Transcript_1/1_Confidence_0.000_Length_228
CTTTGAAACTGTTTAACAAAATGATAGAGACATCAGAAGTTATGCCTAATGAAGTAACAT
TTCTCTCATTGCTATCTGCTTGTAGCCATGCTGGTTTGATTGAAGAAGGGATCAATATAT
TCAACATGATGTTGCATAAATACAGAATAAAACCCATGATGGAGCATTACAGCATCATTG
TCGACCTTCTTGGTCGAACTGGAGAACTCGACAGGGCTCTAAACTTTG
>Locus_28064_Transcript_1/2_Confidence_0.500_Length_2101
CGGCATCGAGCAGCAACAGAGCTCGAGAAGAAGAATCCATGGTGGCCATTTCCCTTTACA
GAGGTAACCTCCACAGGGTCCCTGATATTCCTCGCCGATGGCTTATGCCCACCCACAATA
TCTCCATTAAAGATTTCAAATCCCTTCTTCACCGTCGTTCAAAAGCCCTCTCTCGCCTCC
GCACCCCCACCTCTTCTTCTCCAGCCAAACTTTCTACTTCCCCTAACCCTAACCCTAACC
CTAATACCAATTCTTTAATTAAATCGGATGGTGATGGACCTAGAAATAATGGGTCTGCGC
CTGAGGTTCCATTGGAAACTCATAGGGTTAGTGTTGGTGGTGAAAGACCTTCTGCGCTTG
TCAAGGAGAGGAAGAAGTCGGACATTGGTGATAATTGTATTGGAAAATCGGGTGATGGGT
TTGATTCTTTTAATGGTCGGAAACCTTGTTTTGCTGAGCAGGGTTCTAATCCCGTGGAAA
ATGGTGGCGCGCATGCGAAAGATAAAAATCCTGCTGTTTTAGAAAACCCTAACACAGAGG
TATGGGTTCTGACCAGCTCTGTCAATTTTCAATTCTTGTTTTTCATTTCATTTTGTATAT
GTTTGAAGTTTCGTCGATCTTGCTTGCATTCCAAATTGTTTCTTGGCGCGTCCTGAATTT
TGCCGCGGTTGTGATGAAGTTTTCTTTTACTTGAAGAGTTAGTTTTATTACATCTACAAC
TGTCTGTCAATTGTACTAGGATGGAAAATAAAAAGATTGTTACTTTAACAAGGCTTTTAG
ACATTTGGGAATGTTTTGAGATCACTATTGCAAAATTGTATGCCGAGCTTGTAAATTTTG
TCGAGCCTTCCTGTTGGTAGAAGAAAGATGAGATCAATGGAAGTGAAATAAAGAATGTGG
TATGCTGAAAACGGGTTCTTGTTTTCTTTAACTGTGGTATTGAAGGAAGAGCTTTCGAGC
TTGCTGTCAATATAGAATGTCTCAACACCAGCATCGCTGTTTTAAATTTGTTTTAATTTC
TTTCTCTCCATTTCTTTCTTTTTACCTTTTTCATTAATGCGTGCTACTGTGTTAGGCAAA
CAAGGAGGAGGGTTTGTTAGAGGACAAGGAGGACAGGAAAAGGGAAGTTGAAGAGAAGTT
AAAAGTTTTGAATGAAAAAAAACATAATCTTGTTCAAGTGTTAAAACAGATCTTACATGT
GGAAGAGGAATTAAAAAGGCGTAGTAGTGTGCAAGGAACGGCAATTCGCCCTTCTGCTCC
TCTTCAAGTGGATGCCTCAGCTGATACAGGTTCAATGACCAGACAGCTTGCTTCTAGGGT
AGGCTCAGAAGTGAATGCTAGTGGATATATTGAAGGGGGAGAAGCTGATGATCTTTTGAA
CCAGAATTTTCTTGCTCGTCAAATGCTTCGGAATAGCAGTATGTCACCTTCTTCAGAGTC
CCCTCTTAGAAGGCCTGTTCACATCCAACCCAATATGGGCTCACATCCATCCCGAACAAA
TCTTGGCATTACTGGGAGTCCATCATGTCTCCCTCCGGCTGCGCAATCAGGGCTTCCTCC
AAACCTGCCTACTGTATCTGTATCCGGAACCAACTACGTTGCATCTTCACCTTCTCCTGC
TGCATCTGGGGGCACTTCAGTTCTCAGAGATGCTCGGCAGCCTAGCCCATGGAATTAGAG
ATCATCTCTGTAATTTGCATTGATGAGTTCGTTTTGATTCTCCACTTCCTGGTTCAGCAG
AGCAGAGTGAGTTCTAAGACTAGTTTCATGATGTATAGTTATACTCTTGTGAAAATTAGG
TTTGATGATCTACCCAGCTGTAAGTCGGCCTTGTAACATCACCCGACTGATGGTTTTGTA
TTTTTGTTCAGTATATCACTTGTGCAAAATTGGAAAAAAGAATGATAAAAGAGTTGACTT
TGTATACGTGAGGAATTTCAATGGGACTGGATGACCGTTAGTCTGAAACACAAATTACTC
ATCTTCAGTTTTAGAATGAAGCTTTAGCCATGTCTTGAACATTCTTCATACACACCTTGC
CAAATGCATTGTTGTTTCCTGGTAAACCAGAGCTAGAAATTAATAAATATTGTTAGTAAC
A
>Locus_12651_Transcript_1/1_Confidence_0.000_Length_2686
TCCCAACCAACCAAAAATAGGACAAAAGATTTGATTTTCAGCCATATGGGAGAGATCAGA
ATAGGATAGAAAATCACCAAATATGAGAGGATGAGATTCTTGTATCAACACTTTCAAACA
TACCAGATATAACTAAAAAGCTCCATTCTCCATTAAGCCATAGCATAGGAAAAAACTTAT
ACAGTTAAAGTTGAACGGCACATACCTCTTCTTTATTATAATCTGAAGAGCATCAAACAT
AATGCAAGTGAAGAAAACAGAAGCATGTCCTTTTCCTTTGATCCTCTCAGTAAATCCCTT
GAATTGAAGCCAGTGTGATGGTCTAATTGAGGGAAGCAGGCTCAAGAACTTGTAGTCCTT
TTTTCAACAAGTTCATCATTTCATCATACAACACTATTCCTTCTGGTTGTTTCTATTCTG
TTGCCCATGTTTGTCTCAAACAAAATAACCAAGTTTCTTGGAGTGTCAAAAGACTTTTTG
TCCACCAGCGGTCCTTAATAGCCTTTCTGCATCCAAACTTCATTTTCATTGACACTCTTG
TTATGCTAGCTCGTAATCCAGAGATGACTTGCAACCATTCAAATAAAGGTGAAATAAAAA
AGGTCGAATTCATTCTCCTCCTATCAAGATAAAAGGAAGAGTTTTTTTGGTAGACTTGTC
AATGTGCTATCTTTTAGAGTGACTTCAGAGGAGCGGTAGAAGTTTTAGAGGGATCGAGAA
GTATTTAGGGGAGGTCCGGGTGGCTGTGAGATTTAATGTGTCTTCATGGACAGGTTAATA
GAATTTTTTTGGATTGGAGTCCATACTTGTAGTCAGTTAAAGGTGTTTTTTTGCGGACCT
TCTTTTTGTAGGTACTTCTAAATTCTTTTATTTTTCCTAATGAGAGCTTAGTTTCTTGTC
CAAAGAAAGAAAAGAGAAAAAAAAGGTCTCGAATTTGTTTTCTCCCGATGGCTTTATATG
TGAAACCATTGTCAGTTTTGAAGAGTGGTTGCCTCCGTATGCTTTTTAGATCAGCCAGCT
TTGTCCATGGATATGCTGCTTCATACAAGCTCGGTCCTACAAAAATAGTTGTAAAAGCCA
GGCTCTTAAGCAGCGGCAAGAACTTCAGTGTTGTCTTAAAGGCTGGTTTCTTTGTCCCCC
TTGAGTGGGTGGATTCATTCAAACATCATCAGACAAACAATTTGGTTCTACCATGAACAT
AGTTCCTTCTTCACTCACCCTTAAACAATGCACAAACCATCAACATTATCATATATTTGA
ACCACATCCCTCAATCAAAGCCCTGTAGTATTGGCAAGACCCAACTTCCTTCACTCTTAG
ATAGCCAGTCTCCATTATCGGCTGCATTGTCATTCTCCTTGATTTCCATGGATGATTCCA
ACTGCTTTGTGTGTCGGCGGCCCAACAAAACAAGGTCCTGCATCTTCCTTCTAACAATGT
ATATTGGATTAGGCTCTACCAAGCACCCTTTAGCATAAGCCTCTCTAAGGAAAACGATTT
GGGTGGTCCCCTTGGTTGATATGTAGAATACTCCTGGGTGCTTCAGTAGAAGCTCGCGGA
TATTGACTTCAATGGCAAAATCACGCCTAAAATGGACAAGTCGATCAACGTCAACCAGCT
TTTCCACAGTCAAGCTCAAAAGCTCATGAAGAACAGCCACAGCTCGCTTCTCATGGCGCT
GAACCCCCCCAGAAGAACGATGACCAAACCGTTGTCTCTTCTCATACGGCTGTGTATATG
GAAGCCTCTGCCAATTCCTCAGTTTCTCTCTAAAACCTCCTTCTATTATAAACCCAGTTG
GGAAATTGATAGGAAATGCATATTTGACATCGAATTCACTCAGCCATTTCTCTCTAAACT
CTCTCTCCCTCCATTTTTCAACCTCAGCCACAGCTCCATCCTCATGTTTCTCAACCAATT
CAACAATCTCCAAATCAACCAATCTAAAATCATCAGAATACTTCTCAAGAATCGATTCTC
TAAACCCATCAGGCAACCCCAATTCCCTGCTGATTAGTCTCAAAGCATGAACATGGAGAG
TCCCATTCACAGACATCATGAGCAACTTCTTCAATCGCTGTACAGTCTCGATTTCCATAT
CATTAATAACATTCTCCTCTTGTTTCATCAAGGCAGTCATCTTTCCAGTGATTCTACAGC
ATAAATTCCTCCTTACTGGATGAGGAAATACGTCGAACACATGGGGGTACTTATGAAGAA
ACTCCCCAATTCCGATTCTGACACCAACAATGTTTCTCCAACGAGACATGATTTGTAAGG
AGACGAAAGGGCCGCGTTTCCGATTGGTCATGAGCTCGTGGAGTTTGAGGATGACCCTGA
ATTTTTGGAGCTGGGTTGCGAGTTTGTCGAGCTTGAGGTCCCTTGTTCTGCCTTCTAACC
GAGTTTGAGCGCTCACTACTGGCTTTCTCCATCTCTTTTGACAGAAATGATTGAAGGGAC
CAAATGGGATTCTGGAAAAAGTAGGCTTTGAAAGAAAAAATGGGGATTCAAAGAAAATTT
CATACCTCATCGATGAAATCGTACATTTATTGTGCTCACCTAGAACTTGAAGAACAAGCA
GGGCAGAATTGTGCCCATACTGTGCTATTTGGGTCCGTTGTTGGATCTAATGTTATTTTG
CTGACCATCATCCTTTGTAATTATTCAAATATACACTATCTTGAGA
>Locus_36157_Transcript_1/1_Confidence_0.000_Length_210
CTGGCTGCCATATTTTCCAATATATTATATAGAAAAATAATTTGCAAATAGTTTTTCCTT
TGTACACCACCACTATACCACTTTTGTGTCATCAATAACTATAGCACTGTATCATTAAAA
TGTTGTTTCTTATAAAAGAAAAAGTATTGTGCCAGCATGCCGTTATACAAATGTCAAGTT
CACCACTAACACACCTAACGTTAAGTTTAT
>Locus_24297_Transcript_1/1_Confidence_0.000_Length_308
CTCAATCAACCTTTTTTTCTTTCATTGCGTCCCTAAAATACACATTTATCAAATATATAT
GATTTGCTTACAAGTTTAGTCCTGGCATTTTGGGCTTGCTGTTGAGTCCCTAAACTTTCA
AAAGTATGGACAACACTTGTAACATTGTCATGATGTCAATTAGGTGATATTTTAGAGGTG
CTGAAAAGTCCAAAACCCTCAGGCTCAGTGGCTCTTTCTACTTACTGCTGTCTTAGGATT
GGGACTCCCCTCTTCCTTGGATCTTGAAGGGATTTTGCATAATTTGCTAGAAATCAGGAT
TATAAATT
>Locus_43261_Transcript_1/1_Confidence_0.000_Length_205
TTTTAATCTAACTTAAGAAGAAATTCCCATGTGCAATATCAACCCATATGCTATTGGCTT
TTGAGATCAACTTCACCATATTATTGAAATAGCTGATTTTCACCATCAACGTGCAAATCT
ATCAAGTACAGATTATTACCCAATTAATTTGAGATCAAATACGCAGGTTAGGAAGCAAGT
GCACCCTACATGAAAAATGTGGCAA
>Locus_5311_Transcript_2/4_Confidence_0.500_Length_1323
GGAAATAATAATAAAAAAAAGGTTATCGGCCCCACTGTCTTCTTCTCCAAATCACATGTT
CTAAATATTGGTATATATACTATGTAATCTTCTTCTTCTTCTTCATTCTTCAAATCTCAT
AACAAACACACATACTAATCCCAATAATAATGGAGGGTAAGGAAGAAGATGTTCGATTGG
GAGCTAACAGGTTCACAGAGAGGCAGCCCATTGGGACGGCGGCGCAGAGCCAAGACGATG
CCAAGGACTACAAGGAGCCACCACCGGCTCCTCTCTTCGAGCCAGAGGAGCTCACTTCAT
GGTCTTTTTACAGAGCTGGAATCGCCGAGTTTTTCGCTACTTTTCTATTCCTTTACATCA
CCGTTTTGACTGTCATGGGTGTCGTCCGGTCCAATGAAGCGGATGGTAATACCTGTAAGA
CCGTAGGGATTCAGGGGATCGCTTGGGCTTTCGGTGGTATGATTTTTGCTCTCGTTTACT
GTACTGCTGGAATCTCCGGTGGCCACATTAACCCAGCGGTCACTTTTGGGTTGTTCCTGG
CAAGAAAATTGTCGTTGACTAGGGCGATTTTCTACATGGTCATGCAATGCCTTGGTGCTA
TCTGCGGCGCGGGAGTGGTGAAGGGGTTCCAACCCAAGCCCTACGAAAGGCTCGGGGGTG
GAGCTAACGTTGTGAGCGACGGTTACTCCAAAGGGGATGGCCTTGGCGCTGAGATCGTGG
GTACTTTCATTCTTGTTTACACCGTCTTCTCCGCCACTGATGCTAAACGTAGCGCCAGAG
ACTCACACGTTCCGATATTGGCGCCGCTACCAATTGGGTTTGCAGTGTTCTTAGTCCACT
TGGCGACAATTCCGATCACCGGCACCGGCATCAACCCAGCTCGGAGTTTGGGAGCAGCCA
TCATCTTCAACAAGGACAAAGCGTGGGATGATCATGTGAGTTTGTTAATTAATTTGAATT
TTCGAGGGAATTAAAAAGGAATGTGATCAAATAGTGATTAATTAATTATATACATTTACA
TATATTCATATATATATTGTGTTTGGCAGTGGATATTCTGGGTTGGACCATTCATCGGAG
CAGCATTGGCAGCTTTATACCATCAAGTTGTGATTAGAGCCATTCCTTTCAAGTCCAAGT
GAACATTATTCATCATCGTTAATAAAAAGATTAAAACCCAAATTCCTAAATTTGAAATTA
GGCCTAGGTTTTAATTTTAAATCTCTCTCCATGCAAAATGCTTATTATATTATTGCAACT
TTTTTTTGTTTTGGCATCTTTTGTATCCAATGAAGTGTTAATTTAATGAATTAAGTGTTG
ATA
>Locus_1869_Transcript_2/7_Confidence_0.667_Length_2532
CAACAATTACTCTCTTAAAAGCTTCAATAATTTTATTATTAAAACATTTGATATGTTGAA
GAACTTATGATTGGATAAATTTCTACTTCAACAACTCCAATAAAAATTATTGTCTACAAA
TATTGAAATTAACTTTACAATTTTTGGTTTTAGAAAAATATTCGGAAGTAAAGCAAAGCC
TTATTGTCGTTGTCGGCAATTACTTCGGAGCCACCACGGAGAGAATTTCGGTGGTTGTAC
TCCACCAACGGATTTCTCATCCCCTTTTCCTTTCCTTTTCTCTACCATTTCCGATCTGCC
TATTTTTTAGCGGAGGAGTCGCTGGAAAGTTCATCAAAATTCAGTCAAATATGAGTGAGG
TTTTCGAGGGTTACGAGCGCCAATATTGTGAACTCTCCGCCAATGTTTCTCGGAAATCCA
ACTCTTTCGCCGCCTCCGATTCAGAGCAGAAACAGCAGTGGCTTTCGGAAATCAAAGTTA
GTTTGGATGAGGCTGAAGTTTTGATCCGGAAAATGGATCTTGAGGCTAGAAGTTTGCAGC
CAGGGGTAAAAGCTATGCTACTTGCTAAGTTAAGGGAGTACAAAACTGATCTTGGTAAAC
TGAAAAAGGAATTTAAGAGATTGACATCACCTAATGCTGATCAGGCTGCTCGTGAAGAAT
TGCTGGAGTCTGGAATGGCAGATGCTCATTTGGTAGATTTTCATCATTCATATTTTACAG
TTGCCTTCAAATTTTAAGTACTACATATACTCTTATCTCCTCACCAATGCTTCTTTAATC
GTGAGTTGGGTTCTAAGTCTGGAAACAATTTGAGGGAGCTTATCTTTGACTGAAATGATT
TTGTCTTTTATGACATAACATAAGTTTCATCTCAAAACTAATTGACAATGACAGAAGTGG
TCCAACGTGTCTCTCCAAGATGGTGCTTCTTTGGGTTCGCTATTCTTAAATCTATACCCA
ACTCTTGTTTTTAGATTGAATCTTTGTTTAGCTTCTTGAGTGCTGATACCATATTAGAAA
ACTTAGGATTTCATTTTAAAACTAATTGACAATTGGAGAAGTAGCCAAACGGTTTTGATG
TAAATATATGAAATATCCAAAGATTTTGTCTATTCATTTTAAAACTAATTGACAATTAGA
GAAGTAGCCAAATAGTCTTGATGTAAGTATATGAAATATCCAAAGATTTTGTCTATTTTG
GTAGCCTATGTTTTAGGGTACACTTAACTAGTTAAAACACTTATAACTTCCCTTATTGTT
GGTTTGAATCTTCACCCCTATGTTTAAATGGTAATATTTTGTTGAAGGTATTGCATATCT
TAAGTTCTCGGGCTAGTTGTAGTCATATAAAGTAATGCTATAATCAATATGGTTGTCCCT
TGGTGAAAATACTCTACTCTTTTCTCCGTCCTTTTGAATTGGAAGTTTTTTGAAATTCCA
TCAATGGAATTTTCCCTTTAATAGTTTCTCCTCTTTTGTTATTTCATTCCATCAATCAAA
CTAAAAGTGCTCCGGAAAGTTTCTTCTCTTATGTTATTTCATACCATCAATGAAATTGAA
AGTGCTCGGGAAACATGAGGTTTGCTATAGAACTTTCTATTTAATAAACCTTTGCGATAT
GAACATCTTATCGAGTCTTTGTTTTTCTTTAACCACTCTTTGGATTGAAGTGATGATGGT
TTCTAAGCTTCTTTGATAGACAGGAGACTTATCTTTTCCCCTCTCAATGGCTGTGTGAGG
TCTCAATAATTTAAACGGAATTTGTTTCATGAGTTAGTGTCAGTTTCTGGATGTGTTTCT
ATTATATACAATCATGCTGAATTTCCATCATATATCAGTCGCATATGTCTTATATATAGT
TATTGTTTTAGTTCATATAATTCGTCATTTGAAATAAAGTATATTTGTCTTCCATGGGTT
TAATTTAACATTTTTATTATTTTTACTGACATTGTTACAGGCTTCAGCTGATCAAAGAGA
GAGGATGACAATGTCCATAGAGAGAATAAATCAGTCAGGTGAAAGAATCACAGAGAGTAG
AAGAACCATGCTGGAGACCGAGGAGCTCGGTGTCTCAATCCTCCAGGACTTGCATCAACA
GCGGGAAACTCTCCTCCAGTCTCATAAGAGACTTCATGGGGTAGATGATGCCATTGATAA
GAGTAAAAAAGTTTTGACCACAATGTCTCGAAGAATCAGTCGAAATAAATGGATCGTCGG
GTCAGTAATTGGAGTTCTGGTACTTGTAATTATCCTTATACTGTATTTTAAGCTCTAATA
CCATCATCGAGATGTTTCCTTGATTACAAAATGAATTCTACTCTGATCATTTTAGTTTCC
AATCTTACACTTGGCTGTCGATCATATATTTGATGTATTTTATTGTCGGTGTATGGTGTT
CGTGTCTGTAATTGAATCAAAATCTTGAAACTCGATAGCATTCTAATTAGTCAATACCCA
GTAGTTGGCATTTCTTGATTGCTTATTTAAGTAGTCAGTTACCTTCCCTATTTGCACTTA
GGGAAGTGCAAT
>Locus_23021_Transcript_1/1_Confidence_0.000_Length_440
GAATGAACCTCTAGAATCCCCCGATGTAGGAAAAAAGTATGAATTCATTTAATTTGCATA
GTAGTTAGTCCTGATACTTTGTTAATTAGTATTCAGGATTTGATTAAAAAACAGCTTAAC
TCAATGGTCGGAAGTTCAAATCCACATACCTTGGTTTATTAATATTTTTATTAGGCTTAT
TAATAGCGTATTAGGCTGTACCAGATGGCCTTTCGAAACTTCCCATCAACAATGAAGTTA
TGAGCTTTCTCTCTATCGAGAAGTTCGCCAGTCTTCTTGGGACGAATTTCCCACCTTTAT
GGATTCGTTTCCATCCTACCAAAACTTGCTGATCATTACCAAAAGAATTTTACTATTATT
TCCTTACTTGTTTCCTCTTGTGAAAGTCGAAAGAATCTAATCATCCAATTCATTTAACAC
TTCTGTTTTTTCGAGCAGGC
>Locus_39827_Transcript_1/1_Confidence_0.000_Length_231
AAAAAAAAAGGTAATCAATCATCTCTGCAAAACTGCAACAAAATCAGAGCATAGAGAAAG
GGAAAGACCTCAGAGAAAGACAGAGAAGAAGAACAACCACAACAACAAAGAAGAAAGAAG
TTAATTTATTTTGTTCTCTATTTAAGTTAGCACCGCCGTTTCCCATGGCGGCGTTGCAGA
CCACTTCACTTTTGCATATCAAATAAAAAAATATTAAAAAAAAAAAAAAAA
>Locus_4003_Transcript_10/10_Confidence_0.056_Length_2543
TCAAATTCCATTTTCTATACATATTTCCCCTTCGATACCGATACCATCAATAAAAATTAC
ACATATTCCTGGCTGATTAGTTATTTACATTCTATGAAGGAATTCAGTTAGTTAAAAAAT
CATACCGATAAAAGAAACATGATGGGAGGGAGAACGAGAGAGAGAGAATGAGACATGGAG
AGAGAATTTTCTAGCCTTCTACCTTCGTTTGAAAAACCGAAGACGAAGAAATGCTACTTC
AAACTACAACTCAAGAACAGTCTAGGAAATGAAGAAGAAGAAGATAATGTTACATGTGGA
AGGTATCCATCAAATGAACACCATAAAGAAAACTGAGGAAAACAACCAGTCCTGCAAATC
GCTCATATTTATATATCAGACCCCATTGTTTGTTATGTTACAAAAGTTCATTCCACCAAT
TTTTTTTTTCTTTTTTACATTTGCTTCCACATACCCTAAAACTGGTAAATTCACCCTCAT
CAGAAGCTACTCTGCACGAAGAAAGAAAAACTATCATACATTCAAAAGGGTCCAGGAAAA
ACCAAATATGAAAAGACAAGAGAATAAGAAAAAAATTAAAGCTCAGCTAGGATACTACTG
TCTCTAAGGCATGCATTATACCAAATGGAATTGTGAAGAAACTTATTTAAATGGTAGTTT
CAGCATGTTCCATCTGAATGGATTTAGCTTCCCTACAAGTAAAGGTTGAGAAGAGCAGAT
AAATGTTTGCAGAGGTATCGGCTGGACTCGGTTGACCCCAAATTTCTAAAGATATATGCC
CTACTAAACGTAGCATACTTCAGGCGAACACAACAGACATTAAGGTACAATTACTACAAA
TGACAAAGAAATCAAGACAAAAAAACAGAAACACTTCAAAAGAAAACTCGAATATAGAAA
CACCTAGCAAAGAAAGACTTCAAATAACGGCCTTTTTTATTAGGCACTTGATTTAGTATT
CAATTAATACGCATGCTTAGTCCCTTCTCCTTTACGATTGCATTCCAAGTTTCATCTTAA
GAGAATACCAATTGTTAAAGCATCAGACAAAAATCCATACAACAAAGATGACAAAGATGA
AAGAAAATCACCCAATACTCATACCAAGATTAATAAGAAAAAGAACCATATTTCTAAACT
CAGAATCAAAAGAAGCCTATAAATACATAAACAAAATTTCAAATCACTATCTAATTAAAC
AAATCTAGAATCCATTTTTTCCAAACACATACATCAAAAAGACAAAATCAAGGTCAAGGT
GGTTATTCCATAAAAATACCCAAGGTGCATATACGTGTGTGTATATACACACACACACAC
ACATATATCCACACATATGTTAGAGGTCATTTAAAATATCATAAAAAATTAATGTCATTT
TTTTCATCTCTGAAATAGCTTGGTCTTCTTTAATCGCCCTCATCTCTCAGCCACTCTTAT
CCTTCTCAATTCCATAACAAGTCTTTTAGTTTGGGTATTGCAACTCCACCATGGCCACAG
GCTCACAGGTGCAGCTAGCAAAAGTTGAAAGAGAACTAAAGTATGTTTCCTATACAGAAG
GATGGTTTTAAATTTAACACCCAGAGTTTTCCATCGACTCTAGACCCCATGGTAGTAACT
TAGTTCAGTGATGCATTTTTTTTTCTGAAGCTAGTCCATAAGTTTTCCTAATCACCCTTG
AAGGGATGATCCAAGACACAATCGGATCCATTCCATAGTGTCACGAGAGAGAGCTAAGTT
CCATCTAAAGGCACTGAAAATTTCTGTCCATAAAGCACGAGCAAATTGGCAGCGAAAAAA
GAGATGGTTCACTGATTCAAAGCTATTCTGATGTAGACGACACCAATAAGGAGATCAAGA
AATCCACGGGCATCTTGCTTAGCCGGTCCATGGTATCGACACAAATTGGGATGGAGATTC
TAACTTCTAGTCTTCTGGTCCAAAATATGTCTTAAGTAGTTGAGTTATGCTTCAGTTAGC
TAGTTAAATAATATCTTATCCAATTGTTTTAGACTGCTCAATGATATAGAATTGTTTTTT
AATCATTGGGACCTTTTTCTACTTTACAACGAGAGTTTTCTTTTCTCTTGTCTTGTTTGA
AACAACCAGACACACTAGTTCTACCATCTTTTGGCCCCACATGCTCTAAAATTCTACAAC
CAGACTTCGATCAAAACTTTCCTAACATTCCCCCGGGACCTTCCGCCCAACCTTGTAAAA
GCCTATGCCTACAGAAACCATAATACCTCCGTTCTACCTCCTAAACCCACTAGATAGAGA
AGCAATTCCAATCTACAAACCACTACAAATTGATAACTTTTCCACACACAGTACTATCAT
TAACCACAGACCCTGCAAAAGCTCCACTAAAGTATACTACACCAGAGAAAAAGCTTTCGT
GCAATCTAATGTAAAAAGGAACTTTGGTCTAGGAACTTTCCAGGAACCCTTCAAAAAACT
AGAGGAAGAGAAACAACTTAATTTCCACAATACAACAGATAAAAATACATGGAATCTCTT
GCATTTTGAAAAGAAAAAAAAAA
>Locus_20150_Transcript_1/1_Confidence_0.000_Length_429
CTTTCCTTTAGTGGAGCTCCCTTCTATAGGCTTAGTTTTTTTTTCTCTGTATTCTTTCAT
TTTCTTTCAAAGAAGGTTTCATTTAAAAAATGAGGAAGAGTTGCCTTGACTAGGCTATGA
GAGGAAGTTAGATGTGGGAGGAAGATTTCATACAATTTTTTTTTTCGAGTTTAGAATTTA
TTATTTGTCAGACAAGTATTTCTAGATCTAACTTGCAATACATCTTACTTTTCTAGATGC
ACAAAAGTTGTTGCTTGAATGAACCTAGAGGCTTTTCTAGATGCCTCAGATAGACAGTAT
ATGGCACAGTCTATCAATTGTCTCTTTCTTCAATATTCTTGTGACTTATATTCCTCCACA
GAAATCATAAGAATGTATTTGTATAATTAGATCATGTGACCAAACATAAAGAAAAAAACT
CAATTTACC
>Locus_18235_Transcript_1/1_Confidence_0.000_Length_290
TTTTTTTTTTTTTTTTTTTTTTATATCTCGGGTTTTGATGCTATGTTATGGTAATGGCAG
CTCGTTTTGTATTCCACTTTGATACTCCTATTAGATGTTATGAAACTGAATACAACTCTT
GAATGTCTTGGCGTCTGATTTAAATGCTTGCGGATTATGAAGTTCCTATTTTAGGGTTTT
TGTTTTTGGGACTCTGTTTTTATGTTCTAGTAATTATAACTGCTTTGATATTAAGATGTT
AGTTTTCTGTTTTTCTGGTTACAATATGTTTGAATTGTTTGTCAAAAAAA
>Locus_2740_Transcript_3/3_Confidence_0.125_Length_1667
GTTGAGAACATTTTCACAATAGAAAAGAACTATGACAAATTTTTTTCCTAACAAGAATAT
TCGAGGTGATATCAATCAAGAGGACAAATTTGAACATCATGTGCAGCATGGCACAATCAG
ATAAACGAATCTGCAGAGGCTTTCCATTATAACAGGAGGTCTTCAATTAAAAATCCAAAA
GGGCAAGACCATATTGGACTGTCTTTCAAAACTGGACCAATACCTCAAAACTGGATAATT
AAGGGCGCCCAATAAAGTAAGGTGACTGAAATTGGCACGTTAATTTAAAGAAAGGTAGTT
TTCCTTTTTCTTTTTTCAGTCCTTGGAAAATAACCCATAATTAGTTTTGGTTTTCAATAT
TTTCGAATGTCAATCCGACCAACTGATAAATGCCCAGTGCCACTTGTATATACTTGTCTT
AACCTTCAATGCTCTTACTCAAAGACGTCATGATTGCCATCTCTCAGGAATTCGAAATTC
AGATTTTTACATCATTTCATCAGTACACCACAGTACATTTTAAGTCACTATCCACGACCA
AAGAATGATCTTCACTTTTTTCTTCTCTTTTTCCAATGATTCAGTCCATGAACATACCAA
TCCCTTTGATCAATGAATATGTCTGATTTTCCAACTCCAACTAGAAGAATGTTTTACTTC
CCTAATTTGTTCTTCCTCTGAAATGGTTGGTGTACGTCTATAATTGGACTTTTTCTACTC
TCTTTCTAACACACACATGCACTAATTTCTCTGCCTCTTCCTCTTATGGACATACACTTA
ATCCTTTTTCTTCTACAATGATTCTGTTTCTGCATCTCCGTTTTCATGTATTCGTCATTC
TCAAGCCAAAGCCATGGCATTTAGTATAATATTCTGAAGTCTTTCCTCTTAAGGGTGTTC
TCTTTTCTTTTGCATGTTGCATCCTTATGTAAAACAATTTAGAATCCCAATTACAGATAT
AAAGCATATGTAAATGGACTATACCAACATACCATGTCAGGTTTAAACATTGCCTCACAA
GCACCATAAAGGGACTCCGATGCAGTACCAGAAACAACATAGACATGCCCTCCCCATCCA
CTCAAACAGTCCCTATCCACAGAAGACAGCAGCGCTTGAGAGATGGTCTCAAATAATTCC
TCTGGTTCCATGTCAGGTTTAAACATTGCCTCACAAGCACCATAAAGGGACTCCGATGCA
GTACCAGAAACAACAAAATCCTTAGCAAGCTCTTTGGCCCCAATGGAATCCATCGTGCAA
ATGAAGGGTTTGTCTTCATCACTCAATCCAGCAATTACAGGCTGGCAGAAATATGGACCA
AACCTTTTCTCATAAAGACGAGCTGAGACAAGGCTAGCAAAAGTCTCAGGCTTCATGTCC
CTCTCTTCACGAAGTTGGTACAGTTTGTGCTGATAAACAAGCCGTTGATACAGTGTCTGA
GCATCGGTACCAAGCCCCGAAAGGCCAAGAAATAGCTTATCATGAATCCTGTAAATTTTC
TGGAAATCTGTGGCAATAGTCTGCAACTGAACACCAAGTCTACGATCACTGGCAATGGCA
AAGCAATTCTTCCCCACCATCGCAACTACAGCACTTCCATTATACTCAAAGATCGACATC
AGGTCAGAAATCAAGCTTTCCCTATAGAAAAACTATGAGAATCTCTG
>Locus_24813_Transcript_1/1_Confidence_0.000_Length_237
CCAATATTGAAAGTAAAAATAAGTTGGTTTATTTTACTACGTACAAAATCATTTACTTTT
ATGCAGTAAAAAAACAATGTGTGAATCTATTATAAAAAAATTCATAGTAAAACAGCTAAT
ACATAATATGGAGTGAAATATGATAATCACATCAAGAAAAAAAATAAAGAAAGAAGTTTT
CAAGATTTGAAAGAGTAAATTGACTTTGGCATGCAAATGATTATTGACCCATTCGTG
>Locus_25211_Transcript_1/1_Confidence_0.000_Length_318
TGCCCTTCCAACATCCAACTATCAACCTTACTAGGAAGACAAAGCTCCAAATCAACTATC
ATCCTTACTAAAGCAATTCTTGCTAATGCTTTCAAGTAAGACAAGTAATCTGATAATCAT
TAGTCAAATAATATGATCAACCGTGAAATGCCACCAAAACTTAGAAAGAAATAATCGGGA
ATCAAATAAACAAGTCCAACATTAAGAGTGGGAGATGCCAACTTGCAACATCAAAACATG
ATAAAGCCTCTTGATTCCCCCAACTAAAGATCTACCTGTGCATCACGTGGATCAATTTTT
GTAGCTTTCCTTAAAGAC
>Locus_27175_Transcript_1/1_Confidence_0.000_Length_437
TTCAAATACTATAATTTTTTTCATAATAATTTATTTTTTGAATTAAACACTCGAAAATGT
AATTCAAATACATTGTTGGTTGTTTTATATTTATTTTTGGATTTTGTGATTCAAGCCTCG
TAAATTCTAAAAACAACGATAAAATTATTTTAGAATTATCTTTTAAAAGAACAATATGTA
TTATCTTTCAACTTTTTAACTTAAATTATATTCATAAACAAACTATTCTAATAGTAGTTT
ATTGTAAGCTAAATATCGATAGGCAGCTAGATTTACAAATATGTAATCTAAAAAACATTT
TAAATAATTTTTTGTTTACATGGGATTGTTTGTTTTCGTATGAGAAATGTGTGTTGTCCA
CGATGGATATAGATGAAGGATGGTATCTTTTTTATTGTATAATTTAGATTCACAAAGATT
GCTGCTGATTTCTTTTT
>Locus_22849_Transcript_1/1_Confidence_0.000_Length_376
GTTGGGATGTGAATGAGAAAGTGGATTTTGATTGGAAGAAACTTCTACAAAAGAAGGTAT
GATACTTAAATATAATGTTTTGCATTTGACCTCTATCAGTTTAAAAAATAAACCGTATGG
AGTTTGCTTTTTCAATGAAGTACATAATTCATTTTGATTGAGATTTCTTGGGTATATTTG
CATAAAGAGCTGGTGGGTAACTAGGTCAAAGTGGTTTTGAAGGGTAAGTGTTTTGAATTG
AAGTTTAAGTTCTTTCCATGATTTAATTGATAATACACCATCAACACAAGTCTGATATGT
TGAAAGGTAGTTAATCCTCTCCGGTTCAAGTTATCTGTCTCTAGTTTCTACACCTTTCGT
TATTTCTCTTTGTGGA
>Locus_48444_Transcript_1/1_Confidence_0.000_Length_202
GAGCAGGCAATCTGTTGTTGAGGCTTAGTATGTCTTATTTGATTTGTAGTTTTCTGTCAT
TAATTGCAGAAGACAGATTATTTCAGTACCCAAATAATCTCCTTTATTAACCAAAATTAA
TTTAAAACTCTGTTGTTTGTAAGACTGGACCAATGATCAAAAACTATCACTTGCATAATT
AACCATAAAACTGTTACAAAGC
>Locus_31862_Transcript_1/3_Confidence_0.571_Length_705
TTTTTTTCAATTAAATTCGGGATTCAAGATATTATTAGATATAAAATTACAGTCAATAAG
TCACCAATTAGATACAAAATTTAAAATCGACAAAATAATTCTGAAAGTTTGGGGACTTAG
ATTCGATATAAAAACATGTCATATAAGAAAGACAGCTGAATAGTAGATATTTTAAAGATG
AACACAAAATGGCATTTCTTAGTCGAATAGTGCCTTTTCACGCAATATTAATTACAGACA
CCCTCAATTCGCAACAACGTTGTTTGACAGTACATTTGGATCATGGATGGATGGAAATAG
CATACACTAAAAACAGAAATATGTATACATTAATAATTTGAACTTTGACAAATAATCAAA
TATCTCAATGCATTTTATATGCAAACTTACTCAACATACGGCGTGGGAGAAATGACTTAA
CGATCAAGACGTTGCATCAGTGTAACTCTTTCGATTTCTTTGATTATCAACTCTTTTTCT
TCTTCGAACTGTTCGTCCTCAGCACCTGTAAAATCAAACATAACATCGCCATTTTTAAGC
TAATAAGAAGGGAGCATAGAACGTGACAACAATGCTTTGCCATTTATAAACTAGAACAAC
CTTTCCCAGGAGAGAGATTGTGAAGCAATTCCAGAAGCTTTTCGTGGTTTTTACTCAGAA
TAAGCTTGATTTCGCGTGGCTTATTAGGATTTGCAACAAAAACCT
>Locus_46781_Transcript_1/1_Confidence_0.000_Length_923
TCCATATTTATTTATTTCATCATACAAATAGGCACATTAAGCATTTATGATCCTTATTGG
GTTTAACAAGTTAAACACAATCTACCATGCATCCAAAATTAAGTATCATTGTCTATTTAG
TGGGCAAGAGAATGCAAATACATCAAATAAAAATCAATTATGCCGTTGAAAGTTCACGTG
GATTATTGACTGTTAGAGACTCTCCATTATCTTTTGGAGTAAGATCAAGAATCATAGTTG
CTGCTTTTATAGCCCATTTGTGAGGAGATTGAAATTGGGCAGCTGAATCACCACAGCATA
AAACAAGCATGTCGGTGTGTATAGAGCCAGGATTTAAGGCAACAATTGCCATACCATCTG
GTAGCCCTTTAGCAACACATTTAGTTAGTCCCTCAACTGCCCATTTGGAAGAACAATATG
GTGCAAAATCTTCATGAGCAGATCTTCCAGCACCAGAAGACATATTGACAATAATTCCAT
TGTTGTTTTGAATCATAAGGGGAACGAAATGTCTCAAAATATTAGCAATTCCTTTCACGT
TTGTATCAATCACATTATCAAATTCTTCTGCTTCAAGTTCCCATATCTTTGCACTTCTAT
GTGCCAAACCTGCATTATTCACAAGAATACGAGGAACAAGATTGTTTTTGGCAACAAATT
GTGCGAATTCTTGAACATGGGTGTCTGATGTCACATCGAGTTTGAAGAAGAAATGTCGAT
TTGGAGAAGTGTTGGAAAGTTGTTGTTGAAGAGAATCAAGTTTGATTTGATCCCTTGAGC
AACCGATAATTGTATGGCCACGATTTGCTAATTCCAAGGCTAAGGCTCTTCCTAACCCTT
TGCTAACTCCTGTTATCAACACCGCCATGGATCCAAATTCACACCCAACTTCTTTAACTC
ATCTTTTCTCCCTCCTATACAAC
>Locus_31901_Transcript_1/1_Confidence_0.000_Length_513
GATTCAGAATGGCAGAAAGTTCGGAGAGGAGTGGCCATTCCATCTGAAAAACCAAAAATG
TTTGCAAAAGATGCAGAAATTACTCCTGAGGCTGTTCTGCGTAAATTAACAGAAGTAATT
GCTGCCCGTGGAAAGAAGCGTACCGATCGAAGAGAACAAATTGAACTGTTACATGAATTA
TTATTAATTTCAGAAGCTCATAGTCTAGGTTTAGGATTGAGAGTGAAAATAAAAATGTCC
ATTATTTCTTCTATCTTTGATTATAATCCTAAAGTATCTGATGCTATGAAGCCAGAAATT
TGGAGCAAGTTATTGGATTGTATTGTTGAACTTCTGGACTTGATTCTCCCTGTTAAAGAC
ACAATATTCATTGGAGAATCAGTAGCAGAAGATGCTGAGACATTGGATAACCCAAATTTT
AGAGTACGAGGTTGTGTGCTGACTATTGTTGAACGGTTAGATGAAGAATTCACAAAACTT
TTAAAAGAATGTGATCCTCACAGTAATGATTAT
>Locus_29840_Transcript_3/3_Confidence_0.000_Length_2056
GCCGTGCCGTCAGCACGTTCGTTTTTCTTTTTCTTTTTTAATTTTATTTTTCTTTGATGG
CAAAGTCATTTTTAAAAACGAGTCCCAATCAGAAGTTTCCCGGTGAGGAGGAAGACGGAA
GGATGAATGCCCTACAAATTGCTTTTTAAATGTCTTCATTCTTCCCTTCCCTCTCTTCAC
ATCAATTTCTCTCGACAATTCCACAATTTCATTTCCCCACAGTTCCAATCATGGGAAGCG
ATCAAAAGATCTTCACAAAACCTAGATTTCTTTGCCTCCATGGCTTCCGTACCAGTGCTG
CAATCCTCAAGAAGCAGGTCGGAAAATGGCCGCCTTCTGTCCTCGATCAACTCGACCTTC
ATTTCCTCGACGCTCCGTTTCCCGCCGAAGGAAAGTCCGACGTCGAAGGCATCTTTGATC
CTCCTTATTTCGAGTGGTTCCAATTCAGTCCAGAGTTCACGGAATATAGGAATTTCGACG
AGTGTCTCTCATTCATTGAGAATTACATGATTGAGCACGGACCATTCGATGGATTCCTCG
GTTTCTCACAGGGGGCGATATTATCCGCGGCTCTGCCTGGATTTCAAGCTAAGGGAATTG
CTCTGACGAAAGTCCCGAAGATCAAATTCGTAATCATCGTGAGCGGTGCGAAATTCAGAT
CGGAATCTGTGGCTGAGAAAGCTTACTGGACGCCAATTGGATGCCCATCCCTCCATTTTC
TAGGTACCTCCGCATGATTTCGTTTGTCCTAACCCTCTTTTTTTTCAAATATTCTGATTC
TTTCCTTTGGTTTTTTTCAAAACAAACAAACCACTCACAAAATTTGTCAGTATTCTATAA
TTTTCTACAATACATTTAGTGTCGAAGTAAAATAACAGCTTGCCCTAACTAATTGAATTA
GGTTCAATTTGATCAATTTTGTAGGGATTGAGTAATCAAACCATTTGTTGTTGAAATTAT
AATTAGTATCTTGACTAGATTGATTCTTCAAGTAATTATAATTAATATTTAATTTTGAAG
GATTGATGATCTTTTAAGTTTTTATAAATGAATCAATTTTACTACTTTGATAATATTCTC
TCGCTGTCTTTTACTCTACTCATGTATGAGACTCTTTAATGCAATGATTGAGAAAAAAGA
AACATAAATCAAATTGAACGTAATTGATTTTCGACCATATAAGTTGCTTTCATTATTTAT
ATTTTAAACTAGTTACTCAATAATTATTTTTCCAATTTTTGAATGGAATTAAGTCCATGA
AGAATCTAATTTATTATTATTATCTATTTCTATGAAGTTCTTTCATATTTTTGTAAAAGT
AAAAAAAATGTAATTATAATGAATAAGAAATTTTAAAATAAGTATTAAGTAAATAATAGT
GTTTTTAAAAAGTTTTAAATATAGCAAAATTTATTAATGATAGATTTATATCGTTAATAG
ACTGGCTTTTGTTAGATAATTTATAGTAATAGATTGCTATAGATCTTGAAATATTTAGAA
TTTTTTAAAATTGTTACTATATGTATATAATTATTTCAAGTAAAAGGAAGGCTAATTGAT
TTTTAATGGCTGCGGCTGAACATGGAGAGCATAGAAAAGTTGTTAAAGTGTGAAATCACA
TTTATTATTTAATTTAAGATGCAATTATTTGATTTGATTTTTATTTTGATTAAAGCTATA
TGAAATGTTTAATTACAACTTTCATTCTAAAATTATAATTAAAAATTGAACTATTTAATC
AACTTATAAAACAGGCTTATGCTTACAAAATTGTTAAAAATTATGGTGGCAGGTGAGGAA
GACTTCTTAATGCCACATGGGAAGAAGCTTCTGGAATCATATATAGAACCAACAATTATT
ACTCATCCTAAAGGCCATACAATACCAAGACTAGGTAATACAAAATTTAAACTCATTTCA
CACTTCTGCTTAAATACATATTTACTTAATTTCTGATGCTAATTTAAATTATATGGATTT
TGTTTATATTTTTAGATGATAAAGCTTTGGAGGTTATGGAGAGTTTCATTCAAAGGATTT
CAAAGATGTTGAATGA
>Locus_19852_Transcript_2/2_Confidence_0.000_Length_997
TTTACAAGTATAAAACTAACGAGGATCTAATTCTGAAATTGAGTACATGTCACTTGGATC
ATGAGTTTGAGTTGTAATCTTTTGATTGTCCAGAGATTTGGGAGCAGACACGGTTGGTAT
AAAAGGCAGGTTTAGAGGGTGTAGAAAGATTGATAGAACCGCTATTAAGCATGAGAAGTA
CGGTAGCCATTGTTGGTCTCTTAGCTAAATTTTCTTGAACACACAACAATCCAATATGAA
TGCATCTGACCATTTCTATTCTTGATTCACCTTTCAAACAAGGATCAATAATATCCGGTG
CATTTCCTGATAGCCAATTTCTCCATGCATAGCTGACAAGAGATTCGGCAATCTCCTCGT
TGGTTTGAGCTCGATTATTCTTTTGTCCAGTCACAATTTCCAAAAGTAAAACACCAAAAC
TAAATACATCTGATTTGACTGAAAAACAACCATCCCATACATACTCCGGAGCCATATATC
CAAAAGTACCGATGATTTTTCTTGTATTTCCTTGTGTTTGATCATGTAGAAATAGTTTTG
CAGTTCCAAAATCAGAAATTTTAGCATTCATGTTTGCATCTAATAAAATGTTACAAGCTT
TCAAATCTCGATGAATAATTCTAAGTTGAGAGTCTTCATGAAGATAAACAAGTCCTCGAA
CAATGCCTTCTATAATAGAGTATCGAGTTTTCCAATCTAAACTCTCACGCTTAATAGGAT
TAAAGAGGAATTTTTCAAGACTGGAATTCTCCACAAACTCATAAATGAGGAGTCTTTCAT
TTTGTTTGAAGCAGAAACCCAAGAGTTGAACTAAATTCCGATGTTGAAGCTTAGCCACCA
ACATGATTTCGTTCTTAAATTCCTCATCTCCTTGCCTTGAGCCTTGAAATAGTCGTTTCA
CAGCTATACTTTGTCCATTGGGAAGCTGACCCTTATAAACAGCTCCAAACCCACCTCTCC
CAAGTTGATTTGCATCGGAGAATCCATCTGTAGCGAT
>Locus_23125_Transcript_1/1_Confidence_0.000_Length_730
CAAATTTTAAAATAAAAGGTAAAATAGATAGCTAAAAGTTAAAGGTGATCCGTTTATTTT
TTCTTTGTTTCTATTGTATTCTAGGTCATCGTATCAAATTTTGTTATGGAATGTTCGAGA
ATCACCCTCTCAAACTTAACTAAATTGTTACAAATAAATCTGCACAATCTTATAAGCTAC
TAATCCAGAGCCCTTAGATTGCACACAAACAAAGAATCCACAAATAGCCATTATACATAT
ACATACGAAATCCCCAATTGGATTAGGTCAATGAATTAAACTATACATAATCGGAATTAC
AAACGAACAAATTAAAACAACACAAAACAACTGAAGAAACAAAACGAAGGATAATCGATG
AAGCATTAATTTGAGGTTGAACAACATGTCTCGGCTTTCTCCAACAATATTTATTTGACA
GAGTTGTTAGAATTAGCTTTATTACTTGGATGAATCTTCATTTTCCTCAACAGCCAGCTG
GACCCTTGTTTCTTCGCATCGTAATTAGGGCTGGAATCGGTACTAGTACTGATCATCTTC
TTCTTAGTATTCTCTCCTTCTTCTTCCTTCTTCAGTTTCTCGCGATTCATTTTCCCCATT
ACGTAGGCTTCGGCAAGAGAGTAGTTATTCATCATAGCTAACGATTAGGGCGTATGGAGA
TCAGAGAGGAATTGGGAAATTTTGAAATGGTTGAGAGGAAATTGGGGGGAATTTATAGAG
AGAGGGGGGG
>Locus_7829_Transcript_5/5_Confidence_0.200_Length_2599
CCAACCGCTAAACATAGTGCATTATCAATCATATACTACAACAATTTTGACTTGAAAACC
TTTGACATTTTTATCTGCATTTAAACAAACCAATAAATAAAGAGAGATTAATTTTGTTGA
TTCCACGAAAGAGAGTGGCTGCACTTCAAAAGAAAAATCCAGTAGCCAAAGAAGGCCAGA
GGTAAAGAGGCAGGCAGCTATAATAAGTAATAACACTAGTAATTGAACAACAATGGAAGG
AATCATTTGTTTATCTATACAAAAACTGGAAGCGCATAAGAAGCCTCGCAGACTTTAATT
TCTCACCCTTCTTGTCGTAAAGAGGGACAGCACGAATCCCAGGCCTGAGCTCTGATATTG
GCAAACATGTCTGCCCACCAAAGTCATCCTTCTCCGACCTGTCGAAGTCTCGAACTTCCA
TTTGCAATAAACCAAGCTCTGGAACTGTCAATGGAAACTTGAACTCTTCGTTCCATACTG
GCACCCAATTGTTCTCAATAACCTTTGTCTTCTTCTTCACTGCATCTGCTGGGACCCCAA
CTATTCGAATCTTTGTGTAGAAGTCTGGTGGGGAGTAGTTATCAAAATGCGTTTGACTAA
AGTCAGAGCTCCATCCATCTCCCAAATATACAGTTACTTTTAATGTTTCCTTCACTGGTA
AAGGTCTACTGGGATCAAAGACCTCATTTTGTGGGCCTTTAAGTAGTAGAAAGTCTGGTT
TTTTCAAGTAACCACACCCTCCATTGGCTCTAAACATCCCATGCATCAGCCACAATGATC
TCCCGTAGCCCTGCATGTTTAAAGCTACCATCTGAGCTCCATGTGTCCACCCAATATTTG
GCCTGAAATTTGAGGACGTGACACGTGTTCCTTTCGGGTAAACTCTCAAGATATTCCTCT
GGGTAAACCTTACAACATCAGATCCATTAGAGACTACGGCCTTTTCAAGTCCCTGCTCAC
TCAAGCTAAGGCGCCTGACCTTGTCACCTTGTACGTTCAATGCATCCTTTAAGCAGCCAC
CCTTTGGTTTTCCTGCATGGATTGTAATTAGACGTTTGTACTCGGGTGCACCTTGTTGAA
ACGTTTTTAACTCGCCTACAATGCTTTCGTCATCATCTGGATCACTTTCACTCTGTCATC
AATGAAAAGTGTCAATCAACCCGCAGTATATACTTCAGTATAAGAAACAATATGTTGTAA
GACCACTAGTTTTGGAAATAGTAAGATTATTAGTATAAATATTTGTATGATTATTAGAAG
GGTCACGTTAGTAGGTAGATAGTAAGTTTGCTAGAGCTTCTAGTTATAAATAGACTATAG
AGGAAGTGGGTTGGGAACAAGGTATGAATAATTTTGTGTGATTTCCTTTGAGTAATTTGG
GAAAGAATAGTCCTTCAAAAGGATATGGTACATTGTAGTTCATGAGTGTTTTTATTAGGA
AGTATCTTATCTTTCATTCCTCAATCACCTGCTCCTCAGCTTCGAGATCTGGAGTCTCCA
TTCCCGATGTTTCCTCTTCAGATGACTCTTTTCCATCACTTAAAACCTTGTCCTTTTCAA
GGTACTCTTTTGGTGGCTTTGTTGAAATAATAATTCTATATTTTAGGGATTCTGGAGATG
GGAATTCTGACAAGCTCGCTGCCTGAGGATAGAACAATGTATCTCCAAATATTCCAGTTA
CCATCTCTGCCACTTTAGCTTGAAGGTTAGGAGTAAGATGATCTTCAAGGGTTATAATAA
CAGGATATGGAGATTTCTCAAAAGCATGTTCTTTTATAGACTTCAAACACTTCAAGAGTG
TCACGGGGCTGGTTAAAGTCCTTCCATGAAGAACATGAACATCATCTTTTGCTGAATTTG
GCCATAAATCAAGTTCAACTACCCGCAACCCACTCTTCAAACCCTTTATGATGGGAGCAT
CGCTACAATCACTACTAAGTTGATTCCCTGTAAGGTAAGAGTTGTGCCCTGTATATATGA
AATAGTGTGACAATGGAGCACTCATATCATGATGTACCTGAGTTTTAATGGGACCATTGA
AATCATCCATGAAGAGATAGTGGAAGAAATCATCAAGGGTGAAACCCTGAACCAAATGAT
CAGAGGGACTATCCGAGCTTCGTCGCCTCTGCAAGACCTGTTGGAGAATCTGCTCGGCCT
CAGATGGGGCACATTCCACATCCCCTTGTTGATCCACAAGAAAACGGAGGAATTGATCGG
CCGACATGTAGTCTCGGCCACCTGAAAAAGAAGCGAAAAGATTTCTGACGTCGGGCGGTG
GTTCAGCCTCAGTGGTTTTGAACTTGCGACTGAAACAGAGAACCTTGTAACTGCTGCATC
CACCTTTCATGTCGGATCAGAGGTTGAAAGAGTGGAAATCCAAAAGGGGTTCTCGGGTTG
GAAAGTGATGTTGTGAATGCGAGGAATGGAGAGGCGATCCTGGATGACGGAAATGTTGAG
TTGAGAGAGAAGAAGCCAAATTTGTCGGAGAGTTTAATGCTGAATCGCTCGGCCACGTCC
AGTTTTCAAAATTACACAAACCCAATAAACAAAAGGAATGAAGAAAACTTCTTTTAACTA
AAGATTGCGCCAATTCTCA
>Locus_46174_Transcript_1/1_Confidence_0.000_Length_253
CCCCGTCTTTGGTATCTTTCGGTTCTCCCATTTGGCCACGTACTCTGTCTAGTTCTCACA
TCCAACGTTTCTCATGTTCTTTCAATGTGTATTGGTTATGTCCAATTCTAGTTCTCACCC
TCTTCCTCACGTTGATTCTCATTTCCAGATTTAGTTAGAGTTTCCCCCTTCAATAAATTG
CAGCATCAATTCACCATTTGCATCATCCAACTCGCAAATCATCTCTTATTATCTCACCCA
CTAAAGACTATCT
>Locus_41329_Transcript_1/1_Confidence_0.000_Length_598
CGAAAGTTCAAAATTGATTATACACGTAAGGATAAGTTGAGAAATTTATTAAAAAGATTT
AAAAGTTTAAGTACTTAATTATTATATTTGATTTGAGAGAAAATAAAAAGTGGAATGACA
AAGTATATACAATTCTATTGATCATAAGTGCTAAGGAAACCTCCAACGAAGCCAGCCCCA
TTGCAATTCCCACACAACATTTCTATTCTCCCACCACACAGCCAACAAGATTTACCGGCT
TTGAACTGTCCATTGAAGAAATCGACGGCATTAACTCCATTTCCTTTACATTGTGAGCAA
AGAACAGCACCATTTCCATCGCAATCGCCACAAATCACACTATTAGGTTTGGTATTCCGA
TCATTCTTAGCTGCCTTGAGAATTAGATGAGGAAATCGAGCAGGGGAAGAATAATCATGG
AAGCCGTTGTGAATTAGGTTGAGCTTTTGATTACTACAATCTCTAAGTGCTGATAGTGTA
GTTGTGGAACTGAAGCAATTTGCGGAGAGTGAGAAAGACGAAGACGCCATTGAAATGTCG
AACGGTTGGCTGTGTAATGGATTATACTTCCAAAAATATCTCATAATAAATATATTTA
>Locus_24167_Transcript_1/1_Confidence_0.000_Length_381
ACAGTGCGCTTCAAGGTCTTTAATTGATCACACATTTCTACAACCTGCTCCAATGAAAGA
CTCCACTAAATTTTATATTGTGGAAACTTGAAAGAAATAAAACATTGTTAGAATTGTTAA
ATAAGGTGAACTTGTTGAAAAGAACCGAAAGAAGAAGCCATCAAATATGTAAATGACGGT
TACACCCTGAGGAACTTCTGCCTGCAATGCTTTCATTATCGGCTGTATCTTAGTTAGAGC
TACTCAAGAATAATGAAGTGAATGATTGATTGGTTAAGAATATGAACAGAATTATTCTAA
AGAATGAATACTGAAGTAAAAAAAATGCTACCTCCAGGCATTTTGTCCATGACGGCTGAA
TTAAAATGCTGTCGATTGCTG
>Locus_22733_Transcript_1/1_Confidence_0.000_Length_218
TGATGCTTATGAATTATCTATATAAAGATTTCTGGATTACTAATGATTATGGTCTGTAAG
ATCACAAAGTGATTGTGTATTTGGCTGGAACTTATTTCTTTAGCAGAGTTTATTTGGTGC
CATGTGAAAGAAGTTGATTAGATGTACAGCAGAAAGTAGTTTGTTGGGATTTTCTGTTTC
AAGAAAACTTGAAGGTTGAAGAAGTGAGTGAGTTTCAG
>Locus_4954_Transcript_1/1_Confidence_0.000_Length_1226
GAAAAAAAAAAATGGAGGGAGAAATCGTAAACTTAACCAAGGTATGGTTAACCGTATGTA
TCTCTCTCTCTTACTGCCACGCCACCGGCAAACTCCTCAATCCCGGCGTCGCCCGCTTCC
TCGCCATCGCCCCTATCGTCCTCCTCTTCTTCCTCCTCCCTCTCCAACTTACTTCCATCC
ACTTCGGCGGCGCCACCTGCTTCTTCGTCACTTGGCTCGCCACCTTCAAGCTCCTCCTCT
TCTCTGCCGGCGACGGCCCTCTCTCCACTACCCCCCCGCTTTCTCTCCGCCGATTCATAG
CCATATCTTGTTTGCCCATCAAGATCCTGGAACACCCCTCGGAGAAATCGGCCCCTACCA
ATAATCGAGCGCAAACCCTTCACGAAAAACCCAAATCGCTTCTCAACTACTCGATTAGAG
CCCTGATCGTTGTCCTGATGGTGAAATTGTACGATTACTCTGAGTTTTTACACCCAAAAC
TTGTTCTGTTCATTTATAGTTGGCACGTTTACCTTCTCCTTGAGATTATTCTGGCGATTA
CCCAGTTTTTTGGTCGTAACCTGCTCGGAATCGAGCTGGAACCGCAATTTCGGGATCCGT
ACTATTCGACTTCGCTTCAGGATTTTTGGGGAAGGCGATGGAATCTGATGGCGACGAATA
TTCTTCAGCCGGCGGTTTACAAGCCGACGGTGAAGATGGCTGCTAAGGTAATAGGGAGGA
TGTGGGCGCCGTTGCCGGGGGTGATGGCGACGTTTTTGGTGTCGGCAATGATGCACGAAC
TGATATTTTATTATTTGGGGAGAATGAGGCCGGACTGGGAGATCACGTGGTTCTTTGTTA
TACATGGAATTGCTTTGACGGTGGAGATTATGATGAAGAAGATGTTGCCTGAGAAGCGGA
GGTTACCGGCGAAGGTGTCGGTGCCGGTGACTCTAGTTTTCATATTCTCGACGGCAATTT
GGTTGTTTTTTCCGCAGTTCGTGAGACTGAAGTTGGACGTGAGAGCGTTTGAAGAATACG
CGGCGTTGGCCAATTTTGTGAAGAAAGTCGCTTTCTCGTTGGTCGGTTGAGTTTTCTTTT
ACTTTCTTTCGGGGTCGGTCACGGCCATTGTTTGGTGGTTATTAATTGTATTAGATCCGA
AAACTATTTATTAAATTTCATGAAATATATTTTCTCTTTGTAATCTAAAATAAATTAAAT
TAAATAGAAGTTAAATTAAGAAAAAA
>Locus_1123_Transcript_4/7_Confidence_0.588_Length_1687
AGATTGCTTAGAACAATGTGCATAGGCTCGTATTTTCTCCGTCCCATTAAAGCCCGCAGT
CAGAACATTTCTTCCCATCAAGCGATGCCATAAGAGTGCACTGTAATAGTCTGGATTCGG
TTCAAAGGTTGTCGTGTTTAGTAAGCCGTAGTTTCCACCAATCAAAGTCTGCCTGCAGTA
TGTTTTTGTATCATAAGCAGCTGCCATACCGAGCTGGTCCAAGTACCAGAAACTAAAGAC
AAATGCATTTGTGACCAAGTTATGGCCACTGTTGTAAGCCCCTCCTGATTCCCCAACCCA
TGCTTTAGCTGAAGTTGGAGAGTTTTTAAGGATCTCATGGAGCTTGTTAAACGTATCAAC
CATGCCATCGAGATAGGACGGGTCAAGAATCCTTTCGACAAGATGCTCATCGACTCCTGG
TCCTAGATTGTATATATGGTGTGTGACAACGTCTAGTGTTGGGGTAGTTTTGTCAATGAA
TTCTTTGTACCAATTTTCATCAAAGAATCCTCCAGGTGCTATGATTAACGGTTTCGGTTC
GATATCCTTGTAGATACTTTGGACCATGTTTTGAAGAACAATTGTATCAGAAGCATACTG
TTCTGCTAAAATTCTTGTCCCAACTCCATTCCCACTCAATTCATTCCCTGAGCATAGGAA
AATGGAAATCAAATAACAAGAACAACTAATCTCCTAAATTCATTGTTGAAGACCAACAGA
TCTAGGGGTATTTAATTGCATTAGGAAAACAATTGGCAATTCTTACCAAGCTCCCAACCA
TGGATGGTGTAGTTTTTTCTTACAGTGTAACGAATTAACATTTCAGCATTTGTGTAATTC
CAAGCTCCAACAGAACACCCATTTGCTGCAATTTCTCGTCCGTTGAGAGCATTTAATCCG
AAGATAATCTTAGCTCCTCCTTTCTTGAAGAAGTCGTTTAGTTGGTCCCATCTGTTAGTA
GGCAAGCAGCCTTGAGTGAACCCAAATAACTCTGAGGCGTTTCTTGAAAAATAAATGCAT
GGCTCCCGGTGATCTTCAGTATCATATATGAGCTTATCTTGCAAAGTACCACCCAATCTA
AGCTTTAGGGGTTTAAATTCTTTGACTGCATTTAATAGAATGTTGTTGCCGAGGTCCAGA
TTCAACAGAGAAGCTTGGCCCCAACTGCAAGTTCCGTAATCGCATTTCTCAGGAGGCCAC
CAATCGAGCGTAGCACAAACAAAATCTTCATCAATACGTCCAATGGCGGATTTTCCGTCA
ATCAAAACCCTCCCTCTCAAAAACCCTTCTGAGTTCACTGAACCACAACAGAGAAAGAAG
AAACAGACCCAAAAACAAAACCCCAGAAGCCAAAAACGAAAACCCATCTCTAAAAACTTT
CTCAAATGGCGAAAGAACCAACGATAGAAGAAGAAGCCATGAAACTTCAAGCAATTTCAG
AGCTGCTTGCTGGCCATTAATAAAGGGAAGAAGACAGAGTGTAAAGAAAGGAAGAATATG
AAGAGTGATGAAAAGAAATACTTGAAATGTTTATATATATATATATATAGTAATACAATA
CAAGCCTTGGAAATTAAGAAATGAAGAAATGTAGGTTAAAATGATGCTAATGAATGGACC
ATTTAACAATTTCAATGTCGGATCTGCATTAAAGAAATAGAGGAAAAGAAACCCTTCTGT
GTTTTCC
>Locus_29012_Transcript_1/1_Confidence_0.000_Length_1053
ATTATATCTACACTTTAAACATAAATTATTATAATTCATAATAAAATTATCCCAACTTAA
ACAATATAATAAGAACTATAATCATTAAATCATATACATACAGAAACCAATCAATTCCCA
CCATCTAATTATCAATCCCTTTGCTTTTGGGTGCTTCCAAATACTGCTGCTTTATATACT
CTGTCTCCCTTTGCCTTCACATCCACATTCACATTTCTATTCCTTCTCTCTCACTCTGTT
TTTGGTTTCTTCTGTTACTAACTCACTGTGTTCTTTTTCCCTTCTCCACAGGTTCTGGAG
AAAAGAATTAAGTATCTCAATAAACCATGAAAATGGGGAGAAGCTATGACAATGAAAAAT
GTGAAGATGAACTTTACATGGAGGAGCCCGATGAAAAAGATGAATCTTTATCCTTATGCG
ATCTTCCCATAAATCTAGTCAAAGATGACAACCCCCATTTCCTCCTAGAAATTAAACCCA
GAGCCGGCAAGGCATCCATCGCCGCCGCTGATGATGATTTTGATTTCGGTTCTCTAGGAG
GTTTCAGTAATCTCGCCGATCAGCCACCGCCGGAAATGTGTTTGGCCGACGAGGTCTTCT
ACCAGGGCCAACTTTTGCCTCTTCGCCTCTCTGTTAGCTCCGACAATACCTCCGCCGGAG
TCTACCGCCGGCACTTGAGAAGCATCAATAGCAGCGGAAGCAGTAGCAGTAGAAGCCAGT
GTTCTTCCTCGAGCGTAACAAACAATTCCTTAACAACTACCTCCGCAGCTAGAGACCCGC
GGCTCAGAGTCCCAAATTTATTCCACTCCCACCCGAGTCCTAAACCCCAAATTAAAGCCT
CGCCGATCACATCCCGACAGGCGAGCACCGGCGGAAACCGCCAAAAGTCCTCCTTCACGT
GGGATTTTTTCCGGCTGGGAGTGGTGAAAACACCGGGAATGGAACTAGAGGATCTCAAAC
ACCGAAGCAGCACGAGGAGGAATTCCTCCGTCAGCCGAAGCAACAGCGAGAAGGCCTTTG
TTCCGGCCGCCCCAAGCAACGAGAGAAGCGTAG
>Locus_24025_Transcript_1/1_Confidence_0.000_Length_332
TTTTTTTCCCGATGAAATTGCTGGTTTATTAGGTTTTTAGGGCTAAAGATGTGATAGAAT
TTGAAGAGAAATTGAAGATACTGTAGGGAGTGAATTTTATGATAGTTCGATTGAAATTAA
GCTTGAGATAGAATTCACGAAACAATTACTAATGAATTTCTGAAAGTTCGATAGAAATGA
AGTTCTTCAAGCTATTGAATTCACAGGAGTTCTTTACGCTATTAAGAAAATTCCTAATCT
CTCTAGTTTAACGGACGGTAGCGAAATTGATTCATGAGAAATGGATTAAATGAAGCTAAC
CTCGAGATCAAATTTGCGGGAGTAAGTTCTTG
>Locus_2108_Transcript_1/2_Confidence_0.500_Length_1913
CCCATAGCAATTTTCGTTGCACTATTTATATATCCCATCATTTTACTCTGACCGTCATTT
TTCTTTCTTCCAAGTCCATCGTCAAATTCTCCTTCCTCTTCGTCTTCGCTACCACGTCTC
TGCATTTACCAATGGATTCTACTCTGCTAATTCCGGTTGTTTCAGTGATTCTCGGTGCCC
TAATTGCTGTTATCTTCTTTGGAAGCTACTTTCGCAAGCGAAGATCCGAAGTCCAAACCA
TTTCTCATCCAGAGCTTCCATCGGATCCGAAGAAGCACCAGAAGCCGTCGCAGACTAAGA
AGTCTCACTCGAAACCTCACTCTCACTCCTCCGATAAGGATCAAAACAAGAAACATCACA
CGTTAGATTTGAATACACTGAAAGGTCACGGAGATTCTGTCACTGGATTATGCTTCTCCT
CAGATGGAAGTAATTTGGCGACTGGTAACATGCCTGTGCTGATGGAGTGATCAGGGTATT
TAAGTTGGATGATGCATCGAGTAAAAGCTTCAAGTTCTTGCGAATTAATTTACCTGCTGG
AGGTCATCCAACTGCTGTTGCATTTGGTGATGATGCAACCTCAATCATTGTATCCTCTCA
AGGTCTGTCTGGTTCTTCTTTGTACATGTATGGAGAAGAAAAACCCAAACCTTCAAGTGA
AAATAAACAACAAGCTAAGCTCCCTCTCCCTGAAATCAAGTGGGAACAACACAAGGTGCA
CGATAAAAAATCTGTTATAACCCTAGTAGGTGCAACTGCTAGTTATGGTAGTGCTGATGG
GAGTACAATTGTGGCTTCTTGTTCGGAAGGGACTGATATTAGACTCTGGCATGCAAAAAC
GGGAAAGCTGGTGGGTGATGTTGACACTAATCAATTAAAAAATACCATGGCTACTTTGTC
ACCAAATGGCCGTTTTATTGCAGCTGCTGCTTTTACTGCGGATGTGAAGGTATGGGAGGT
TGTTTACTCAAAGGATGGTTCAGTTAAGGAGGTCTTGAGGGTTATGCAGCTGAAAGGACA
CAAGAGTGCAGTGACTTGGTTATGCTTTACCCCAAACTCGGAGCAAATCATCACTGCATC
AAAAGATGGTTCAATGAGAATATGGAATATTAACGTGAGGTATCACCTCGATGAGGATCC
AAAAACTCTCAAGGTGTTTCCAATTCCGTTACATGATTCAAATGGTGCTACATTGCATTA
TGATCGCCTCAATATATCCCCAGACGGAAAGATACTAGCAACAACACATGGCTCCACACT
GCAGTGGTTATGTGTTGAAACTGGAAAGGTTTTGGATACAGCTGAGAAAGCTCATGATGG
TGACATCACATGGATTTCGTGGGCACCCAAACCTATTCCATCAGGAGAGAAAAAGGTAAT
GGTTTTGGCTACTGCGAGTGTGGACAAGAAAGTAAAACTGTGGGCAGCACCATCACTAAG
TTGATTGATCGCTGTTGGGCTAAAGATAAAAGTGACTTTGGGTTACCAGTCTCTCTCCTC
ATTTGGTATATTAACCTTTACCAACTGCTTGGTTTTCTTGAAAAAAGTTGTCTAAATTCC
ATACTGGAAGTCAACAATTTCAGCAGCCACGGCCGAATCTGGACAGGTAAAACTATTCGA
TCTTTTTATTAACAATAGAGGTTTTGATAACACGATCGGTTTTGAACGTGAGAGGCCTTT
TTTATACCAAAACCCTTCTATGGCATGAAGAAAAAAGAAAAGGAAGAAGAAGAATAGAGG
GAAGTAATAGTTTTTAGATTTTAAATTATTGCATTATGGGTAAAAGGAGATGTTAGAGAA
ATTAGATATTTGTTTTATATACCGGCACGGTGGATTTTATGAATACTGATGTGTTTTTGA
GTTGGCTTAAAGAAAGATTTGGTCTTGTTTTTCTGTTTTATTCCGTCTTTTTT
>Locus_46635_Transcript_1/1_Confidence_0.000_Length_239
TATCCATCTCATTTTTCTTTCCACCTTCACAAACACGGGCAATTTCCTTCCTAGTCTGCT
GTTGCTAGCATTTCTTTTCCATCTCTATCAACTTTTAAATATCTATGTCAATTAGATCAC
ATATCAAAAAAAGAAAAGTTTCTTATGGTCATGTCTGACACATTTTGCGATAAAAAATTA
ATATTTTTGAGGTGAACCTTTTGGTTGTAATTAAGAGTAGGAACAAAACTATATTTTTG
>Locus_44343_Transcript_1/1_Confidence_0.000_Length_313
GCTTGGGGATATTAAAACAAAATTAAATAATACATTTTAACTTGAGATATTAATTCAGTT
AGAAGGTATATCTACTTTTCCTTTTTGTTTTCTATTACAAGCTTAGAAATATACTAGTTT
GAATTGTGTGTATGCATGCACCAATATCAACTAGAGAGAAAATGACGTTTGAGACAACAA
GTCAAAATGAAATCAACCAAATCATATTGCTAAAATTATTCTTATCAATTCCTAAGCATT
TTCACTTATTTAATAAGACTCTCACTAAATAATTCAATTATAATTTTTTATGAATAAAGA
CTTCTGCAGTTTG
>Locus_40543_Transcript_1/1_Confidence_0.000_Length_536
GCGCCTTTTTTTTTTTCTTTTTCTGCATGTTGAATCTTTTAGGTTTTTTCAATAGATTTG
ACCAAACTTAATGTTAGATGATATAATATGAAATTTGTCTTCACCCATTATCTTAAGTTT
TTGAGTTGAATACAACAATTGGGGTAGGAGGATTCAAACGATAGATCTTGTGGTTACTTG
TATACTTGGATGTCAATTGAGTTAAGCTCTTGTTGGCAGCTTAACCTTTTCGGTTAATCA
GTTATTTAAGATGGTTTCAGAGCAGGTGGTCCCAAAAGTCTTGTGTTCACCTCTGTAGTG
TTATTTCCTCCCTAATTAAAATTGAATTCTACTTATTGGGTCTTTTACATGTTTCAAACC
TATGAGTGAAATGGGGTGTTAGAGTATATAACATCACGTTTGTTTTGAAGTTTTTGTGTC
AATCGGTGATTTAAGGCCTAGGAACTAGGATTCTCACCTTGGGATATACCCAAGTACTCA
AAAGGCATTCTCTCATAGTGCATCAATTATTAGAAGCTTGGGTCAAAACCTCACTG
>Locus_21623_Transcript_1/1_Confidence_0.000_Length_310
CCCCCCTCTCTTTTCCTCTTCACCCCATCATCCAAAATCATGCCCTCTCTCACCGCCCCC
CATGGCCTTCCCCTCTTCCTCTTCCTCCTCCTCTTCCTCTTCTCCTCCGTCTCCGCCCAG
TTCCAGCCCGCCCCCGACCCCAGATCAGACCCTTACCAGTACCGCCTCAGCGGTTCCATG
GCCGTCATCATCGTCATCCTCATCGCCGCCCTCTTCTTCATGGCTTTCTTCTCCGTCTAC
ATCCGTCACTGCAACGATTCACCATCCAACACCGTCCGCCCTATCACCGCCGCCGCCGGC
CGCTCCCGTC
>Locus_16679_Transcript_1/1_Confidence_0.000_Length_231
TTGCATTTGATTTAGGTTTGCTGTAATGCAATTGGCCATTCGAAATTTTGGAAATATGTT
GGGTTCTTAGTGATCGAAAGAGCGTTATTGAAGTTTTATCCTCATCATGATAACATCCAA
TATGTAAATAGTAGGTACAGAGACAGTGATGTAGCTTGGTTTCTTTTATTTTGGTACTTA
AAATTCATAATGTTCGCTTTAGACTTATGGCAACTATCGACGGTAATTGTT
>Locus_27628_Transcript_1/1_Confidence_0.000_Length_511
TTTTTTTATATGTGTGTGTGTGTGTGTGTGTATTTCTTTCTTTTGAGTTTTAGCAAGAAG
AAAAATCACGAATGAGAATATGGTAATTAAGAAGTATGGAAACAAATTAAGGAAATTAAT
TAAAATTATGGAAACAAATTAAGGTAATTAATTTAAATTATTATTTTACGATTAATATTT
ACAAAAGGGATTAGCAAAGTTAAGCGTAAAACACGATGAACAAACAAAACAACTCCCCCG
AGACAGCCTCTTCTTAGTTCTTCTTCTCCTCTCATTGTTCAAATTAGTTACTAGAATCTG
AAGGCACTTCATTCAAATTCAAATTCAGTTCCTTATTTTCCCCAACCACCGCCGTCTCAC
CCGTCGTCGTTCTTTTCTCCGGCAGTCTCTTCCCTTTCAAGTACCGCAAAGCCACATCCA
TTCTCCTCAAAATGGCATAAAATTCCTCCACCTCCTCTGTCGACGGTTCCTCCACCCCCG
CCGCCTCTTTCTCCTCCTCCTCCTCCTCCTC
>Locus_36873_Transcript_1/1_Confidence_0.000_Length_242
CCGCTACATCTCACTTCCTTTCTTCCATTTTCTTTTCTTTCTTTCGTTGAAATATTCAAG
TTCTGTACTCTGTTCTCTCTCTTTCTACGTGACTAAGTCCAAATAACACGAAGATTTCAG
ATACCCACATTTGATTTTATTATACAGAAGAACATTAAAAACATGGTAGACAAATCAGAC
AAGGATGCCTCTTATTGGTTGCCTAAGCCTAAATCTAGAACTGATATACAGTTTCATGTC
AG
>Locus_28351_Transcript_2/3_Confidence_0.333_Length_1724
CGCAAACAACAGCGCAGAACATAGAAGCGCCACAATTCCACATTTTGACAGTGGCGTCTT
TGTCTTCTCCCAAGTTGCTTCGGATTTATATGGGTGTGGCTCTCGTTTTCTCCATTACTC
CCATTTCCACATTTTCTTCTCTTGCCGCCGACCTCTAGACGAAGTTTAACGCCGGTTCAA
TCTTCAAAAATGGAGAAGGCTTTGACTAAAGTGGGCAGCTTAAAGGTTGGGAGCTTGTGG
ATTTCAAAGAAAGCCAAGGAGGAACTCGCTAACATCACTGATGATTTCAATGTGAGTTTT
TCTGGGTTTGTTTCTGTTCTGTATTCCTTTGATTCTGGTTTTGGGTTTCTTTTTGTTTTT
TTTGAGATTTGAGTAATGCAGTTTCACTTGATTGTTATTAGTAGTGGATTTTGTGTTCAT
GTTTCTTTGTTTGTCGCTTACTGCTAAGATTAAGGCTAGATCCGTTGGTTTCTTCTATTA
ATTAGAGGATTTCACTGATAGGGGTTACAATGGGAGTGAAAATGGACTGAAGGAGTCATT
GGGGTTTGGTTGATTGTATCAGTTTGATTGAAAAATAATAAATCTTGGAGAAATTATTCA
AAAAATCCATCCACTGTAGAATGACCTGGGGGTGGGGGGATACTGGAGGATGAGAATTGT
GTTGATTGGCCAGAATCTGTTTGGATACAACTTCATGATCTATTCAGGAGATGTTAACGT
GGAATCTGTCTGTTAAAAGCGAGGAATTCTATTTTTGCAATGTTTCTGTCGAGGAGATGT
TGACTGTCTAATATCAAATAGGACGCTTGATGTAAACACAGGAAAAGCAGATTATATCTG
GATGCTCATAACCTACTCAAGTGGATTGGCATCAGTTAAAACTCTGAGCTCCTTTCCATT
TATGTATAGGCAAATATTAAACCTACACCTTGGTTTGAATCTCATATATGGTATTTTTTG
TGGCAGACTTTCTCAAATACTGTTGAAGAGAAGGCAAAGTGGATTTTCAACAAGCTAAAA
GGAAAACCATTGAAGAGCTTGCCGGATTTACTTCGCGAGTACAACTTACCGCCCGGCCTC
TTTCCTCAGAACATGACCTGCTACGAATTTGATGAATCAAAGTCCAAGCTGATTGTATAC
TTACCATCCGCTTGTGAGATTAGTTTCAAGGATTCCTCTGTAGTCAGATATGCAACACGG
GTGAAAGGAACTCTTCAGAGAGGAAAGCTTACAAACATCGAAGGAATGAAGACAAAAGTC
CTAGTGTGGGTGAAGGTGACAAGTGTGTCAGTTGAGGGCTACAAATCTGATAAGGTCTGG
TTCACAGCAGGAGTGAAGAAATCGAGATCAAAAGATGCATATGAAAAGCCCCATGACGCC
ATTAGGGTAGGCGAATTCTAATATTCAAACTATGGCACATTGTTAGATAACATTAAGGAA
GCAGGTAAATGAATCCTGTAATCACATCAGCTGCATTGTTCCATTTGCATTGTCGAAATA
TAGAAATCTGAATGTGTTGTCCCCTTTATAGATATTGTTTTGATGAGTTTTGTAGATTCT
CTGTTTTCTTTTTCTGGTCCAATGTTAAGTTCTCTCACGGAGGAGTGACAGAACCACATG
TAACTATAAAATTTCGATCTTTCCAACTTTAGCTAAGCAGAACTTTCTAGATTATGAAGA
GACTAGTTGGGGGGTACAATAGTTGATAATTTATTGTTTTTTTT
>Locus_4677_Transcript_1/1_Confidence_0.000_Length_2003
GTAAACAAAGAAGAATTACACAAAATCACCACTTTCTTTCTATTTCCCTCTCTCCGTCAA
AAAAGTTCAGATCCGCCCTTAACTCGGTCGAGTCGACTCACCGCCTCCGGCCACCGTCCA
GGCTGAGGTGGCTATGAGCGGCCGAGTGTGCCATCCCAACGTCAAACTCCCATTATTCTC
TTCCACTCTGTACCCATTTCCACCGCCGAACAAAGCCGCCAGCAAAGTACTCGCCTGATT
GAATGCGTTAGAACCCAAATGAACCATCTCGAACCCACTCGAGCTCAACCGGCTCCGCCA
CTGCGCCACCGTTTCATGCCGCTCCACACGGTCAGAACCTTCACACGCCACTACGTTGTA
GATTTGCCTCCCTAAATACTCCTCTGACCTCACCACATCCTCCTCCCCTGCTGGCGACCC
TTCTAACGAATCGAATAAGCTTGAATAATAGTGTAGTGCTTCAGTGAATCGATCCACGAA
CGACGGCCCGTTGTGGTTCGCGACCTGCTCCACGACAGTGATGATTTTGGGGTTCAGTTC
TTTGATTGTGGTTAGAACTTTTTCGATCGCGCCTGAATGGGCAAGTAGACGGTGGAGCTC
GAAAATGGAGCTTATAGCGACGGTTTCTGTTTCTAAATTGAGTATCGACGGTTCGAGATC
GGCCAAAGTGTTGCAGAAGAACCCACGGAATTCGAATTTCATGCCGAATTTTTCCGCGAA
TTGCGCCAATTTCGCACCCACTTCCTGTAATCCGTCTGTGGAATTTTCCTCGAGCGTGTG
GCGGACTCCAGTAAGATGAAACGCCGGAGGCCCACCTGGTCGGAGCGCGAAAGCCTGAAT
CAACGGCGGCCATTGGTGACCTTGCTGGAGGTTGAAATCGACGACGTGGATGGAACTAGC
AGATCCAACGGATTCGAGAATGGCTTGATTGGCAGTGAAATGGGCGAATTTCAGATAGGG
GCTAGTTTCATAGAAATGCATTTGAAGAAGATCGGTGTATGAAGATAAATAATTGAAGGG
CTTCGGTGGGTAGAATCTGTAAATCCGGTAAGTGAGAGCTTGAGCGAAATATCCGGCGAC
TTTCCTCATAGCACCTGCCTGAGCCTCAACGAGGAATCTGATGTGTTTGAGTAGAGCCTC
GGCGAGATTTAGATTGTTATTGTCGACGGCGTCTGCGCAGGCGAGAAGGCTGTGGACTAG
ACGGACACCAGTCTCGGCAGAATCCACCAGAACCACCGAGCGCGACGGCTCTGACGAGGA
CGACGAAGAAGTAGAAGAAGATGCAGTAACAAGAAGGGATTCAGAATCAGATTTCTTGAA
TCGCTTTCTGGGGTTGGAGGAATCGATTTGTGGGAAAGCAGCAACGCCGGGAATGGCTCT
GAGATCGTACTCGGAATCATTGGTGAAGGCAGCGGTCACGGAGAAGGAAGTGGATTCAGC
TATGGCAAGAACAGGGTCGTGAATTATTCCCTGGGATTGAAGCGGAGTATTGAGTTCAAC
GAGCATGCTTTGAACCCAAGAAGAAACATCGGAAGGATTGTAATGGACTGTATTTGAAGA
GAGGTGAGAAATTCCATCTTCTTCCGACAAACCCATTACCATTTCTAACTGTTCCAGTTT
CAAAGCAACGTCCGCCATGTCCGACAACCGGACATTGTAGCCAAGAGCAGCTAGATGCTT
GTCGTGGTCTTCCTCCTCTTCGACTGCCCATTTCTTGGGCTTGCCGGCGGCGGCTGGATT
TGAGGATTGTTGGGTGTGGTCTCGCTTCATGGTATAGAATTTGGGGAGAGTTTAGAGTGA
GAGATGGATCATGGTGGTAGAAATGGAAAATTTTGAAATTACGGATCGATTTTTTAATGT
GAAAGTTGGAAGAGATGAGGATGGGCGGCAGCTTCAATGAAAGCGTTGAACAGAGGGAGG
CCACGAGCGGAAGAGATTAGGAACTACTGAAAGGCTATAATAATAATCCCCTCTTCGACT
GCCCATTTCTTGGGCTTGCCGGC
>Locus_16978_Transcript_1/1_Confidence_0.000_Length_238
AAGCTTCCTATTCTTCTTCAGCGATCCAACAAATTTTCAAATATTTGGTTCAAATAAATC
CCCCAATAGTTCTCGTGGAATCTTATCGTCGCTGCGAACGATGAGTTCGATAGCGCCGTC
GACGGTCGTGGTTGCTCCTCCTCCTCATTCCGATCAACCAGACAGTCTTCACAACGTTTT
CGTCTATGGCACCCTCTTAGCCGATGACATCCTTCGTGTTCTTCTGAAGCGCATTCCT
>Locus_12684_Transcript_1/1_Confidence_0.000_Length_515
CCGTTCCGTCACCGAAATGGAATCGGAGCTTCGGCGCCATGTCGTGAGTGTATTGGCTAT
TATTGAAGCAAAAATTGAAAGGTTCGATCTCAATTTGCTGAAATTGCTTCAATCTCGAAG
TCAAAACTTCCATTACCACATCGAAAGCAGGAGTGGCAAGCACAGTGAGACTAGTACCGG
AATCGATGATGGTACCGCAGCCTTTATAGCTGTCCCAAACACGAGGAGGGATGTTGAGCA
TTTGGCCGTCGGCGGAGATACCGATGAGATCGACGCCGTAGAAGCTGCTGTAAGGGTCGC
CAACGTAGAGTTTGGTGTAGGACATTTTGGCGGGAGGTTTAGCAGAGGAAGTGGAGGCGG
AAGTGGAAGGGGTAGGAACGCCGAGGACGAAATAACTGACAGCTCTTTGATCGGTGAGAT
GATCGACAAGGCAGTAAGAGAAGCCGCCGCCGTTGGCGTTTTCTGCGGCTTTGTAAGTTA
AAGAATAGGAGCTAGTGCCTAAGCCCATGACACCG
>Locus_166_Transcript_6/7_Confidence_0.421_Length_1562
GATCTTTTGAAACTGTTCTTGCTTCATAAATTTGGACTTCCCCCACATTTTTGCCCAGAA
TGCAGCAAGATCAAAGCAAAAAGAATTCAACCGAAGGGGAGTTCTTTTCTGATTATGGCG
ATGCCAGTAGATACAAAATTCAGGAAGTAATTGGTAAAGGAAGCTATGGGGTTGTCTGTT
CTGCAATTGACACCCGCACCGGCGACAAGGTTGCAATAAAGAAGATTCACAATATCTTTG
AGCATATATCTGATGCGGTTAGAATTCTTCGTGAGATAAAGCTGCTTAGACTTCTTCGCC
ATCCTGATATTGTTGAAATTAAACACATTATGCTGCCACCTTCAAGGAGGGATTTCAAAG
ACATCTATGTTGTTTTCGAGCTGATGGAATCAGATCTCCACCAAGTTATTAAAGCAAACG
ATGATCTGACTCGAGAACATTATCAGTTTTTCCTTTACCAACTTCTTCGTGCATTAAAAT
ATATCCATACAGGTGATTTGTTTTAGTACTTTAATATGTGGGTTGACTTTCCAAAATCTT
GGGATGGAAATGGGCGGGGGGTTAATGTATTTAAGATACCATTATAATTTTGTGTTGATC
TTATAGTCTTAAGCTAATTACTTTCATCCTCTTTACATGTTTCTTAACTTCATTTCCATG
ACCTTATACCATGAGACTTGAGTTCTGCGACTGTTTTCAGGTTTCATAAGATCTTATGGT
GATCACATCTGACTCAAAGCTTTATTTTGCAGCTAATGTCTACCACCGTGATTTAAAACC
AAAGAATATATTAGCAAATGCAAATTGTAAACTTAAAATTTGTGATTTTGGATTGGCAAG
AGTTGCGTTCAGTGACACACCAACTACAATTTTCTGGACGGATTATGTTGCTACTAGATG
GTACAGAGCTCCAGAGCTATGTGGTTCATTTTTCTCCAAGTATACACCTGCAATTGATAT
ATGGAGTATTGGTTGCATATTTGCCGAAGTATTGATGGGGAAACCACTTTTTCCTGGTAA
AAATGTTGTACACCAGCTCGATTTGATGACGGATCTCCTTGGAACTCCTTCATTAGATAC
AATCTCCAGGGTACGTAATGACAAGGCTAGAAGATACTTAACTACTATGAGGAAAAAGCA
GCCGGTGCCATTTTCTCAAAAGTTCCCAAATGCAGATCCTTTAGCACTGAGGCTACTAGA
AAGACTCCTTGCTTTTGATCCAAAAGATAGACCAACTGCTGAAGAGGCACTGGCTGATCC
ATACTTCAAGGGGTTGGCAAAAATTGAGAGGGAACCTTCCTGCCAGCCAATCACAAAAAT
GGAATTTGAATTTGAGAGACGGAGGGTCACTAAAGAAGACATTCAGGAGCTAATCTTTCG
GGAGATACTAGAATATCATCCTCAGCTACTAAAAGATTACATGAATGGGACTGAGAGAAC
AAATTTTCTATATCCAAGTGCTGTCGATCAATTTAGAAAGCAGTTTGCTCATCTGGAGGA
AAATGGTGGTAAAAGTGCACCGGTAATTCCTCTTGACAGAAAGCATGTATCCCTTCCAAG
GT
>Locus_43545_Transcript_1/1_Confidence_0.000_Length_275
TCATAACCCCTCTTCTCTCTCTCTCCTTCTTCTTAAACATTTTTGAACTCCTCATAACTC
AATCTCTTCAACTCTCTCATAAAACTACCTTTTTAAACCCTTCCCCCAAACACATCTTTA
TCATAAAACTATCTTTTTAAACTCTTCCCCCATACACATGTTATAATAAAACTAGGTTTA
TCATAACACTAAAACCTAGTTTTATCACAACACTAACCCTCCATAACCCAACCCTTCCCC
CAAATGGCCCCTTATAGAGTGTACCTCAGCTTAAT
>Locus_45384_Transcript_1/1_Confidence_0.000_Length_623
CTCGCCATCTTGGCATTTTAGGGTTTAGTGGGCTAACAGCATACGCTGGTTTGTTCGAAG
TAGCGAAGATTAAGGAAGGAGAGACAGTGTTTGTATCTGCTGCTTCTGGTTCTGTTGGAA
GTTTGGTTGGACAATTTGCAAAATTGCATGGTTGTTATGTTGTTGGTTGTGCTGGTTCTG
ATCAAAAGGTGACATTGCTTAAAGAAAAGTTTGGATTTGATAATGCATTCAATTACAAGC
AAGAAAAGGATTTGACAGCAACCTTAGAGAAGTATTTCCCAGATGGGATTGATGTTTATT
TTGATAACGTGGGAGGTGAAATGCTAGAAGCAGCCATAGCCAACATGAAACCCTTTGGAA
GAGTAGCAGTTTGTGGTGTTATTTCTGAATACACTAATTCCAAAAAGGCAGTACCAAACA
TGATTGATTTGGTGTACAAAAGAATCAAAGTTGAAGGCTTTTTAGCTGGAGATTTCTTAG
ATATGTTTCCAAATTTTGTCTCTAAGGTTTCTCAATACCTTCATTCTGGCAAAATTGAGC
CACTTGAAGACATATCAGTTGGGGTTGAGAATATTCCTTCTGCTTTCATCGGGTTGTTTA
AAGGTGATAATATTGGAAAAAAG
>Locus_4686_Transcript_2/6_Confidence_0.583_Length_2590
TTGGGTTGGTGTGTCATGGGTTGATCAAAGTCCTTTTGGGGGGGGAGTTGGAGAGTATGT
GTTGTAAATGAATATGCAAATGAAACGTAATATTATCACAAATAGCATTTCCCATGTTCT
CATTCACTCATCACTATTGATGCAGGTTCTTGATAGAGGAGAGAAGATAGAACTTCTGGT
GGATAAGACAGAAAACCTTCATAACTCATTCACTCAAACAACAACATGTAAACAATTATG
AACTTTTTTTCGTCCATGAATTCAACTACAAAAGAAGTGGTTGGAGTGAATGAATTGGAG
AGTGAGAGAGAGCGAGGATTGTCCTTAGCAATTTGTTGGTGAGTCACTTTTTCAAACCTT
TCAACAGTTCCAACTCTCTCTTATAATTATATTCCATTTCTTCTTCCCTACTCTCTCTCT
CTCTCTCTCTCTCTCTTCTTTTGCCTGTTTTTCTTTTGCTTTTTCAACCTCCATAAATAA
AAACCTCTCCATTTCCTCTTTCCTCATTTCTTTGCTTTTTTACATCCCCAAACCTTGAAG
CCCAGATAGAATAGGGATTTCCAATTTCCCCATCTGGGTTTCCTCTCTCAAACCCTCACC
CACTTTCCCTTTTCATTCATTCATTCATTCCTTCACGCACTCACTCACTCACTCCAAGCC
CTAGATTTCTGCTTCATTCTTTCACATGGCGCAGAAGTCTTTGATCTACGCTTTTGTTGC
TCGTGGAACCGTCATTCTCGCTGAATACACCGAGTACAGTGGCAATTTCAATTCTATTGC
TTTTCAATGCCTCCAGAAATTGCCTACTGCCAATAACAAATTCACCTACAATTGCGATGG
CCACACCTTCAATTATCTCGTTGACAACGGTTACACATACTGTGTAGTTGCTACTGAATC
AGCAGGAAGACAAGTGCCTATTGCATTTTTGGAGCGTATTAAGGATGATTTTGTGTCAAA
ATATGGAGGGGGAAAGGCTTCCACGGCTCCTGCTAATAGCCTTAACAAGGAATTTGGGTC
AAAATTGAAGGAACATATGCAGTACTGTGTTGATCATCCTGAAGAGGTCAGCAAGCTTGC
TAAGGTGAAAGCTCAGGTATCAGAAGTGAAAGGTGTTATGATGGAAAATATTGAAAAGGT
TCTTGATAGAGGAGAGAAGATAGAACTTCTGGTGGATAAGACAGAAAACCTTCATAACCA
GGTTTGTGTCATCTCTTTTCCATGACCCTGGTAAACGTGTGAATATGTGCATGAATGAAA
CGATACTTTGGATTTCAATATTTATGCATGAACATTGTTCTTGATTGGAAACAAAAGCAT
TTTAATTGGTTGAACGATGCCCACAATTTAACTTGGCCGTAATTTTGGATTATAGTTGCA
AATATAGGTTAAACATTCAATTTATGCATGGGCAACTTAGCAGAAGTGTGACAAATTTCA
TTGAAGATTTAATGTGTTGGAAAGTTTGAGAAGTTATAGCAGATGGTTCCTAAGCTGAGG
ATGAAATCTTAATTACACTATTTCTTTTCGGTCTTAACTATCTTTATTAAGTTAAGTGGA
TTACAGTGGCTAGATACGTAGGTGAATACTATCACTATGATGGTTGCGGGATTTATATTT
CAGTTTTTTATGTGAGTATGTAAATTAATGAGAATATAGTTCAAGTAAGGAATGTTTTCC
CTGAGTTTCCTTCAGAAACCAATCCCCCATTAAAAGCCCTCGAGGTACCTTCTTTACAAA
CTCTTATAATTACAAAGAACAAAGGACAATCGATGCATTCTTTATATCCTCAACTATGGT
GTTTTTTTGGTTTGCTGTACAGGCACAAGACTTTAAGACTAGTGGAACAAAAATTCGAAG
GAAAATGTGGCTACAAAATATCACAAGACTTTAAGACTAGTGGAACAAAAATTCGAAGGA
AAATGTGGCTACAAAATATGAAGATCAAGTTGATCGTTTTGGGGATTTTGATAGCATTGA
TCCTTATCATAGTCCTTTCAGTTTGCCGTGGGTTCAACTGTGGTGGAAAATGAACACTTT
CTCAAGGAGGAACCCTCACACTGAAATCTTTTGGCATGATGATATTTTGAGAGAGATAAG
TAATATACATGATTTGGTTATGTATGTAGTAAACTTTCAACAAAGTGCAGATCAACTATT
TTGTTAAAAGCTAAAATTTACGTGTGAATGATGATAACCTATAATATTCGTTACCTTTTT
CTTTGTCAGAAGACAACATGGGTTGGATTTTCTGAATTGGAGATAAAAATGTGCCATTCT
GCTTTATGTGTTTTTCATTGCTTTCTTATATACTCTCGTTTTTGTGTATAAGCGGGTGTT
TTGGTTATAATAGCCATTTGAGGTTTATGGTGAAGAGAATGTAAAAGGTGTCTGTGTAAG
CTCTAAAAGGATTTCTCGACTAACAGGAATTTGGTTTGAATTCTCTAGCACTTGTGTCAG
AAATGGCATGCTGAATGGGAATCGGTAAGTGTGCATTTAACATATGTGTGATGGAGATGG
TCTGTTTTTGCAATGACTTTGTACTTGGTAGTATTTATCATTGTTAGAAAATAGTTTTGG
GATAATCAAA
>Locus_36519_Transcript_1/1_Confidence_0.000_Length_333
ATATATTGATGGATATGGTGGAGTGAATTTATGTAATTTGGTATCCGTTAAGTTCCTCAA
TTGTCTTGTCACTATACGTCTTCATGATTGTGAAAGATTACGACATCTCCCCAGATTTGA
TCAATTTCCTAATCTCAAGCGTCTTGAGCTTTGTGACTTACCCAACGTCGAGTACATTAT
TGTGAACAATAATGATTATGTTTCTTCATCAACAATTTTTCCATCCTTGAATGAATTAGA
GATTTCGAAGATGCCTAAGTTGGTGAGCTGGTGCAAGGGTACAACCTCAACCAAATCTCC
TACAATAATATTTCCTTACCTTTCTTGTTTGAG
>Locus_5323_Transcript_3/3_Confidence_0.000_Length_1171
ATCCATTGAGTGGGAACCCGTTAGAGAAGGGGCGCACGTCAAGTTCAAGACCTGTAATGG
GAACTTCTTAAGAGCCAATGGGGGTCTACCGCCATGGCGTAATTCGGTCACTCATGATAT
TCCGAGTCAAACCGCCACACAAGATTGGATCCTCTGGGACATTGATGTTGTTGAGATTCG
GGTTCAGTTTTTGAGTCATAGAACTCCCACAATTGAGCATGTGGATTCTCTAGATTTCAA
TCCCAGCTCACCCGCTTCTGCCTCTGGAAAATGGGCCCATTACTCTAGACTTGAGTATAC
TAATTCGACCGTTAGTTTACCTCCCAAATCTGAAGGAAGGACCATTTACTATCATGTGGC
TGACGAAAGTGGAGATATAGATAAATATACAATGGAGGGTTCTTCTTTTACATTCAAAGG
AAATGGGGTGGAGGAACTGACTCGCAAATTGAAGGAAGAAATAGGATTTGAAGGTATCAT
TGTGTGTACTCGCAATCCATTGAATGGGAATCTTTATCCTCTTCGCCTGCAACTTCCTCC
GAACAACGCAATCATGCATGTGGTTGCCGTTCTTGAATCATCCAAATTGGGAAAGGACCT
TGCAAAACAATGTTTATAATGAAATCCACAGCGAATAATACCGATACATTGTTATCAAAA
GATTGTGGCAATTATATTCTCAAACAAGTCTGAGATTGGTGCCCATCCTACTCCTCCGTC
ATTGGGATTTTTCAATTATTTGGCCAGACACAAACAATTACAACAAAAGGAAGCTTGAAG
TCATATGTGGAAGAGCATATAAGTTGATTCCTGCTTCTGAAATGTTCAACTCTGTTGCAT
CTTCTAACTACTTGTTAATTAGGGATTCACAGAAGAGGTGAATTGATGTAGTTTTCCATA
TCAGTAGTTGCAACCAAATTTAGGAAGCTTTTTTATCATTAAATTGCCATTTTATGAGAT
ACGGCTCTTGCAACCTCGACTTTCTATTAGAGTTTAGGGTTTAGGTAGCACTGTCGATTT
GGATTTTGGAAAGGTTCCACCTTCCATATGCTAATCTTCAAAGAAATCACCAGAAGTCCA
TGCAGGAACACATTCCATGCTTAAAATGATGAAACCTATTACGATCTCGCATGATAATCT
CTACGTTGAAGATTTCAGAAATCAACTTGGT
>Locus_39960_Transcript_1/1_Confidence_0.000_Length_288
GCCGGAAAAAATACTCACCATCTTCCTGTTATGGTTGTCATGGTTCCTTTACCGGCGCAG
GGTCATCTAAATCAGCTCCTCCACCTCTCTCGCCTACTCTCTGCCTTCAACATCCCTGTC
CACTTCGTTGGCACCGCTACGCACAACCGCCAAGCGCAGCATCGCGTTGGTGCAGAAATT
AGCAACCATCTGATCCAATTTCATGACTTTGACATACCAATATTCCCTTCTCCTTCTCCA
AACCCCAATACAACCCACAAATTCCCCTCTCATCTCATCCCCTTAATG
>Locus_17380_Transcript_1/1_Confidence_0.000_Length_329
TCCTCCTGTGGGACAACTAAGAAGTTTGCAACACTGATCCAAAAAGAATAGAGCTAAGAC
AAACATTTAAACAAAAGAAGATGCAGATAGACTGGTACAGCAAAAATAAAATGGGAGGAA
GAAAACTATATGACGAAGCAAATTCAGGAAGCCTTAGATCAACAAAAATGAAAAAGAAAC
ATTTGGAGCGAGAGAAAGGAGAGCTTGAGTTTAAGGTGCAGGGCTGAAAGGTTGGATTGG
TGATGCTTGTGCAACAACACAAACTGAATGAAGACAGTGCCAAATCTACATGTCGTAGTA
TGATGTTCTAAAAATGGAATACATAATTG
>Locus_48743_Transcript_1/1_Confidence_0.667_Length_268
ACCGTATAGATGGGGTGAGATGGCTGAACTCCAACTGCTGGTGATGTAAGAACCACTCCT
GATATGCAAGATCCGATACTAGGGTCGAGCACCGCCTAAAGGAGTAAACTGAGCAATTTA
GAAACCGAAGAATGTATAGAAATCCTAAGCATGCTATCATTTATAGGTAGGTCATACCTT
GAGAACAATGGCTCCTCCTGTGGAATGTCCAAATAAGAAACAAGGCAAGCCCGGGTAATC
AGCCAAAACCTTCTGAAGATATGATTTC
>Locus_37758_Transcript_1/1_Confidence_0.000_Length_240
GGTGGGTCTCCTTGGATGTCCCTTTCCCGCTTCTGGGATTTTTGGAAATTGCTAGTATAG
AAGATTAACGTTATTAGATAAAATCACATACTTTCATTAGGAAACAAACCTTATTGAGGA
ATAATAAAATAATACAAGTAGCAGCTTATAATAAAGGACTCAAACTAAAATAAAAATGGA
TGCCTATCAAGCAAAATAAGACCTTAACAAGGACAAAACCTTCTTTCAAGAACAACTGCC
>Locus_16031_Transcript_1/1_Confidence_0.000_Length_323
CGGGCCCCTAAGGCCGCTGACCTTGAACCCTCCGATGATGGAAAAACTCCCGCAGCTGCT
CCTTCCAAGGCTCCTGCCGCCGCCGTCGACGCCCCGATCGCCGTCACTCCTTCCGCCGCA
GGTGCTCCCAAAGGAGCTGCTTCAGCCCCTGCAGCTAAGGGTGGAGCCCCTGAAGCTGAC
AGCCCTGTTGCCGGTGGCCCTGCTTCTTCCCCTGCTGGCGATGAGTCTTCTTCCACTGTG
GCCCCTGCTGGAGCCCCTGCTGGAGCCCCTGCATCCGATGCCGAAGTGTCATCTCCACCT
TCCCCAACTGGACCGGCTGCCGG
>Locus_36448_Transcript_1/1_Confidence_0.000_Length_207
GTTTAAAAGTATACATCACGATCACAGCCATAAGTCATATTGTGCTGTAAGAAAGAGACA
ATGTTTACAAGTCTGCCTTCCAGAAACTATAGTCGATAATGATTTCACTAATGATTATTC
AATAAATAATTGTCTATAAAAATGTAACATCTTTCAACAGATGCAATTATCAATTCATTT
GTATAAATTAACGATTTATATTATTGA
>Locus_19769_Transcript_1/1_Confidence_0.000_Length_302
CAACTCGTAAGTCATTCACTTTCTTCATTTTACATTATTATCGTTATTTTATTTTTATTT
TTTTCTTATGGAGACACTTTCTTCAATTCTTTAGTGAAATTTCTTTGCAGGATTTAAGTA
ACTTTATATCGCTACAATCTTACAGAGGATATAGGTGTTTTTTTATAGGAAGCTCCAAAA
GTTTTGTTGATTAACTTGTATAATTTTGGTAAATTTTAATTGTTTCCATGTTTTTTTTCC
TTTTTTTGGCAAATATCCATTGACATCTTCTGAAGTTCAAGACATGAATATTCATCAATA
TT
>Locus_48700_Transcript_1/1_Confidence_0.000_Length_201
TTTTTATGGGTTTAATTACTGAGAAGAAAGAAAAAAAAACTGTTCATTCAGAGGAGATCT
TCAAAAAGGGGGGGAAATAAGAGTTATAGGAAAATCTAATTAAGGAAATTTAATTTATTT
TTTCAAGGGATGATCTTTCACTTTCTTGGGATTCTGTAGCATGCGCAAAACAGTCAGAAA
AAAAAAAAAAAAAAAAAAAAA
>Locus_44559_Transcript_1/1_Confidence_0.000_Length_267
ACATAACTATACAATCTTTGGTTCTTTGTGTTATTTCTTTTAAGATTAAGATCTTCTTTC
TCTTCTAATTTCTAACATAATGATGATGTGAATGACTGTCTTCCTTCTGAACTCTTGCTT
CAACTGCTTTATTGTGAATGTCATATTAGATCAGTATTCTAATTATCATATCCTTAACAC
GTGTTCTCATACTGTGGGTGTCTGTTACGTCTTGTCTAAAGCTGATTCATGCTGTGAATT
GACCAGTCACCTACCTAAGTAACAGGA
>Locus_23619_Transcript_1/1_Confidence_0.000_Length_248
CTGTTTTGTATCGTCTCCTGATTTAGTGATGCTCTATTACTCTTCTTTGAAGTTGAATTA
TATTTCTATTTTAAATTTGTTTTATGTTTGAAGTAAGAAAAACAAACCTACTAAATCACG
ATATCTTAATTTGCTCTCCAACTTAATATATCATCCAATACCATGTTGAGGATTCATGGA
CATTCATCCACAAGCTGAATTAAAAGGAGACAAGTGGAAGTTATTTGTCTTGAAGAGAAA
ACGTGGAA
>Locus_41477_Transcript_1/1_Confidence_0.000_Length_680
CACGAATACTCCATAATCGACTCAAGCTTCCTAAACATCAAACATGATGATTACAACTCT
CCCCCTAACTTTTTCCTACCAAAACATAAAACCAATGAAAACCCATCAAGATCCCAATTT
TCCCTCAAAATCATTCAGTCTTCTTCATCTCCATCAAAACCCCAATTTCGAAACCTTCCC
TGAAATCTTCTTTAGCGAAAGAGCATCAACCATCTTCTTCAGCAAAATCTTCTTCAAAAC
CTTCCTTGTCTTCTTCATTGAAACAACGGCCTCTACAAAAGATCTTCTTCATCGAAAGGT
GTCCAGCTTCATCCTTTGCAGAAACAAGGTTTTTTTTCTCCTTCTTTCGTTCCGTTTCAG
TTCGTGGAACATAATGAAATTGTTTGTTTATAACACCCCAATCCTTGACAATTATAACAT
GCAGAGGTAACAAAATACATTTAGTGATCTCCTCTATCTTCAGAACTACTCCAAAGGTTA
GAAAAATAAAAATGTCCTGGACGGTAGAATGTAAATCATTTATTATTGTTTTGAATCTAA
ATCATTTATTTTACTTTTTTAATTATTGTTTTAAATTACATTAACAAATATTAAAAGATC
TTCTCTCCTAATTTATAGGAACAACAACAGTAACATAAATTCTTTTAATATTTATAAATG
TTTATTCAAATAATAATTTG
>Locus_4503_Transcript_1/1_Confidence_0.000_Length_247
GTCTCTCAAGGAAGTCCTCCAAGCGCAGACCCAGGACGAAATCAAGCTTCATCTTGCCCT
CATCAAGCACACCAATGCGCACCAGGCGACGCAGGAGGGCATTACCTTCGAATAGTCGCT
TCTGATCCTTCTCATCTAGTGTCAGCAACTCTCTGGCAGCCTTTCGGATTTTACCCAGGG
CATATTTGACTCTCCAGACTTCACGCTTGTTACGCAGCCCGTACTCTCCAATAAGCTTCA
ACTCCTG
>Locus_45740_Transcript_1/1_Confidence_0.000_Length_339
GTTTCACTGCAGCAGGAAATAGAGTAGAAAGAAATTCATCAATATATAAATGGATGACAA
AAGGTAACCAAAATCATAAATATATGACATGTCAAAGAACTAGTGGATGTCTTTCCATTG
TTGACATGTCTTGAAATTGAAACAGTATCTTTAAACCAAAATGTCATTTGACTGTGTATG
ATATTTGGGTTCCATCGAGTGTATGATTTTTGGGTTCCATTGAGGAGACTTTAATCCACG
GGAATATCATTGAAATCAGAAAATTGATAATGTATTGGATACTCAAAAGAAAATAATTCC
AGAAACACTCATTTCCACTTCCTACAGACAAATCCTTGG
>Locus_6197_Transcript_1/2_Confidence_0.333_Length_2544
GGCGGGAAAAGAGGAGTTCTTGTCCAAGCAGACCTCAATGCTCTCATCTTTGCGTTCCTC
TTCTCCATCCAAACAACAAATCGGTGATTCCCAACCGGAGGAGGACATATGCTGGAGAAA
GCAAGTGGACCAGAATCTGAAGAGGCTTCAATCGCTTCTCTTCGGCGCCGATTGCGCCCT
CGAGAAAGCCGATTACTCTGCTGCTCAACTTCTCGGTCTCCGTCTTCTTGGATTTCTCGA
CTCTCATACTCATACCGACGTTGATCAAGCTTTTATTCATCCTATTAGGCGCGAGGCTGT
TGAGAAAATTCATGTCGCTCGCCGGTCTCTCATGCCGGAATCCGATCGACAAGTGTTCGA
ACAAGCAAAGACCGCCCCAGGATGTGTATTTAGCATGAGCAAGGATGTGGATTTTAGCAA
GATTACGCAGTCAAAGTACTTTCAGGCACTTCAACACTCTAATGGAAGGATTATAAATGA
ATTGGATCAGCTGGCGAGAGTGGACAAGTTGAGTACCAAGGCACCGGAAATCACTGCAGA
AGCTAAGGTTACATCCCCCCTGTATAAAAAAGATCATGGCAGGACAAGTCCTAGTCTGTA
CTCTTTGAACTCAAGTAATCGCTTTGACGATTGTATTATTGTTGAAAAGGATCCTTCATT
ATATGATCATAAAAAAACTCAAGGTGTATCTTTCACAAAACCTGAGGAGGAAGGGCGGGC
TCACAGAAACATGTTTTCGTCACCGACAAGGCATGTTCGGATGGAAATAACCAGCCCTAA
GGTAGACAATACCAACTCACCTTCGGGTACTGAAGATGCTAATGCTGACTTCTCTGGGAA
TGCATTTGTCACAGCAAGAACAAAACTGGAAATGGATGCAAAGCAAAAACGAGGACTTGC
GGGATCACCAAATACTTCAGTCTCCCCTCAATGCAATGATAATGTTTCATATAAAGGATA
TGGGATGCGATCATATGGTTCTTCACGCCGTGGAGTGCGTGGTAATTTTGTCCCTCCTGT
TAGGTCTACTGGGGGCACTGCTGGAAACATGGTAAATTCACGAATTGGTGGAAAAGGTGA
AGATGCTTTGGATGACTCAACAAAGAGATGTTTGGACATGTTGTGCGGACCTGATGGTGA
GCTTCCTGAAAAATTAAGGAACTTGGAGCCTAGACTTATTGAACATGTTAGCAACGAGAT
TATGGACAGGGATCCTAATGTTCGGTGGGATGATATCGCTGGCCTTGAACATGCAAAAAA
GTGTGTAACTGAAATGGTTATATGGCCTTTATTACGTCCTGACATTTTCAAAGGTTGTCG
TTCTCCTGGAAGAGGTCTCCTTCTTTTTGGTCCACCGGGAACAGGTAAAACAATGATCGG
AAAAGCAATTGCTGGAGAGGCAAAAGCAACTTTCTTTTATATATCTGCCAGCTCATTAAC
TAGCAAGTGGATTGGTGAGGGCGAAAAGCTAGTGAGGGCTCTCTTTGGGGTTGCCAGTTG
TCGTCAGCCAGCTGTCATCTTTGTTGATGAAATTGATTCGCTTTTGTCTCAGCGAAAGTC
GGAAGGTGAACATGAATCAAGTAGACGACTCAAAACACAGTTCCTTATAGAAATGGAAGG
CTTTGACAATGGCAGCGAGCAGATTCTTCTCATAGGAGCAACTAATCGACCACAAGAACT
TGATGAAGCTGCAAGGAGACGGCTTACCAAGCGACTTTACATTCCGCTCCCTTCTTCAGA
AGCAAGAGCATGGATTGTGCGTAATCTCTTGGAGAAGGATGGACTATTTAAGCTTTCTAA
AGACGAAATTGATACGATATGCACTTTGACTGAAGGTTATTCGGGTTCAGACATGAAAAA
CCTTGTGAAGGACGCTTCAATGGGCCCATTAAGGGAGGCTCTGCAACAAGGCACAGATAT
CACGTTGCTTAAAAAAGAGGATATGCGGCCTGTAAACCTTAAAGACTTTGAGAGCGCAAT
GCAAGAGGTGAGGCCCTCTGTTTCTTTGAGCGAACTTGGCACATATGACGAATGGAACAA
GCAATTTGGGAGCTTATCACTTTGAATCTTTTTACTTAACATAGATGGTATGCTGGCGGG
CCAAGGTTGGACTAAACTATAAATGAAACCGATTACTCACTGTCTTCCATTTTGAGATCT
GAAACAACGCACCTTACAGCATTTATCTTCTTTATTTGGAATATTCAGGTATGTACAGAA
CCTTAGGCAAATAATCAATCCCGAGTTCAAGTGCTTTAGGAGTATTTCTTCCTAAAGTAC
TTTAAGCCTTGTTTTAAGTTTCTGCATATCTGGTTGTAGTTTGTGTAATCTCCTTTTTAT
CCGGTCTTCCTATGAACCTTGCAGTTGATGATTATGGGGAATGTTTATGATAGTATTGGT
ATTAGAGTAATCTTTAGGGGTATGTAAGTAATTAGCTAGAGAATCGAGAGTTTCAAGATC
GAGAGGGTCGAAGTACCTCCGACACTTGGTTTTTCTTGTATTATTGTTATCTTTTATATC
TCAATATATCTGGGTAAGGCCCCT
>Locus_13507_Transcript_1/1_Confidence_0.000_Length_935
ATTATTTAAACACAATTTCAGTTTCTGTATTGTGTTAAATTTGTTAGTATTTTAATTTTA
ACTAATTTCTAATAATTTTAAATTTATGAAATTAAATTATTTTTAAATACAGAACATTGT
TCATAAAAAATACACCCAGTTGTAATTATTATTCACAAAATGGATAATTCCAAAAGCAAA
TGTGTTTTGTTGACTGGTGGTGCAGGGTATGTTGGTAGCCATACTATTATACCTTTAATT
GAATCCGGGTATGAGGTGGTGGTCTTAGATAATTTGTCAAATGCATGTAAAGGAAACGAA
GGACAAAATCCAGTACCTATATCTCAAGTTGAAAAATTGGTTGGTAAGCCTGTCACATTC
TATAACGTTGATCTCTTGGACTATGATTCTCTCTCCAAAGTATTTGATAAGCATAATTTC
TGTTGTGTTATTCATTTTGCTGGATTAAAAGCTGTTGGTGAATCATGTATCATTCCTTTG
ACTTATTATCGAGTCAATGTCTCAGGATCAATCAATTTATTTCAAGTCATGAAAGAACAC
AATGTAAAGAAACTTGTATTTTCCTCCTCGTCTACAGTATATGGTGAACCACAATTTCTT
CCAATAACGGAATCGCATCCAGTTGGTCAAAATTTACTCAATGGATATGCTAAATCAAAG
TATTATATTGAAGGAATAATACAAGACTTATGCAATTCTGATAAAGAATGGTTTGTAATT
ATTTTACGATATTTCAATCCAGTTGGAGCTCATCCTTCTGGAATTTTGGGAGAAGATCCT
ACTGGAATTCCTAACAATTTAATGCCATATGTTGCTCAAGTTGCTGTTGGAAATCGACCT
TGTATTAATGTTTTTGGAAATGATTATAATACTGTTGATGGAACAGGAGTAAGAGACTAC
CTTCACATTATGGATCTGGCCGAAGGTCATGTTAG
>Locus_20026_Transcript_1/1_Confidence_0.000_Length_337
GTACAATATATATGAGTATCTATTAGAGTTCAAATTTTATAGAGTAAACAAACAACACTA
ATTAATCTAACTGACAGTAAGAAGCAATACAATCTTTATGTTTTCAATTAAAATAGACTC
AACAACAGGAAACCATAAATCATTCAAACAAGCAAGCATTGTATTCAAATAATATAAGAA
AGAACTAGGACATTTGAGATTCCCTTTTGAATAAGCATGCAGTCATATAGAAACCCTTTT
GCTAAAACTGTTCAACCAAGTTCCAACAATCCCTTCTAACTAAAATAGTATTTTCTCAAT
ATCAGTCTCGACCTTTCAATTAACAAAAACAGAGGAC
>Locus_13710_Transcript_1/1_Confidence_0.000_Length_201
CAATATAGCTAAAAAACTTCCATTATTATACATAGAGAAAGCGATGGAAGTTGCTTTGAT
ATTCATCACTCAATTGATATACCAAAACTCTCCAATACCCATAACCTCGAAAATTTTGAT
TTCGTTTCTATTAATGGCTTTCACTTCTATCTTGTTTTTTCAATGTTATAACCGCATACG
GAAACATTCAAACTTGCAACC
>Locus_37359_Transcript_1/1_Confidence_0.000_Length_316
GACATTTCTTACCTCTTGGGGGACAACCCATGTAATTTCCAACACTGCACCTTGGTATGC
CACTGTTTCTTGCAATATTGATAGACAGGGATCGGTCTTTCATTGTGCTTCTCGTTATTA
AGAACAGGGGACCTCGCACTAAAGGTAGCGAAATCAATAGTAAGGGCTGACAGAATACTC
ATAGCACCGATATGATCCTCCTCAAGACATACTTCAAAACAAACTTCCATCAGAGAAGCA
ATAGGTCTCTAGCCCAGTATATGCCCACGAACAACATCAAACTTAAAGTTGAAACCAGCA
AGAAAGTCATAAATTC
>Locus_10247_Transcript_1/1_Confidence_0.000_Length_516
AGAAGACAACACGATCAAGATTCTTGACACTGAAGCGAAAATCATAGGTGAAGACAAGCA
GATTGGGATTCAAGCTGAAGAAAATGATATGCCGATTAAAGAAGAAATAACCTGCAGGAA
CAAAATCGACAAAAATTACTTTCATATTGGAGATTGTGAAGACTTAAATCGGAAAGGAAA
TCGATGTCGAAAATGGAGAAAAGTGACCTGACCCACGAATCTCTCCACAGCATAAGCGAT
GTCAAAATCAAAGTCGTTGGAGAAGTAGAAGAAGAGAATACTCGCAAGCAAACTTATTTG
AATAAACTTGAAAGCCTAATTCAAGTTGATTGCAAAGCAACATAGGAAATGCCATGTTTG
GAATTGAACAGAAACTATTACGGCTCTTAGAACATAAACTTGAAAGCAGGTATTCTGGCA
AAATCGCCGAATTGACAGGCCCGATGAAGAAAGAAGGAGAAGATGATGAAGCAATGCGAG
ACTTGGTTATGATGGCAATGGATCTTTTGAAATAAC
>Locus_7324_Transcript_2/4_Confidence_0.125_Length_1930
CTTGGATATCGATAATATTTAGAGTTTCTCTAGGCTAAAAGAGGATCGTTTTTTCTTTTA
AGGATGAAAGTCTGTTATCTTTTTTTCTTGATAGTCGGTTACGTTTCACCACATTTTTTT
TCTCCTATAAGACATTTTTCTTTTAATTCAAGTCAGGGAATAAAGATTTACTCTAGGTGG
TTAATTGTGAAACATTTATTTTCTCCTAATAAATCGAATGAAATTTCTCTAGGGTGAGAC
ATACGAATGAAATTTCTCATCGAGTATAACTTGACTACTTTTTCAATATTAGAAAAAAAA
TGATTCTCATGTCTAATTGGTATTCCGTTTCTTAGAGGAGAAGGATGTGTGTGGGCCATT
TTCAAATTTACTAAATTCTAAATTTTCAAACTACTTGAAATAAAGCCTACAAGCTTCCTA
TCATTGCTAAAGCAAGCAAATAGGTGTCAACTGACATAAAAATGTGTTAGCAGTTAGAAG
ATCTATCTATAAGTTCGAATCTTCCTAAAAAATTCCTAATATTATAGCAGAAACTTAAAC
GATGAAGATTTAGGCATTATATATACACAGGATTTTAAAAGTAAAAGTTAGATTTTGAAA
GACTTGTACCCATACTCAGGACTTGTCATCCCTTCTTCCCAGTCGCCCATTCGACGTCCG
CCAAACACAACTTGTTGGATGCCTAAATATTCTGAGCTTAGAACAGTCAAGCAGTTCAAT
AGTACATCGATGGCAAAATAATCAGACGTACCAAGGTCGACCCAAACCCGGCCCCAGTTG
TCCTGAAACTCAACATCACTGATATCATGAAATGATGACTGCATCACTTTAAACCCCTTA
TCCGCATCGTAGACAGGATTGTACTCCATGGATGAATTCGCCAGCTGCAAATTTGAAGAG
TTAAAGGCCCCCAATCGACCCATGACATACCATGACTGGATAATACTGCCAATAAGATCA
ACATCTCGATCAGTTGGTGATCCAATCAGCTCAAACCATATGTAGGAATCAAGAGGATTA
AAGAATTTTCACTTCATTAGCACTTAGCAGCACAAGGATGACTGAAAATTTCCCAAGACA
CGTAGCAAACAGGTACATATATCTAGTGCATAAAAAATAATGGTTATACCTTAAAACCAG
TTAATCAAGAAACAAGGACAAATGTATAGCAAAACTCCAGAATACCTGTATCCTGGGATT
GTTCAGTTTTGCACTGAACTACTACCAAATTTTCCAAAAAGAAGAAAAACTAGTTTATGG
GGTTTTAAGTGATTATATAATAATTGACGTATAAATTAATCACGATCCAAAATTTCAATT
ATAATCAGCATCCCTATCAACATATTTCATATAGTTTACTGGTACATTCGTTAGTAAATA
GATTAATCAACAACCAGAATGCATATTTCAGCCTCAAATATCTCAGGAGACGAGAAATTT
AACCAGGATAAGAACCACAGAGCATTAACAATATCCAACCATTCTTTAATGAATAAAAAA
TTTCTGACTAGCACATTTAGGAAACCCAAAGTTGAAACTAAATCCTATTGCGTATGGAAG
CCACAATGAAAACATTTTTCTTAAGATACAGCTGCTTTAAATAAGACTTTGTGCTGAACC
AGCCATGACTTCAACAACTTTTGGGTCTTAAATATTTTCTTCAAAACAGATTTGAAACCT
GAGCAATTGAGAAAGAACATAATCATATTTAAAGAGTAATGGCCGATTGCAAGAACAAAA
TGAAATTGGCAATGAGTTGAAATCTTTTCTTTTATGGTGGAGGATCCAGCTTTGATTTTG
GCACCAGAAATAAGGTTATACTAGCGAGGACAGAAAAGGGCAGAAAGACGAATAAGGGGC
CATTTATTGAATATATTACTCTCTAAAGCTGACTTTGAAGGCAAGGATGGAACCCGTTTT
AGACTTTTGG
>Locus_26799_Transcript_1/1_Confidence_0.000_Length_234
TTTTTTTTTTTTTTTTCTATTTTTTCTGATTTGAGTTTTGGTAGAATGTAAGGAGTAATG
AAATGTTAAATTGGAATAAAATAAACAAAATTACACAAATTACACCATCTCTTTTAGACA
AGTTATCACAATCTTTTACTTTAAACTGGAAAAAAAACATAGTTCTAACTTTTATCCTCA
CAAACTGTTGTTTTAAAATTATAAAAAAAAAAATTATCGAAAATAACAAACTTG
>Locus_1615_Transcript_11/13_Confidence_0.464_Length_2931
TTATTTTGTAAGCCATAATGACCAAGGAGCCCTCCACGTGCACAATAATGGAGGAAGCCT
CATTTCTTCCCAATCGCCATGGCTGAATGAATCTCAAACTCTCACCTGAGAAACAAAGAC
GCAAAAACAAATACACGCAGGAAATTTTTGCAACCCAACCACAGAATGGGGGCGTTTATC
AAACTCGAGGATTCTCCTATGTTCTTGAAACAGATATTTTCTCTAGAACGAACAACGGAT
GAGTTAGAAGATCGATGTAGAAGACTACACAATGGATGTAGGATGTTTATGGAAACTCTT
GGAGAAGCTAGTAATGGAGACATTTCTTTTGCAGATTCTTTGGAAGGGTTCGGTGGTGGG
CAAGATGATCCTGTCAGCGTGTCTATTGGAGTCAAGGCTTTGTTGGTGTGGTTCAAGAGA
AATCAAAGTTTTTTCATGATAAACCCCTCGTCTGGACAGATCAGTTTGAAACGGTTTGGA
GAAATGCCTTGTCGTGGTGCATCTTATCTAAGCCGTTTGAAGACTATTACATCCAAGATT
TGTGTTTGAATTGGTCCAGTTTTATCCAAGTTTATCACTGCATTTCGTGAACTTGCTACA
TACAAAGAACAACTGCGTTCTCAGGTAGAACATGTATTAACTAACCGGTTGATGCAGTTC
CTGAACGAGGATTTACAAGGAGTAAAGGACTCTCGTCAACGCTTCGATAAAGCTATGCAT
CAGTATGACCAGGCTCGGGAAAAGTTTGTGTCATTGAAAAAGAACACACGAGGGGACATT
GTTGCAGAATGTGAAGAGGACCTCTTGAATTCAAAGTCAGCATTTGAGAAAAGTCGCTTC
AATCTAGTGAATGCGCTTATGAACATTGAAGCAAAGAAGAAGTATGAGTTCTTAGAATCT
ATAAGTGCACTGATGGATGCTCATTTGAGATATTTTAAGCTAGGGTTTGACTTATTTGGT
CAGATGGAACCGTTCATTCATCAGGTTCTAACATATGCACAACAATCTAAAGAACTGGCC
AACATTGAACAAGATAAACTTGCAAAAAGGATTCAGGAATTCAGGACACAGGCACAGCTG
GACAATTTGCAAGCTTCCAATAGCCTCGATCCTTCTGTGGTTTCTGATGGCATTCATGGT
AGTGGTATTAGCTCCTACAGAAGTGTTGAAACAGCTCCTCAGTCCATTGTCAATGGGAAG
GTCGAAACAATAAAACAAGGGTATCTCTTGAAACGATCTTCAGGTTCGAGGGGAGATTGG
AAAAGGATGTTTTTTGTACTTGATAGTCAAGGTGCTCTCTATTATTATAAGAACAAGGCA
AGCAGATATGTGGGACAGCAATCTCATAGTTTCAATCGCTCAGATGAACTCAACAACAGT
ATGTTTGGTAGATTCCGTGCAAGGCACACTAGGTCATCGTCACTCAATGAAGAAATTTTG
CGTTGTTCTACAGTTAACTTGCATACGTCTACAATAAAGATGGATGCAGAGGATTCAGAT
CTACGACTTTGCTTCAGAATAATTTCTCCCTCTAAGACCTTCACTTTGCAGGCTGAAAAT
GAGGCAGATAGGATGGACTGGATCAATAAAATCACGGGGGCTATTGCATCTCTTTTCAAT
TCTTATTTTCTTCAACAGCCATTACTGGAAGCAAAACATCCAGAGTGTGACAAAAACAAT
TTCAACGATTATAGTATTCTGACACTACATGAAAAAAGATTAGAAGATGGCAGCCAAGTA
GATTCTGTTTCTAAGATACTAAGAGATATCCCTGGAAATGATCTATGTGCAGAGTGCGGC
AGTCCAGAACCCGAATGGGCGTCTCTGAACCTTGGCATTTTATTATGCATAGAATGCTCT
GGTGTTCACCGTAATCTTGGTGTCCATATTTCAAAGGTGCGATCAATTATATTGGATGTC
AAAGTCTGGGAGCCTTCAATATTGGACTTGTTTAGGAACTTGGGCAATGCTTATTGTAAC
TCTATTTGGGAGGGATTGTTTCTTGCAGATACTGGAAGGGATAATTCAGAACATGCCGTA
GCCACGTCAATTCCAAAACCAAGTCCCAAGGATGCCAATCAGCTTAGGGAGAGATACATT
CAGGCTAAGTATGTAGAGAAACAGTTTGTAGTTAAGGATAGTGAAGCGCCCGGCAACATT
TCTTATGCAAAAAGCATGTGGGAAGCTGTCAAAAGAAATGACTTGCGAGAAGCATACCGT
CTCATTGCAGTTTCAGCTGTATTGATTGTCAACACGACTTATGATAATGTAGTCGGTGTC
AGTTCAAGCCCACATTTGGACGAGGAACACTCGGTAAATCAAGAATCACTTAATCCATCA
TCATGCGGGAGAGATTGGGATTCTAACGAGTCAAGGAATAGTCTTCAAGGTTGCTCACTA
TTGCACCTCGCTTGTCAAAATGACAATCAAGTGATGCTTGAACTACTATTACAATTTGGT
ACCGATATAAATGTACGTGACTCTCATGGAAGGACGCCTTTGCACCAATGCATCTCCCAG
AAAAACAACAAGTTGGCTAAGTTGCTACTAAGAAGAGGTGCAAAACCATCAATCAAAGAT
TGTGGAGGATTAAGTGCCTTAGAAAGAGCAATGGAAATGGGAGCAATAACCGATGAGGAG
CTATTTCTTTTGCTTACAGGATCTGAATAAACCATAAAATTTGGAACACTTCTGATTTAT
TATTATTATTACTACTACTACTATTACTATTATTATTATTTTATATTGACGTTGTTTATT
GTTTTTGTGTAATTAACTATATATTCCTTTGGTTGTCGGTGGAATCTAGAATTTTGTAAT
ATTTTTAGTGGTATTTATATCTTCTTTAACTTTTTAATATCTGTTGTTATGGTTTTTTTT
GTACAAGAATCCTCAATTGATTGGGAATAAAATTGTATTTATTGGTAAAAA
>Locus_20525_Transcript_1/1_Confidence_0.000_Length_273
AGAATCATCTTTTAAATATTTTTCAAATTAATATGATTTTTTAAAAGTAAAAAAAGAAAA
AAGAACTTTTAGTTGCGTAAATAATTTCTTATCGAGGATCATTCTGTCTACCAAGTCAAA
CTGCAGGGTTGAAATATCAATAGGAAAATAAAGCAAGATACTTGCTAGTGGTTGCGTTAA
TTTGCAGTGAAATTTACGTAATATTCAGATCTGGGTCTTTGTGTTTGCCAATTCGGTGAT
GGAATGGATTTTTGAAGCTTTAAATAGGTGGGG
>Locus_327_Transcript_1/1_Confidence_0.000_Length_4213
GTATCAACAAACAGTCACAACCAAGTTTAACTAACAAACACATGTAACAACAGCAACCAT
ATTAATAGTAATTGGATTAGTATAACTCTCAGTTTATCAAATATAAGAAATTTTAGAAGC
TGGAATGGAATGGAACCCTTTTTCCCTATCACACAATATTAATGATTGGATGAAAATTCT
GAGCCCCTTCATCGGATTCCGTCGAACCGGTGGTAGAAGCAGAAAAGAATTAAGAGCAGA
TGAAGATGATGATAACAGAATCCATCTCAAAACCCAAAAGCAAAGTGTCAATTAAGCTCA
CAGGTTTAGGAACTCTGGTGGTATATCCAGGGAACAAATCATGCAACATTATTTATGAAT
AATACAGAATTGGCAGACACCCAAAGAAAGATGAGAACCCAAATCTTCAGCTATCAAATG
TACAAAGAGCAAGGGTTGGGAGGGGGACTATGCTCCATGGATCTTAAATCTCTTAACCTA
GAGCCATATAAATAAACTCTTCCCAGCTTTCCTCTATAACATCATATGCTCAATTAATAA
ATCAAAGCCTCCTACCGTTGATTAAGTTAAAGGAACAGCCGGAGGGTTACCGGCCGGGCA
TCTCTGCCGACGGGGCCTTCTAGTTGTCTTGCCCCAACCAGTCAGGCTTCCATCTTCTAG
ACCCATTTCAATGTTACTTAGTTGCTGTATCAGCTGATTACAAGCCGATTGCACAGGGGG
CGGGGGACTCGTTACTGATCTTCGTCTTCCCCTACCACAACCGTTTCTAGTAGAGTTCCT
CCTCGTAACTCCGGAATGCCAAGAGTGGCCTGTTGCTCGCATTAGGCCACCAAATGTCTG
AAGATCTTCCGTAACCTCATGCCTTGATAGAGAAGACAGGCCTGGAAGGATGTCCTTTTG
GAAGTCCCTTCTCTGCCGACCTCTCCTCGTCTGGCCCTTTCGGGGCCGATTTTGCAACAA
ATTGGTTCCGGTATCTTCAATTTCCATATTTTCTGGAACCAGAGGCTTAGGCATGTAGTG
TTCTTCATCAACCTCCGCCTGCCTCAAAGTCATGTATTCGAAGTAATCAACCCCTCTCAA
AGAGGATTCCTCAGCATCCTTGCCTTCTTTGGATCTCAATACAGTGTCAGACTTGGTTTG
TACATCATCTCCATGTGTGGAAACTATCTCGGCAAACCAATTTAGGGGGTCGCTTGAAGA
ATCTTCCAAGCCATTGCTAACAACACTATCATCCAAAAGACAGGAATGACCACAAGAAGA
GATGGCAAGTATTGCCTCTGCTGCTAAAGACATAAGATCATCCTGAATATCAACAGCCTT
GTGCTGAAGGGATTGTGGTTGCTGTTCATGCTGTTTTACTAAAGATTCTTCTTCTACAAT
TATGTTGTCCTCAGTCTCGGGCATTGCCGGGGCTTCTAAATCTATCTCTACCATGACCCT
TTCCTTGCCACTTGAAGAAGGCAAAGGTAGGGGTCTCATAGATGGTTCTTCATCACTGAC
ACATGAGTTCAAATCAATATCAACTCTCACAGTAGAGATCTTTGTGTCCTTTCCATTCTC
TACAGTCAGAGCTCCGTTCGTAGCGTTGTCCGACTCAAAAACTGAAGGATCACAAGGCAA
ATTGATATCAAGTACTCTAGTTTTCCTGTTATCTTCCATTCCATTCTCAGATGGATTAGG
AAGAGATGCTGATGGGGATGTAAGAGAAAACGACTCATTCTTAGAAATGCGTGGCCCTTC
AAAAATGGGAAACCCAAGAAGTTTTCGGTTACTCTGGCATTCACCCTGTTCCGACATTCT
GGGCTCATTGTTACTACAATGTGAATTAGACTCAATGTTCGGATAACATACAACTTTACT
GCCATTTTCAGTTTCATTTCTATCAGAAAATTGTTTTGTCGGAGAGAGCGCAAAATTAAG
CTCTCCAGTCACAGAGAATCTTCTTGAATTGATTGTTTCATTCTTACTAGCAGCAGGCAC
AGCCCTTGACCATGGTAATACATTATGATGGTCCTCATTGTTTTGTTCTGACTCTCTAGT
CCGGTAGTTTGGTTGTTGACCTGACTCATTTGATAAACTTTTCTGAAGCACTACATTCAA
GTTAATATCTTTTGGAGAATTCGTGCTGACACAACCAGAGCCCTTGTAATAGTTTGCCCC
AGGATCATGCCTTATAGTAGAGGAGAGAACACCGTTGGAACCAGACGTAGACCCGATATA
GAATCCATTCTGGTTGGGATTTTCGCAACCAGACCCAGGGTTTGATCTAGAGTCACTACT
CAAATGCCATCTATCTCCAAAAATTCCATTGTTCAGAGTTGATGAAGGAAAACTCTTGTG
AACGGCAGCAGACGAATTGAAGCACGGCTGTGTATGACCCGATGTTGTCTTCTGGGAGCC
ATTTGACTTTTCCCAAGATGAACTGGAGTGAGCCCATGACTTGCCAACATCCAAAGAAGG
AGCAATTTGATATGTACGAGATGTCTGAGAAGCTAAAACATAACCAGGATCCCCAGCATT
GGACATTTCAAAACTTCTTTTGAATAATTGCAAATCACTAACTGGCCTGTCCAAATCTTG
TTGAACCTTGCTTTTATCATTGAGATAGAAAACTGGAAGTTCATGATACTTGTTGAGTGG
AACTTGCAAAGGATTAGAAGATAAATGGAATTTTTCCATCTGACCACGAGTGAAAGATTT
CTCACTTTCCTTACTACGTCCTGCTTCAAAGATGTTAGGAAATGCCTCTCTTCTATTTCC
ATTCTCAATATACGAATTCCTATTCGTTGCATGTCCACCTTCATTACTGGAGCTCAGAAA
ATTTTCTTGCTTTGCAGATGATACAATGGGACCTTGAGTCTCCCCATTGCTGGAGTCACG
AGCACTAGGAAGATCAAAAAAATTGGACCCATTTGCCTCTTCAACCTGAACAGGCTCATT
TAAGTCAGCCAAACCATATCTGTTCCATAAACATGAGTCGGATCTCAAAGCAGCACTTTG
ACCACCACTTTTTTCTTCGAGATTCAAATTCAAATTTGCTGTCACACAACTCTGAGTCTC
AAATTTCTTGCTGCCATTTGAATGGCAACCCAGAGCAGGAGGTACTTTTTCATCGTGAAA
TACCTCCCCCTCTTCACTATCAATGTACTCATCTGCTGGAAGTTGAAGATCAAAAGTTTT
CCTCCTAGAATTTGAGTGTCTAGATTCTAGTACCTCACAGTCTTTCGAACTAGTTCCATT
TTGGGATGGTAAGAGACCATCACTTCTATTGTTTTCTTTCAAAGAACTTAAAGATGATTT
TACATCTTCAACGCCAGGTACAGATGGTCCACTGGAAGAAATTGCAAGAGGAAAGTTCGG
GAGATGCCATTTCCTTGCACCATCAGGAGTACTTTGAGATGCTAAAGGACTAGATGAGAA
TGATATGTCCACCGGTATTGGATGTCTTTGTTCTGATCTTTTAATATCATTCATTAACTC
TCTCTGTTTTATATATAACCGATGCAGCTCTCGAACCTGGTTCTTGAATATGGCTTCATG
CTCGAGCATTGTCCTCTTCACAGCATCTCTATCACAACCTAGATATGCATCAGAGGTAGC
TCTTGGCAGAATTCCATTATAGTATTGACCACTCTGACATGATTTTTCACTGTAATATAA
AGGCCAGCTACAACCATGAGAATCTTCATTTAGATCTCTCATTGAATGATAACCTGGCAA
ATAACTTTCATACTGCACCTTTGTTCCCATTCCTTTAAAAGGGTCTCATTTTTTGTTCTC
CCTAACACTGTTGCTTCTTCTATCGCCAATGCATTGGTAATCCTTTACTCCAGCTCATGC
CTCTCCAAATCAAATGCATCCTTCTCCCTGGTAACCTCAGAGGATATTCCTTGTAAACAA
ATTCTCACCAGCCTCCTGTTTTCAACATCAAAACTCTATCCTCTAGGCTTGACTTTAAGA
CGGCACATGTAGCCCACAAGAATAACATGTACTAGTTTTGGATCTGAACAATCCATGTTA
ACCAAATGCCCCAGGTTTCTTCTATGGCTTCCCAAATTCCAGAATGCGCTCACTTGTGGT
TTGAATCATGCCGTGAAACCCAAAGTATGCTTCAGATATAGGGATTAGATGGTTCTGGAG
GCGAGAATAATCTTAAACCCACATCCTCTGATTCGAAAAACTCAAGAACCCTTTACGGAT
TCAGCCATTAACA
>Locus_25599_Transcript_1/1_Confidence_0.000_Length_238
TAAATAAAAAAATTGGAACTTTGAAGGTAGGGAGTGGTGTACCTACAATCAGTTACAGGG
TTCCACAACCAACACTAAAACTTTGTTAATCCTTTTTGAGTGCAAAAGTGCCAACGTTAA
CCACCATGGTTTGGCAGGAAAGATAGTAAGCTTTATGTCTATATGCCTTTTAAGGCTGTT
GGTTAACATTATGATGCCTACCTTGTTTGTTGGAATTGACGTTGTAGCCTGTAGGAGT
>Locus_18289_Transcript_1/1_Confidence_0.000_Length_857
CTCTCTCTCTCTCTAATAGGTTCCGCCAAATTCAACAATTACGCGCTATTTCGCAAAACC
AATAGAAACCCATTACAATTCACACACAATATATTCAACAAAAGAGATATCACTGCACAC
TTCATTCTCTCTCTCTCTTGTTTCTCTCTCTAGAGCTTGTTTTTGTTTTAGTTTTAATGG
AAGAAGAATCGTCGAGTTCGCGTAATTCGGAGGAGGTATTGGGTGCGGCGCAGCAGTTGA
TGCAGTTAAGCAACGACGACAATAGTAGCAATGTCGATGTAGTCGTTGCGGCGAAGAAGA
ACAAGAAGAAGGATTGTTGTGGTGGTGGCGGTCGAGAGGAAGAGGTTGATCAAAAGAGAT
GTCAAATAGAATCGTCGATTTGGTTGAAAATTGAAGAGATTTTTGGGAAAGATGAAGGAG
GTTGTTGTGATCATCATCATTCTTCTATTATTAACTCTCGTCCTAAGAAGAGACGATTTC
GATCCATTCAAAGTATATATATGAAGACTAAACCTATGATCACTAATGGTAGATTCTCTA
CTAAGACGATGGTCGGGAATTGATCAACGTACGTACGCGGTGGCAGTGACCGTGGCGACG
GTGGTAGGTTCGACTAATTTGGAGTTTCTTTGAGCATAATTCTATGGTTAATTAATTAAA
GTATACATAATCTCGTATGTTTCGAATTTTGCAACTAATTGAATTATGATCAAAGTTCAC
TGTTTAATACGATAAAATAACTTTGTTAATTTCAATTTTGCATATATGAAGTTTGGAGAT
TAAATGATAGGAATTGTACATTTAGCCTTCCTGCTACTTTCTATGTAAAAGCCATTGGAA
GTAGAAAAGTGATGCAA
>Locus_25537_Transcript_1/1_Confidence_0.000_Length_207
TAAGATTCAAAAAAGAGCCCTATATATGTTTGCAATAGCACCAAATGAACTGAATCTTTG
AAATGTTTATGAAATGTGGCTCTGGTCAAGATAGTGTTTTCCTCCTTGCTTTATTAATAT
CGAGATTTCAATTATATGGATAAATCGATAAAATATTGATATCAACAGATATTTCTATAT
GTAAACAAATTTATAAGAACTAGTTAA
>Locus_3748_Transcript_3/3_Confidence_0.000_Length_1821
TATAATTTTTGCAACGTTGGTACCACTCATTCTCTCACTCATCCAATCGCCTATTTTTCA
TGTTGGTCACAAACCACCTTCCTTTCTTTTCGATAAAATTTTATAATGTTTCGGAACCCA
TTTATTACCATGCATTCTTCAATCTTCTCCGGCCCCACACCCGCTGACGCCTTTGTGCTT
CTCCTTCCTACAAATTCCATGTACGAACCCACCTCACCTCTCTGAGTGTGAGTGAGGAAG
CAAGCAGCAAGCTCTTAAAGATACAAAGTCATGGAGATCAACTCTGACCACCACTGGAAC
TTCCACGGCGATGAACACCTCAACAAATTCTCCATTTCAGTCCGTGGTTTTCTTAATCTC
GTCTCTAGCCATCGCAATACTGATGATCCTCGCCCGATTATTGCTTTTGGCCGTGCCGAC
CCTTCGGCTTACCCTGCCTTTCACACCTCTCCGTTATTCGTTGAGTCCCTTGTTAGTGCC
GTCCAATCCTTTAAATTCAACTCTTATCCTTCCACGCATGGCGTTCTTTCTGCCAGGAGG
GCATTGGCAGAATATTATTCCAACAGTCTCCCATACCAGTTATCCCCTGATGAAGTCTTT
CTCACTGTTGGTTGCACACAAGCCATTGAAATCGTAATATCTGTGCTAGCTCGACCCAAT
GCCAACATCTTGCTCCCTAGACCATCTTATCCGCACTACCAAACTCGAGCAGTGTTTGGA
CACCTTGAAGTTCGGAATTTTGATCTCTTACCAGACAAAGGTTGGGAGGTTGACCTTGAA
GCTGTGAAAGCTCTTGCAGATAGCAACACTGTTGCTATTGTTATTATCAATCCCAACAAC
CCCTGTGGCAGCGTGTATACGTACCAGCATCTGAAAGAGATTGCAGAAACTGCGAGGAAA
CTTGGGATTTTTGTAATAGCTGATGAAGTTTATGCGCATATGGCTTTTGGCCACAAGCCC
TTTGTGCCAATGGGAGTGTTTGGATCCATTGCTCCAGTGCTAACCCTTGGATCTCTATCT
AAGAAATGGTCTGTTCCAGGATGGAGATTGGGTTGGATTTTAGTCACTGATCCAAATGGC
ATCCTTGAAAAAAATGGGATTATAGAGAACATTAAGAACTATCTGGACATTACACCCGAT
CCCCCAACCTGCATTCAGGGTGCAATCCCACAAATTCTTGCAAAAACAAGCGATGAATTT
GTTTCAGGTCTTCTTGATTTACTGAGAACAAATGCAGATATTTTGTATGAGAAGATCAAT
GAGATTCCTTGTTTGACTTGCCCAAACAAACCAGAAGGATCAATGCTTGCAATGGTCAAG
CTGAATCTAGAACAACTTGAAGGCATAAAGAATGAGATGGACTTCTGCATCAAGCTGATG
AAGGAAGAATCTGTGCTCATTCTCCCTGGTCTTGCTGTTGGGATGAAGAATTGGCTGCGA
TTTAGCTTCGGAATGGAGCGTAGTTCCATTGAAGATGGTGTGGCAAGGTTGAAAGCCTTC
TACAAAAGGCATGCTAAAGCCAGCAACCATATTGCCTGATGATAAGTTTAAGTTGCTGCT
CATCGTTTATTATATATCTTCAATGCATTGACAACTTCTTGTAGTTGATTAGTCCTTTGC
TTAGCTGAAGGTTTATGACCTGTTCCTATCAATATGAAATAAATCAGACTAGTGGAGTAG
ACATTGAATTAGTAGGAAAATGAAGTGTACACATAATAACTTTTATGTGGGCTAACTTCA
TGCTTTGGTTCCAATTGTATGGAAGTTCGTTTATTTTAGTCTCAGTTATATATATAATTT
CAGTTTAATCTAAAAAAAAAA
>Locus_44773_Transcript_1/1_Confidence_0.000_Length_359
ACCTTCTTCACCCCATAAAAAACTGCTATTGTTTTTTTTTAGTTTGTGCCCAACAGTTTT
GCCGTGTAGGAATGATTTCTCAAGCAGATGTTACCTATTTGTCTTGTTTTACAAATTCAA
CTCATGTGATAACTGATATGAGTTGGAATGTAAGCTTGTGCATCATCCATAATTCTTACT
GCACATATTTAATTAAGCATATGTTCCTTGCCTAGCTTCAGAACATAATGTGATGGAGGG
GTCTTTATAGTTGTTTTTATCTCTAAAAAGTGGTTTACTTTCTATTTGGGGTCTATGAAT
GAAGCTTATGAAAGTATGGCATATCTCTGTTAGAGAAATGCAAGGCATTTGGATAGCTG
>Locus_36013_Transcript_1/1_Confidence_0.000_Length_251
CACAAATCCAATTACTTGCTTTTCTCTCTCTCTCTCTCTCTCTCTCTCTCTTTCTGATTA
TGGTTTTTGGTTGAATTCTTCTCCATGTTCTTGGGATTGCTCACAATATCAGCGGAGTAA
CTTCTCTCTGTCTTTCTCTGAATGTTTTCTGTTTTCTTTCTCTGAATCTTTTTGAGAAAT
TCATCAATTAGATTTATAATGTTTGATCTTATATAGGAAGTGGGCAGTTTTTTGTTCTAC
GTCACAAGATA
>Locus_43962_Transcript_1/1_Confidence_0.000_Length_698
TTCCACCTCCTCTTCGCCGTCTTATGGCTTCCCCTCTAATGTTATGATGGGGTTTGGAGA
ATATGAAAGAAGAAGCCTCAGAGATGGTGATTCTCAGTATAGCACAAGATGGGATCCAAG
CAATAATGGTGGGATCTTAGAGAGCCAACATTTTGCACAGCCAAATATGACATGTTATCT
TCAAAATCCACAAGCAGATCAGTGGACACAAAGCAGAAGGAGCAAAAGGCAAGAGAGGAG
TGGAAATATGGGTCAAAATTCTGAAGGATGTGAGAGCCAAGAATTGGATTTGGAGCTTAG
ACTCTCAATAATCTAAAATTAATCAAACAATTATTAATTGGATATTGGGATTTGGATTTG
GATTTGGATTTGGATTTGGATTTGGATTTGGATAAACCCCTGTTTTTATCAATACACATA
ATTTTCGGTGGGAAATTAGTGGAACAATATAATTATAACCATCATCTGTGGATGATCTCT
CAATTGATGTAAGTCAAAAGAGACCAACACACCAACTTTTTCTTCCTTTTCTCTTCTAAA
TCTCTAATCCATCACTATGTACGTATGTATGTATCCATCCATGTAACCCCTGATCTCCTC
TCTCATTTCTTTTTGGAATACTCTTTTCTTATTTCTTCATTCATTATCTTTTATCTCTCT
CATATCTGTACATACCCTATTAAAGTTTTCATTTCATG
>Locus_7794_Transcript_1/1_Confidence_0.000_Length_1330
AAAAAAAAAAAAAAAAAAAAGATAGAGCCAAGAAGATGACTGACGTGGCCGAACAGCCTT
CTCTTCCACCTCAAAAACCAAATCCCACATTTTTTAAAAAATAAAGAAAGAAGCCATCGT
TTCATTTATTAAATAAGGAAAAGAAAATGAAATGCCACGTCAGTTGTGCCGATTGGTCGG
CCTGAGAATAACTGACGGAGGTTTCGGCCGGGAATCCGTACCTTTTGTTTGGCGCGATTA
GTGCCGGATTGAGACAAAGCGACTAGCGGCGGAATTGCTCCTTCACGAGCCACCATTGTA
CGGTAAAGGACACTATCCTCGCAAATCTGCAGCAAAATCACCGCCGCGATTTCCTTTTGC
CGCTGTGTTCCGTCCTCCACTAATTCCACTAGTACCGGAATTCCGCCTTCTTCCACCAGA
GCCGTCCTGGCTTCCGGCATCGATACCAACACGCTTAACACGAACGCCGACTTGTCCACC
ATGTTTGACCCAAAATCCGCCATTAATTCCACCAGCGGTCTCATGATTCCCGCTTTCACC
GCTCTGATTTTGTTCTCTTTAACCGAGCATAACGAATACAGTGCCGTCGACGCGTCCTTC
TTTCCCCGAAACCCGCCGCTCTCCAACAGATTCACCAGAAGTGGAATCGCTCCCGACCGT
CCGATTGCTATCTTGTTCTCTTCCATTTGCGAAAGCCGCAGTAAAGCACAAGCCGCGTTC
TCCTTCGCCGTTGGAGTTCCGGACATGAGAGCTCTCACAAGAGGCTTAATCGCACCAGAC
GCCGCTATCAACTCCTTATTCTCGTCGCAAAGCGAGAGATTCAAAATCGCCGTCACGCCG
TACTCTTGTAGCTGAGGATCCGTACACGATATCAGCGAAATCAACGGTCTAACCGCACCG
GCTTTAGCGATCTTCAATCGATTCTCTGGTTTGTTCTTGGCTAGAAGTCTGATCTCCATA
GCCGCCTGTTTCTGCTCCTCAATCGAACAGGACTCAAGGTCCAAAACCAGATGCCGAATT
AACTCGTCGGAGTTATCAGAAGCACAAGCAATCAAAAGCCGCCGACTTTGCGACGACCCC
GTCGGAAACTCCCCGGATCTATCGCTATTACAGTCACTAAAAGCCCCAGAACTATCCCCG
TTGCTCAGATCATCAAAGCTTCTCCCCATGTACGTAAAATTCATGGGATTCTCTGTCCCC
TTCTCCGAAATTAGAACAAAATCCCCACTTTAGCTCTCTGAATTCTCTAACACATAAAAG
GGAAAAGAAAAAAAACCGAGACAGATAAGAAGAACACGAAATCAAAACAGAAGAAAGAGG
AAGAAATCAA
>Locus_21978_Transcript_1/1_Confidence_0.000_Length_202
TTGCTTTATTTTTCGACTCAGTTCAGTTAAGGGCTGCTTTGGTTATATTTGCTTTATTTG
GAAAAAAAGCTATAATCATTAAAAGAATGTGCTTGTTTACACCAATATTAAGCTAGAAAT
AGGATTTTTGTCAATTTAAGCTTCCAATGAACTTTTTTCATTTTGAAAAATCTAATGTCT
TTAATTCTATATGGTCCATAAA
>Locus_38374_Transcript_1/1_Confidence_0.000_Length_437
AAAAAAAAAAAAAAAAACAATCTATATGGACGTCAAAAATAAACTCTTCAACAGAGCTCC
TAAACAAAACCCTAAGGAGGGTTTTAAAATACATACAAAAACAGGAGCAGAAAGCATTGC
TTCACAGATGTTCCTCCTAGGTCCATGAATATATCAAGAATATCAATAGAAAAATTCCAT
ACATTCAAGACCCACGACAAGAAAATAAAAATTCCTTCAAATTTCTACATTGTCCAGTCC
CCTCTCCAGCCCTCACATTCATAATCCCTTCTTTATCTCACCTTACTTCCAATCAAATAC
AACAAGAGTAAACCAACGGAACTAAAGCACAAAAAGAACATAAAATAAATTTCAATTTCC
TAATGTTCTATCTCACCAAGTTTCCTAAATTTTCCCTAAATCGAACCAAGAAACGCCAAA
AACAAAAAAAAAAATCG
>Locus_23743_Transcript_1/1_Confidence_0.000_Length_308
GTGTTTTAAGGATTTGAAACTACCGGATTGAGAGAGGAGGTTATAATGGTAGAGGAAAAT
GCTCTTTTGTTCCCTTCAATTAAAAACAAATCTAAAATTCCTGGTTAAAGCCAAATAGAA
GTCATTATAAAATTGATTTAGGGATTTGAACTTGGCACATTAAAATAGAAGAGGTTATAA
TGGTAGAGAAAATTTCTCTTTTGTTTGCTTTCATTGAAATTGAAGAAAATATTTAAAATT
ATTGGTAGATAGTCAAACGAGAAGTCATAAAATAGATTTTCTTTTCTAACAATGTCACCA
TCTAAAAC
>Locus_39391_Transcript_2/3_Confidence_0.200_Length_777
AAGTCCTCTTCCATATCTAAATCTTCTTCTTTCATTCCATTTGGTAATTTCCAATCAAAA
CACAATAACATATTAGCCAATGCCAACTCTACCATTGCCATCCCCATATTCACACCCGGA
CATATTCTTCTACCAGCTCCAAATGGAATTAACTCAAAGTTTTGTCCTTTATAATCAATG
TCACTTTCCATAAACCTCTCTGGACAAAACTCTTGTGGATTTTTCCAACTATTGGCATCT
CTTCCGATTGCCAATACATTCACATGAATACGAGTTTTTGGATGGATATCGTAACCATTG
AGTTTGAAATGAGACATGGTTTCTCTTGGAAGTAGAAGTGGGAGGGGTGGATGAAGCCTT
AGAGCCTCTTTCACCACCATTTTTAGATACTGAAGCTTTTCAAGCTCGTTCTCTTTCACT
TGATCTTGTTTAGTTATGGTGCTTCTGATTTCACGTTGTAGCTTCTTCATTACTTTTGAA
TTTCTAACTAGCTCTGTCATTGTCCAAACAAGTGTGTTTGCTCCTGTTTCCACTCCAGCT
AGAAATAAATCCATGACAACTGCTTTAATGCAATCTCGAGTGAATTTGATTGAACCAAAT
TCATAGCAATCTCTCTCCATTCTCAACAAAACATCAAGAATGTTTTCTTCTTTTTGACAA
GCCGCCCAAAAGTTAATACGATCCTTAATTACATGTTCCAGAAAAGCATCCAACTCTTCA
ACGTTTTTCTCGAGCCGCCCATGAACACCGGTGAGCCGATCAATAATCCACCCGAAA
>Locus_8369_Transcript_1/3_Confidence_0.667_Length_3247
AAGAGCATTTGGAATTACCCGATATTCAAGATGTTTATCAATGGAGAAGCTCCAGTTATC
TATACAAAAACGAGACATGTCAATAATTACAGAGTAGACACTGAGGGGCTTCCTTTCAAC
TTCAAACTGATTGATTAATCAAAACAAAATTAAAGATTAAAAAAATATTGTTATCTCTTA
ACTAGAATGGATTACACCACTCCATTTCCATGTGCAAAGCACACAAGGTGAGATAGATTC
ACAAATTGCCCTTTTCGGAGGCTCAAAGTTGGAAGAGAGGAGTCTCAACCCATATGGCCG
CTAAGGGGCGGAGGCAAGCAGAAAGAGAGTGGAAGCTAGCGACAATTCGAACTTATTTGC
ACTCTCAGTCTCCATTTCCAGACTCCCAGATCTAGAAATTTGTGATCGAGAATCAGGTAG
AGTCAAAGATCAACCGGCGAGCTGATGAGATTCATCCCCTCTCTTAACAAAACCAGTTAT
CGTTTTACCAGGATCTGAAACCACTTCAATTTTTTGCACAGAGAGGCATAATTTTCCCAT
CTTCTTTTGTTTGTAGTTTCAGGGGATCTTTCTTCTAAGCTCCAGTAAACTCAACACTAT
CAAATCAAATCCATCATTCAACTGAGATTAATCAATAGAAATCCAAGGACCAACCAACAA
CAATGATTCAGAAGAAACTCAACACTAAGTAGTTTTTTCTTTCTGTGAAACTTAAATCAA
AGAACTTGCCGCCCAAAACCACTATACCCAAAGGACCTTTCCCAACCCCGCTTAGAACCA
AGATGCTTGAAGAACCTCAACCACCCAGAACAGTAGGTTGGTACCAGATCTGTCGCGTAG
ACTCACTCTGCTTTGCCCGCTCGTTGCTCCCTCCATTAAGCCTCTACTAAATCAACATTT
GTGTCCTATTGCTAAGAGTTTGTCGCCACCAGATTAGATCCGCCACTGTTCCCTATCCTC
CATCCACGGATCCACCACTGGTATCAGATCCACCGTCGTTGATCTTCGTAGCTTATTGTA
CCCAAATTTGATGCAGAAGGCGTGGAATCTCATCTTCACACATGTAGAGGTCCTCAATCT
GAAAACGGAATGATTATAATCAAGGACAGCCTCCGTTGAGGCAAAAATCTCTGATGCAGC
CCTCACTTTGCAGGTATTTCATCTTCCATGTGTAGCCAATCATTCGGAACAATTGGCTAG
TCCTCACATGGTTTTCTCGTCTAGATTTCTTCAGATGATGAGTGCTGCCTGTCTCAAACA
TCCTGCCATCACATTAACCAGAAATAAAGAGTTGACACAAGCAAATCAGACCCAGGGAAT
AAGGAAAAGCAACAGTTTAATATAGCGATTGAACAGAAATATATATACATATAGGTAGAT
GGATAGATAAATATAATAGTTGCATTTTGTGCCAAAATAAACCAGCAGAAAGGTGATTTA
AGTCAAACAAACTAGCTACATAGAAGAGTAAAAATGGAAAATGATATTCAAAAATCAAAG
TCATAGAAGACTGAATAACAGTGTATATAACTGTGTAATCATTTGAGAGAGAGAAAGAGA
AAGAGAGATAAATAAACAAGCAGAAGGGTGGCGATTCATGTCAAAAAAATAAGTTATGCA
AAAGAGTCTCTTCCTTTTCTTTCTTTATTTATTTTTAGTAAAAATGGTACAGAGAGGTTT
GAACCATGGACTTTTTGGTCCTCAGCATACACATGTGTCAATTGAACTAAAGCTCTTGTC
AGCTTCCTTTTTCTTTTTTTAACGAAAACAAGAATTTTCATTGATGAAATAAAAAGAGGT
TAATGCTTAAAGTACACAGAGAAAAAGTAACTAGTTATATTGAAGACTGCAAATGAAATG
ATATTGTAAACCCAGAAGACTGAATAACAGTGTAAGTAACTGTACATTCATTTGAGAGAG
GGAGAAAGAGGGTTAATGTATAGTACTTGATGCTTGCATCGCCCACGAAGAGAAAAATTG
ATTTTCAGAGTTGAAGTAATTATATAATCTGGTGCAATATTCAGACCCAGATGATCAAGG
AAAAAGTCGAGCCAAATGTAATTTGAATTTGAGCTTCCTCGCTTCACTTGTAAATCCTGA
AGAATAAAGACCATCAATAACTGCACGTCGTGTAGCCCTAAGAATCTTTATGCCACCTCT
TGAACATGAAATCAATAACTTCGACGCACAGCGGAACCTCCTTGCCTTGCAAAGATTGTG
CACCAAGGAGGTATAGGTAAAAGAATCCCTTGTTTCCATCGATTCAAACAATCTAATTGC
ACGGTCAATCTGTCCAGCCTTGCACAACCTGTCAATTAGACAATTTAAGGCTACCAAGTT
TGACGCAAAACCTGTTGTATACACACAATTCAAATGTTGCATGGCCCCCTCAATATTACC
AACCCTGCACAGCCCATTAGTTATTATAGAATGAGTGTAGTCGTCGCATTCTAGTCCCCG
TGACTCTATCTGATCAAGCAACTTATATGCAGCCTCTAACTTACCTTCTTTACAGTATAA
ATTAATGAGTGTGTTATAAAAAGTCATATCAATTCCTACATCATTCTTTATCATCTGTTC
CGTACAAGAATTTGCCTCTTCAAACCTGCCTAACTTAAGAAAAGCACCAATAACTGTGCA
GTAAGCAAAGCCATCGAAAGCATATCCTTTGCTTTTCATCTTAGAAAAAATCTCAAATCC
ATGTTCATATTGCCTAGATCTAAAGCAGCTTTTCATCAAGGTTGTGTATGTTACAGCATT
AGGCTCAAGACCCGAATCCACGGCCTCATTGAGCATCCTTATAGCAGCCCTCAACCTACT
CACCTTGCAAAGACCATTAATAAGAATATTATATGTAACTAATTGAGGAATGAATCCATG
GCGTTGTAAATTTCTGAATAACATAACAGCATTACTTGTATATCCATGTTTACAAAGGCC
ATTAATCATTGTATTAAATGTAACCGGATGAGGAGAAAGGTCTTTGAGTATAATGTCCTT
GAAAACTCTATAGGCTTCGTCTGGCTTTCCTAATATGAAGAAACAGTGCATCAAGGTGTT
GTAACTCCATATATCAGGAGTGATACCCGATTGAAGCATTTCTTCAAACAGATCAAGGGA
TTGTTCTAATGAGAAATTCCTAGTAGCACCAGCTATCAAAGAATTATAAGTAATAACATC
TGGGCTTATACCAGCTTCCCTCATTCTATAAAGAACAGAATAAGCAGCATCCATGCCACT
AAATCGA
>Locus_19376_Transcript_1/2_Confidence_0.333_Length_859
TGAAACACATTTTAAGTTAGAAATCGCAATTGTCTCATACGATCTATTCATTAAACAATA
GCTTGAATGTATGGAGATACATCTTCAGTTCAGGTAAGTAAACATGTAATTATAACTTAT
AATCAAAGATGTATAAGCTATGATCGCTGAGTTTTGATATATTGCTTGGTTTAGCAATAT
TCTGAAGTTCTAAGCATGGAGTTTCTAGGCGTTTCCAACCAGCCCTCGCCCATGTGCGAA
CCTTGCATCTTCCTCAGTGAACACATGAGTCTCATTCATCATCAATGTACGGATGGTCTT
GTTTATGACTGTTGACGATACGATGAATGCACCATCCAAGTAGCGTAGCTCGCCTCGGAC
TCTCTCATGAATCTTATTGTTGAGATCCTCCTTGTCCAGTCTAATAGGATGATCAGAAGC
CAAAACCCATCCACATGAATCGGCGTAGGATGGAACATGAGCGGTATATGCAATCACATA
TTTGAAGACATGCTTTACGGTGTTGTATATTGATGAGAAGACCTTGTGGGAGAGAATACC
AGCAGGGCCGGCCTGAGTAACAAATATACCATTGTCACTGAGCTTGGGCTTAATGACGTC
CTCATAGAAGGATTTAGTGTACAGATGGTTGCATGGTCCTCCTTCATGTGGATCTGATAA
ATCACCAATGATTACATCGAACTTCTCTGCTCGTCCCTCCAATCCAGCCTTTGCATCGTC
AAAAATAATATGAAGCTTCTCGTCCTGAAATGCATCTTGGTTTTCTTTTAGGTGCGCGCG
GCAGAAATTGACAACATCCCTATCAATATCGCACATGACAACTTTCTCAATACTTTTATG
CTTTAGTGTCTCTCGAGCA
>Locus_48490_Transcript_1/1_Confidence_0.000_Length_655
GGCATTTATGTGACCAATCTGAGTTTTAGATTGATACCAGCTGTTTATCCCATGGACCAT
TTTTGCTAGACTGAGGCTGTGAAAAATCGAAAAGTCGACATACGAATTTTTTTCTTTTTC
TTTTTTTTATCACACAAAGGGATGTATGTGGAGGATACAGAGTGACACTGGAACAGATTA
CAAAGCACAACAGATATTAGTTTTCTCCCTCCCCAGCATCTCCTTCATCGCCCTGGTTTT
CCGACGTCCACAGAGTGAGATTGTCCCTAAGTAACTGCATGATCAGTGTGCTGTCTTTGT
AAGACTCTTCATTCAGTGTATCCAGCTCAGCAATGGCTTCGTCAAATGCCGTTTTTGCCA
GGCTGCAGGCCTTTTCAGGAGAGTTCAGAATCTCATAGTAAAAGACTGAGAAATTAAGCG
CCAGGCCAAGTCGAATTGGGTGTGTAGGCTGCATTTCTTTCTTACTAATTTCAAATGCTT
CCTGGTAAGCCTGCTGGGAGTTTGACACAGTGGTCTGTTTATTATCTCCAGATGCCACCT
CAGAAAGATACCTAAAATAATCTCCTTTCATTTTCAAGTAGAACACTTTACTTTCTGGTT
GGGTAGCATTGGGAATAAGGTATTTGTCCAACAGCTCCAGAACGTCATTGCAGAT
>Locus_1784_Transcript_7/12_Confidence_0.519_Length_2981
CATTACCATCTTTGTTGGTTTCCCTCTCTCAACTCAGAACTCTGTAAAATTACGACAAAA
CAAACAATTGCTCTGTTTTCCATTTCCCTGGCGTAACAATCAATCATCCTCACCGATTGT
AATATCTAAGCCTCTCCCAACTCTCTTCTTCCCTTCTTTATATACTTACTCTACACTTTT
CGCCTCTCTTTCCCTTTGCGTCTACCCAAATTTACACCCCATTCTACAAGTTTCTTGAAG
GTTTCGGAACAACCTCACTCCTTTCTCCCTTCAGATCTGTTTTCTGATCCCTTTCATTTC
GTTTGAGTGCCTGTCCAACACTTTGAGCTTCCTTATGTTTTTATTTCCATGATTTTTTCT
TCACCTTACTGAATTTGTATTCGACTCTTTTACTTGAGAACTTCTGGTGAGGACTTGCTG
TGGTTTGGAATGTGGGATCGGAAACGTGAAGCTTTCTCAACGTACAAGCGATTGTCATTG
AAAGATAATTCCAATTCAATTGACATGGAGGATAATTCAGCTCATTTGCAGAATGGTAAG
GATTTCGAAGCCTCAAACCCTTCATGGAGTCTCTCTTTACCGCACGTGCTAGTGGCAACC
TTAACTTCATTTCTATTTGGCTACCACTTGGGAGTAGTAAATGAACCGCTGGAAATAATT
TCTGCGGATCTTGGTTTCAATGGGAATACGATGGCAGAAGGTTTGGTTGTGAGTACATGC
CTGGGTGGTGCCTTAATTGGATCCTTACTGAGTGGTTGGGTAGCTGATGGAGTTGGGCGT
CGTAGGGCTTTTCAACTTAGTGCTTTGCCAATGATTCTTGGTGCTGGAATGAGTGCAATG
ACCAAAACTCTGGCTGGAATGCTTTTGGGACGGCTGTTTGTTGGGACTGGAATGGGTCTA
GGACCTCCTGTTGCTTCTCTCTATGTCACTGAGGTCTCTCCTGCATTCGTGAGGGGAACA
TATGGAAGCTTCATTCAGATTGCTACATGTCTTGGACTCATGGCAGCCCTCTTAATAGGA
ATCCCTGTCAAGGAGATAGCGGACTGGTGGCGTACTTGTTTTTGGGTTTCTACTATTCCA
GCTGCATTACTAGCTCTAGCCATGGTATTTTGTGCTGAGAGTCCACATTGGCTATATAAG
CAAGGACGGACTGAGGAAGCCGAAACTGAATTCGAGAAGCTTCTTGGTGGATCACATGTA
AAATCAGCCTTGGCAGAATTGTCCAAGTTTGACAGGGGAGATGAACCAGATGATGTAAAA
CTTTCTGAATTGCTCTTTGGACGCCACTTTCAAGGCGGGAGTACCATCAAACCTTGCAAA
TGTCTGCGTGGGAATTTCAAATTTAGCAGGATCTATAATCGCGATGCTTTTAATGGACCG
CTTAGGAAGAAAGCTGCTGCTTCTGTGGAGCTTTTCTGGGATGGTAACCAAATCAAGCAA
TTTTTCTTTTAATTGCTATGACTTATATCTAGAATGTGCTTACAATGTCTTGTTTGTTGA
AATTGGAGAAAAAGATTTGATCTGATTGAATCAGGAGAATCAACTTATATCTCCTCAGTA
GGGGCTAGGGAGGGCCCACTTGATCAATGTTGCCGTTGGTAACTAGGACCTAGAACTTTT
ACTCTTAATAGACAAGGATTTAGAATCAACCTTGTTTAATTTGATTTTGGTAGGAAACAA
CTAAGCATAAGTTCTTGAACAGTCGAAAATTTCCTTTGCAATTGAAGTATTCTATTATCT
TAAAATACTTTGCTTGATGTTTGATGCCAATGTAGGCTGTAGCAATGGCACTCCAAGTAG
TTGCAGGAAGTTATCATTCCTCAGACTCCGGAGCTCTATATTTGTCAGTTGGTGGCACAT
TGATGTGAGTAAATTTATTTGTTTAAAGAAAAGGAAATTTTTTTCATATTATTATTTAGG
GAAGGAAAACTCCCTCATGCATCATTAATCTTTGATCTCACTATAGCTATGTGGCAAGTT
TGTGGGTAACTGTCATACCCTGATGCCCACAATCTCATCAGGCGTTTTGTTGGACTTTCT
ATTTTTTTTCCTAGTTCAATGACGTGTGAAGGTTGAAGGTGTAGATGGAGATTTGAATCT
TCAGCCTAGTGGCTGAGATTTTATGCCTTAACCAGTTGAGTTATGCTTGGTTGGCTAGAT
TTCTGTCATTTTGTCATCTCCTTTTAGATTTAATGCGTGAATTTTCAAGCACTGTTGCAA
TGAAGTTGGCAAATCTGGTTTTTGGCGTCTAGTATTCACTGTGGATGTAGAAAAGACTTG
AGAGGCTACTTCTGATAAAATGCTGGAAATGTGTAAAAGTGAATACATATGTTATAGGTA
AACAAATGTCTATTCACGTAAAATTGCAGGTTTGTCTTGATGTTTGCTCTTGGAGCTGGT
CCGGTTCCAGGTCTTCTTTTACCAGAAATTTTCCCAAGTCGGATAAGGGCAAAAGCTATG
GCGATCTGCATGTCGGTGCATTGGGTGATAAATTTTTTCGTCGGATTGCTCTTCCTACAA
CTATTGGAGAAAATGGGGCCTCAGCTTCTGTACTCTGGTTTTGCTACATTCTGCTTGATT
GCAGTTGCATTCGTGAAAAGGAATGTGGTGGAAACCAAAGGAAAATCACTTCAAGAAATT
GAAATAGCACTTCTCCCTCAAGAATAATGCATAAACACTAGGCTGGAAGCTCCTCAAATC
TCATGAAGATTACTGCAGAGAATAAACTACGTATCTTCAACAGTTCCATATATCTATTTA
ACCGCTGCCATTCCTTAGAATCGTTCACATTGTTTTGTTTGTTACTAAACGTTCTATCTG
TGCATGTAAATGTAGTACTGTAGAGCAGTATTGCCTTGTGAGAAATGAGTGTATAATAGA
GAGCTATGCTAATACAGAGAAATGCTAGACTGATTTTGTCTCTCTCATTTTACCCTGTTG
ATATGGTTTCTCATTGAAAGTTGTTTGTTCTTATCTTTAAA
>Locus_31817_Transcript_1/1_Confidence_0.000_Length_323
AGAGATTCCGATTTTTCCTCGATGGATTCTAACTTGCCTTCTGCAGCTTCCGAAGATCTC
TTCAGTTCATTCACTAACCTCTCTGTGTCATGCTTGAAAGCATTAGCCTGAAGTTGATGA
CAAATGGAGTTAGTTTCAAGGTAGAACTCAAGATAAATCCGATGCTCATGTTCATTCAAG
TACTTGAGGCATTTGGCCATTGGCGATTTCGCATCACAATTAGGAAAAGAAGGCCTGCCA
GAGTCCTTCTGAAAGCAATCACTAAGATGCCAAGCGAATCTGGACCGTTTCTCATCGGCA
GCAAAAATCTCGGAACAACCCGC
>Locus_8688_Transcript_10/13_Confidence_0.565_Length_3358
GCACTCCGTCTCTTTAAGGAAACTAATAACCAAATGATTCAATGATTCAATCCACAACAA
CAAAGTTTCTATGGGCGTCTTGATTTAAGCCAAGATTCGGTTCAGATCCCCAAGCGCCAT
TGATTCCATTCGATTCCGTTCCTTTCTTCTTCCCGGAATTCTTATCCCCTCCATACACTA
CTTCATACATGTTGTCTCGCAGGTCTTTCCCATGGATTCTCCTACTCTTTATCATCTTAT
TCACTCTCTTCAATCCTTCCAGCTCCAGCAGCTACTGGACTTCCAAGAGAATGCGTATGA
GGGAGAAAGCCCGCCGGATGTTCTACCATGCGTATGACAACTATATGACATATGCATTTC
CAAATGATGAGCTAAAACCTCTTACGAAGACCTTCACTAACTCCCTCAGTGAGCTGGGTA
ATCTTAAGCTGGAACACCTGCCGCAAAATTATACTGGATCTGCTCTTACACTAATCGAAT
CATTGTCTAGTCTTGTAATTTTAGGTAACAACACCGAATTTCAAAAGGCGGTGCTTTGGC
TTTCTGAAAATTTGCATTTTGATGTTGATGCACGGATAAATCTATTTGAGTGCAACATAA
GAGTTCTTGGAGGACTTATATCTGCCCACGTCCTTGCAACTGATTCCACAAATCGTTTGG
CTAAACAAAGTTATAAAAATCAACTATTAGTTTTGGCTGAAGACTTAGGGAACCGCTTCC
TACCTGCATTTAATACCCCCACTGGCTTGCCATATGCTTGGATTAACCTCAAGGTATTAC
CTATCATTTGCTTATGTCAAAGTTTTATAGATTAAAAATATTATGATATATCATACTCTT
GCTATATGATCTTTATGAGGATTTTGCATTCACTGGCCTGTTTTCTTTTATCAAGCTAAT
CTTGTGGTTGTTGAGAAATTGAGATGTCTCGGATGCTTAATTATTAAGTTGTCTATGCTG
TTTGCATATTGAACAATATTCTTGGTATGAGTTCCTAAATGATTACAAAAAGAATAAGCG
AATCTTCGTAGGTGTTCTGAACACATTTTGCATTCAACAAGCCAGATCTTACTTTGCTTT
ATTCCTCATCATCTTCTTCTCTGAGGGTTTTTTTTTCTTGGATAAGGGTGGGGTGGGGGT
GTAAAATATTCTAGAATTGAGCTCAAACCTGGGCTATGTGAATGATATTCTTGATGCAGT
TTATGCTCACTGTATGCATGGTACATAGGAGTTGCTTAGATAATTTCAGAAGTTTTCTTT
TCAGTTTTAGAATATATGAATATGGTTTTTTGGGTCATGTTTCCCTTTCCTTCCTCTAAA
GAGGAGTATATGACTCCGCGTCAATCCAAAATTCTGTGGGCAGCATGGAGTAGTGGAGGA
TGAGACTACTGAAACAAGTACTTCGGGGTGTGGTGAGGTCTTATCTTTTATGGTTAAGAT
AAGTATACGTTGAAGATTTATGGTCTGAATTGAATCAACTTTTATCTGGATATAGGTTCT
TTAATTCTTGAAATGGGAGCATTATCACGATTGACTGGTGACCCCAGGTTTGAATATGCT
GCTTTGCGTGCTCTTCGTAAGTTGTGGAGCATGCGCAGTTCATTGAATTTACTTGGAACT
ACATTGGATGTGGAAACAGGTGAATGGATAGAGTTCTCTTCTGGAATTGGAGCTGGTATG
TCACCTCTGTTGCTGAAATACAGATTCTTACACGTTTCGGTAGATATTAGATATCTTCAT
TATTACCTTTTTTTCTTCTTTAATAATTGCCACCCATTTCTTATAGGGTGCTTTGTACTC
TTGTAATATTAACTCAACGCCCATCGGGAAGAAAACCTGTTTTATGGAATTGAGCTTGCT
GGGTTAGAATTATACTTAATTATATATTGGAAGACAAAAAAACCGCAATTCTGATGTTAG
ATTCTTGTGGTTTCTTCTAGGGGTTGATTCATTCTATGAGTATCTATTGAAGGCTCATGT
TCTTTTTGGAAAAGAAGAATTCTGGAGAATGTTTCACACTGCTTACCTTGCCGTGCAGAA
ATATTTCAGACATGGTCCATGGTATCATGAGGCCGATATGAGGACAGGGAGAGCAACCTA
TTGGCAGCTTACAAGCCTTCAAGCATTTTGGCCTGGCCTACAGGTTCTTGTTGGGGATAT
TCCGGCAGCTAATTCATCACATCGTGAGTTCTTTTATGTATGGGAGAAGTATGGAGTGCT
ACCGGAAAGGTATTTACTTGACCGTCAAATGCTGCATCCTACAGAAAAGTATTATCCTCT
CCGTCCAGAATTGGCAGAGTCAACTTTTTACTTATATCAAGCAACCAAAGATCCCTGGTA
CTTTGAAGTGGGTGAATCAATCATGAAGTCTCTTATTTCACACACTAAAGTTGAAGGAGG
ATTTGCAAGTGTTAGAGATGTTACAACTATGCAGTTGGAAGATCATCAACATAGTTTTTT
CCTCTCTGAAACGTGCAAATATTTATATCTTTTATTTGACGACTCATTTTTGGTTGATCA
AAATTACATTTTCACTACCGAGGGTCACCCTCTGCCAGTTTTAAGTTCTTGGCATGAACG
ACTTCCGGAGGTGTATGGCCTGACTAACGGGACATCTATCAAGGGTGAAAATTCATCAAG
AAGGTTGAGTGCAATGTCTCTACAAGTCTGCCCAGCCACCTCACTGAACACAGCAGGAGA
TGGTGGCCAACAAATAGAGAGTGCTTGCCACATCCTTGATGCTCGAGCAGATCACAAGTG
TTTCAGTGATGAAGAATGCGGAGTCGATTCAACTACTTGTAGAAGGCGATCGTGTAGCTC
ATCTGGCTATTGTGGTCAGTGGTTACACTTATAACTTAGATGGTAACGATCTTCAATAAA
GTTCTACACTTGGTTTCTTTTCCACCAACCGACGAGGTCAAGCCTAAATGAACTTTGTAA
GAAATTGCTTAGTCCATACGAGAATTCTTTTTCACCCACAAAAACGTAAAAACCATTCAA
TGTAGGTACTACAATGTAGATGTTATTCTCATAGTCGTTAGATACAAGATAGTCTAATAT
TATTCTTTTTCATTTCTTCTCTTAGAAGGTCCAATCTCAATTTTTTGAGCTGAAAAATTC
GATTCTTGGAGGGAGTAGATGGACCATTGACTTGTATGAAAGGGACTTTTAGGTATCGTT
TAGCTCTAATGTATAGTAAGGTAAAATGGACCATTATAACTCACCCACTATTTAGGCTTT
TAACTCTTTATACTATTTCCTACACTTCTTCTTCTTCTTCCGAGAGGCTAAAGTTTAGAA
AAGTCTTTGGCTCCTTCTAACAGTTCGACATTATTTTCGGTCCCTTGGTGTCATGTCG
>Locus_31869_Transcript_1/2_Confidence_0.500_Length_2196
GATGAGTGTATTTTAATATAGTTCTCGGGGAAAAGGGAGAAGCACATTAAGCTGAGGCAC
GTCTCTAGAATTATTTCTGGGGAACGGACTGTAAGTCTTCAATTCAAAATAATTATTGTT
TGTTAGTCTGCAATTTAAATTAGCTGTTATTTTTAGTATCCAATTCAAAATAATTATCAT
TTGCTAGTATCAAGAATAATTACCATTTGCTGGTCTACAAGTGTAAATTGGATGTTTCCT
ATGATATTGCTTGATGGTCCAATAGTAAACATTAATGCAATTGTATGTGAGTGAAGAAGG
TAATATATCATTACTGCCGTGTTTAATTTTCTGAACTTTTATTATTTGAATATTATGTAA
GTTGGTTATAGTTACAACTTTTCAGTTTCAATTTTATGGTTAAAAAAGTTCAGAATGCTA
ATGACTAATGAGTTGTCATTTTCATTTCATTCTCTTGCTTCTTTTTCCCTCCTTCCCTTA
GATAAGAATGCTTATACTTTGTCAATATCCTTAGTTTAGATATGAAAGAAATTTGAAGAT
TCTTTTTTCCTTTTTCGTGACAACCCTTTTGACCCTACAACATTTGATGTCAAGGAAATT
AATAGGAAATAAATTTTTAGGGAGGTTGTCATCGTGGATTGAACCTTGGACCTCTTTGGT
CATTTATTAAGACTATGACTCATTTTTACCACTAGGTTAAATCCATGATAGTTTGAAGAT
TATTTTTTTCTTAACAATCTTCTTATATTTTGATGCTTCAATAGTACAATCCCATTTCGT
TGCTATTAAATGGTGGCCGTCCTATCTTCTAAATTAAAGGTGTGATAGATACCTAATACT
AGAGCAGGGGTATAAGAGTAATTAGATATTTTGGTAGTTACATGGAAGTATGGTTATAAA
TAAAGAAGTTGGTAAGGGAAGGAGGGGTGAGATTTTTTGGTTGAGGAAGCCTGCAACATT
CCTTGAAAGAAAGGAAGGACAAGGTTAGGGTTTCTTTTAATTGTTCTTGAGTCTCTGCAG
TTTTATTACAGTTCGTTTGCTTTTAGTTGTTCAAGGATTGAATTATCAGCCCTTTTTCTG
TAATTTTCATATTATATCAATATACAGTTGGTGTTCTATCAAATTGGTATCAGAGCACTC
ATTCTCTGGGAAATCGAAGGAAAATGGCAATCACAGCAACTTTGAGATCCATAGCAAAGA
CTATTGAGCGATAAAGGTTCAGGCCGAGGAGAACCAACAGTTGTTTTTAAAATGTGCGTT
GAACTCATGGAGAAGGAAGAAAAGACAAAGAGAGAAAGAGAAGATTCGCTAATGAAATAT
ATTGAAGATATGATACGTGAGAAGTCTACAACAACGAGAGAAACAAAAGATTTATTCAAT
TGTGAGAATAAGGTAGAGCAAGTTGAAGCTTCGATACTTGAAATAATTGAGGAATCGAAG
ACGAACAAGAAGATTGTTTAGCATCAAGCCGAGAAACAAAAACAGTTATCGGTGATAGAG
AGCACAATCGACGGAGGAAAGATATCGACAAAAAGAACCAAAAACGAGGTACAAACGAAG
AAAATAGAAACTGAAGAGAAAGAGAGGGATCAAAACAAGTTCGAATTGCTGGTGTTTAGT
GTAAGTAGTTCTGTTGGAAGCGTTTTAGATGGTTATCAATCATCGGAGGAACACAATGCA
TTCAAGGATGGGTTGGAATTGAGGCAGAGACTGTTATTGCATTTTCGATCAGTAAGGGAA
GTAGATGTCGGTGGACGATCTTTATCAATCAAACAAGAAACAATTGTGGAAGGTTGACGA
GAATTATCGGTGAGATCTGAAACGAAGACTCGAGTGAAAAAGTTGTTTAAGGAAACAGAA
AATGGTTGGTTCTGATGGAAATGAAGAGGTCGGAAGTTGTCTGGTTCCGATGGGAAAAGA
AGACGTTTGCAACCGTCTGGATGCGAAAGAGAAAGATCTACAGTTGATTGTTCCATGTAT
ACTGCCATGTCAATATTTTTATCTTAAAAATTATGCTTCGTAATCATGGTTTTAATATTG
AATAACAGCTGAAACTTTATTTATTTGAAGCATGTATACTGCCATACTTCTTTGAGAAAA
GAATAGCCTTTAGTAAAACTTTTCCTGTATATGTTTGTAACTTGTACTCATTTGAAGTGA
ATCAGTGTGTGTTTCTTCAGCACTTTTAAAGTGGAT
>Locus_43900_Transcript_1/1_Confidence_0.000_Length_345
AATAAACAAAAAAAAAAAGGTTCAGATCAGGTAAAAGGGTTCAGTATCATCAACCTGAAC
AAAAATCAGGTCATTTCCAGTCGTAATTCCTATAAAATAATGGCAACATCCTCTGGATTA
TCCAACATCAAGTCTTTCTCGTGTCTCATTTCAATATTTCCACGCATCAGAGTCTTATAA
AGGGATCTTCTCCATCAGAAGACAGAGTTGTATAATTATTATTTAGAGAGTAGTGAGATC
TAAGAAGAGGTAGTCTTACAATGAGGAATATAAAGTGTAGTTCTAGTAAAGTAGATTGTG
AATTAACGCATGAACTAACCTCTGCCAAAGGGAAAACTGTTTCAC
>Locus_33293_Transcript_1/1_Confidence_0.000_Length_227
ATTAAGCAAACTAAGTTCACAATCATTTGTCTGAAGAACTCGAAGAGAATCGCCGGTGAG
ATCACAAACTCTCCACTCTCCCAAAATCTGGGCACCCATTTCTTCATAAAACTTAATCGC
TCGCACATTCCGTTCAAGTACTACCAATTCCACTTGACAATAATCCATTTCCACCGCCTG
ATTCACCACCGCAGACAGCAACATTTTCCCCAAACCCTTCCTCCGAT
>Locus_3837_Transcript_1/1_Confidence_0.000_Length_943
TGGAGATGGAGATCCCGAATTCGTTAAGAGGCAAGAATTAAAATCTTCAGCCTTAGACGA
ACAGCTTAAAGAGTACATCCAAGAATGGCGCAAACAGCGGTCAAAGGAAGAAGACGACTT
AAAGAAGTTGAAGGAAAAACAGGCCAAGCGCAAGGTTATGCGAGCGGAAGAAGAGAAGAG
AATGGCCGAGAGAAAGAAGCAAGAAGAAGAACGCAGACAGAGAGAAGTCGAAGAAAAGAA
ACAAAAGGACATCGAAGAAAAACGTAAACGTCTAGAAGAGGCCGAGAAAAAACGGCAAGC
TATGATGGCTGCTCTTAAGGAACAAACCAATAAATCTAAAGGACCAAACTTCACCATCAG
CAAAAAAGAAGGTGCGTTGAGTATGACTTCTGCCCAACTTGAACGCAATAAAACCAGAGA
ACAGATCGAAGAAGAAAAGAAAATATCGTTGAGCTTCAGAATCAAACCTTTGAATATTGA
AGGATTCTCTGTGCAAAAACTCCAATTCAAAGCTACCGAACTCTGGGACCAGATCATCAA
GCTGGAAACAGAAAAATACGATTTGGAGGAAAGGCAAAAGAGACAAGATTACGACTTGAA
AGAGTTGAAAGAACGTCAGAAGCAACAACTCCGCCATAAGGCTCTGAAAAAGGGTCTCGA
CCCCGAAGCCCTAACCGGCAAATACCCACCCAAGATCCAAGTCGCTTCCAAGTACGAGAG
GCGAGTTGACACAAGGTCTTATGATGATAAAAAGAAGCTGTTCGAAGGAGGTTATATGGA
AACCACTAAAGAATCGATGGAAAAACAATGGACAGAAAAAAGTGACCAATTCGGTGGCCG
CGCTAAAGGACGATTACCGAAATGGTTCGGCGAACGTCCGGGCAAGAAGAAGGATGACCC
AGACACACCCGAAGAGGAAGAGCTCAAGAAAAACGAGGAAGAC
>Locus_34816_Transcript_1/1_Confidence_0.000_Length_309
ACCTTCCTCTTCCTCAAACTCCACCTTACTCCAGTAGTATACTTTATCCATTACAGTCAA
TTCATAAAAGGATATGGCCTCCAGTTCCAACAGTCTCGGTGAGATAAAGAAATTCAAGGG
TGTACGGCAACGTAAGTGGGGGAAGTGGGTGTCAGAGATTCGAGTTCCGGGTAGTCAAGA
TCGGCTATGGCTAGGTTCTTACTCATCGCCCGAGGCCGCCGCCGTGGCTCACGACGTTGC
ATATTATTGCCTAAGAAGACCCTCAAACCTGGACCACCTGAACTTTCCGCCGATGGTGCT
GCCCTTGAC
>Locus_38069_Transcript_1/1_Confidence_0.750_Length_815
GGTTCTCAATCATTTAGAGGGTATTCGTAATCCATTGCCTCCGACAATGCACAACTTTTA
TGTTTTGCTCGAAACAACAGGCACTGATGAATCATATGACAAGTAACCCTTTTACAAGCT
TGTAATTCATTTATCTGCTTGGACAGTTCTTTATTGGTGTTATAAAAGATATCCTTGATA
ATTCGTCATACTTATATGTATTGGGAATCACCTATAAGTTCAAAAAGAGAGGAAAATGGA
CAAAATAAAAATGTTGAGTTCTGAAATCTTTGATATCCATAATCCACCTAGATTAAAATG
GAAATACATAAGCTGTTGTTCGTAGCTGGGTTTGTTAACACATCTCTGTTTGCTTCTCAA
GTCTTTAAAATAACACTATGAAATGTGTTTGAAGTTTAGTACTGAAAAAAAATGGCATAG
AAAGTCAAGGACGTACTGAAATATTATTGTTTGCCTTAGAAACCTTAAATGGCAAGTAAA
ACTTATCATTTCCATGCCCTGAATATTGTTCTGAAATCAAACAAAAACTCAAGTAGAAAT
GCATCGTCTATGACAGGCGACTACAATTTCTTTTCTTCTACATAATTCACAAATTAAACA
GAACCTTCATCATTTTAGAGCTTGTCATGCTGGAAAATTAAAGATGTTGCTGCTTTAACA
TGTTGTGGTAATTTTATTTGGTTCTATCTTTTACTTGGATTACCAGGGAAAAGCTTGAAG
CATTTCTTCTTCGTTCAATGGAAGGTGGTTTAATCTCTGATGGTGTTCTTGCACAAGACA
TCAACCAAATATCCTCTTTTTGGCAGATCCGTGAG
>Locus_26189_Transcript_1/1_Confidence_0.000_Length_380
AATGAGAATGGATTTTTGGAAGTAATGCTTTCAACCATGCGCTTCTCTGTCCAACACTTG
AGGAAGGACTGTTCTTTGAAATTGCTTTGACTATGTTGTCAAAAAGGTGGAAAATGTGCT
TTTAGTTAGCTACTTTTAAGTTTTACTATCCCAAAAGTAAATAAAAACAGTGATGATGAG
TATCTTTCTTGAAAGGATGGCCTTGTATGAACCTATTCTTTTAAGTCCTTCGCATCTTCC
CCTTTGTCCTAACAATCATTAGGTCATTTCATGGTCGTCAGTTCTTCTGAACTTCATAAC
TATCAGCTTAAAGGATGATCTGATTAGTATAATCCCTTGGATTCTTCTAATATATCATAC
AAAGACACATTTTGTTCACG
>Locus_18222_Transcript_1/1_Confidence_0.000_Length_322
TCTGGCCGGGCTTGGACAAGGTGACGGTGGTGTTGCCGGAGGAGTAGGCTTTAAGAACAT
TGGTAGTGTTGCAAGTGTTGAAATTTTCTCTAGTCACTTCGTTTAAGCTTGCCGATGATG
AGTATTGAAACACAAGAACATCTCCAACAAAAAACCTCTTGCCTTGAGACCAGGTATCAA
GATCAGTGCTAATATCCCAACCTGAAGTATCTCCTACAATATATGTTGTAGCATTGCATC
TTATAAATGCAAACCCAAAAATCACCACTAACACACAAACCCAAGTATTGTTATAATTAT
TCCCCATCATTTTTACTCACAA
>Locus_34841_Transcript_1/1_Confidence_0.500_Length_510
GGCAATGCATGCAGCGCCAATGTATATTGCTGAAACTTCCCCCAGCAAGATTCGTGGACA
AATGATCTCTCTCAAAGAGTTTTTTATAGTACTTGGAATGGTTGTAAGTGCTTCTATCTT
ATCCTGTTTTTTAATTACTTTAATATAAGTTTCTTTCATTCTGCTTTCTTTTCTTAATCT
GGTGAATCCATCAAATGAAGATGTGTTGTATCTTGTGTAGAAAGCAGGTCTATTTCAAAA
TATGAGATACCAAAAGAGAATACAAGGATTTTTAGCCGAATCAAAAGGACTGCACTCTCC
CTTACCAAAGTTTACCACAAAAATATCACATGCCAATACATTGTTCCCTTTTCATAACCA
AACACAACTAACATACCAACTATCATTTTAATAGAAAAGAGCTTGCTAACCAACGGGCCC
TTCTCATGCCTCCCTAACGTAAGGGCTGACTATTGGAGGCCTCATAGCTGGTCAAAATAT
CTGTATTGGATTTTTTTTTTTTTTTTTTTT
>Locus_18178_Transcript_1/2_Confidence_0.500_Length_709
CAGCCACCATTCACGCACGCCAATAGAAAGAAGCTTCAAGAAAGAATAATCAAAGAGAAA
GTGAAGCTTCCGCCATACCTGAGCACTGAAGCTCACTCTTTGCTCAGAGGGGTAAACTAA
ACTCCATTTTCATTTGTTGTCATCTTTATTTTCACGACAATCATAAACAATAACAGGAAT
TATTCTTCTTCACAGCTGCTACAAAAGGAGCCGTCTAAAAGATTAGGTAGTGGACCAAAG
GGAGGGGACGACATAAAAAACCATAAATGGTTTCGACCTGTGAACTGGAAGAAATTGGAA
TGTAGAGAGCTGCAACCGAAATTCAAACCGGATGTCAGTGGAAATGACTGCACAGCAAAT
TTTGACCATTGTTGGACAGCAATGCCCCCCGACGACTCACCAGCTCCGACCCCAACAGAT
GGTGGACACTTCCAGGGATATAGCTATGTTGCTCCTAACCTTTGGCTTTCATCATCTGGA
TAGAATTGCTGATCATGGTGTTTTCACTATATAATGGTAAATGCAACTGTACATGAGTCC
TATACTGCCATTGGATTATTGCTTGTTTCACAATTCAGTGACTTGCAATCTTTCATATAC
TTTCAAATGTTTGTGTTGATTCAATGTGACTTCTTCTAGACCTCCAAGTTCTCTCTGTCT
CTCCTGTGATCAAAAGTACTGTTTTTTTTTTTTTTTTTTTTTTTTTTTT
>Locus_40844_Transcript_1/1_Confidence_0.000_Length_306
CGAGGGTATGTCTAACAAAATTTGCCCCCTCTCCTTCCTCTAAATCTGATGGTTATCTGT
TTTGTGATGATAAAGCGTCTTTGAATATTTTGGATTTCTCTGAATATTTTATTAATGCTG
CTTCTGGAAAGCCTTCGAATTGATAAGTAGACGTTAAACTTTAACTCAATTTTAATTGAT
TTTTGTTATGACTTGTTTAAAAAATTGCTTAAGTTTCTTTATTCTAAGCCCTGATGTGGA
TGGGTTGAATCAGTACTGTTTTACGCTGTGAGGTTGACATTGTCTTTATTGTGTGGTGTG
GATGGC
>Locus_31231_Transcript_1/1_Confidence_0.000_Length_1481
GGGGATTTGATATTTAAATTTTAAGAACCCAAAATTATTTTTCCCATGAAAAAGTAACCA
AAGCATATTCCTATTTGTTAAGGAACAAAGAAGAACAATTGAGTATTCTATTCATAAATT
AAACCTACAATCCGTCATCATAACAAATATGACAAAATCCGGAGAGAAAAAAAAAACAGA
GAGAAATGTGAACCCAAAGAAAGAAAGAAAGAGAGAGAGAGAGAGATTATGTTTAGGTCT
CACAAATAGCAAGAATCTGAGAAAGATCAAGAAGCAGCCCTATAATCTTGGCCTCTTTAT
TTTCAGCAATTCACTTTCCTATTTTCTTCCCCTTCTTTTCTTTTCTTTTTTGGCTAACAA
TTTCAACAAACAAGCAAAGCAATGATTCCTAAAGAATTTTATCTCTCACAAAAATATCCC
ACAAAATAATTTTGTTCATTCCATATCAACAACATTTTACACACCATCATTCATTTACAA
ATCCACAAAATACACTCGAAAAATCAATAAACAAACATCAAATTACAAATTTGATCTCCA
TAACAGGTTATGGAGACTGAATTGTAAAGTTTGACCAAAATTATAATTTAACTACAAAGA
AAGAAGGAATAGAATTATGGAATGGGATAAATTGTTTTTTTTATATATATAAAAAAGGAA
AAATGGCACATTTTTCATAGAATATGAATTCAAGTGTGTTATTAGCTTCACTGCCACGAT
GGGAAACTTTTGTTTACTTTAATCCCAGCCAAAACGAGGTAGCAGAAAAATCTCCGCAAT
CTTTTTGAGCTTTTTGATTAAATGCCAACAAAATTAATATTTGGTGTATAATTGTGAAAA
AAAAATATTTATTCACAAGCTTGAATCTCAGCCGTTGACATAATCAAAAGGATCAAAAAG
AATAGGAATCTTCACCGTCCGTTTTCAATAAGGCAAAAAAAAAAGATATACTTGCGTACC
GATCGGCCGGCGATTAACCCAATTCCTAAAACTTCCAAATCCTCTGCCGTGTGTTGTAAT
TACGATCATACCCCTGAAAACCATCGGAATAACTCGCTTATTTCCTCTCCGACGCGGCTG
TTCTCTTGTTCCCATTCTCCCGCGACTGTCACCTCACTCCGTCGACTACTTCCGGTGAAG
AACCTACCGGAGCCTCGGAAAGACAGTGCACGAGATGACACAGAATTCGAGAGCCTATCG
ACGTAGTCCTTCAGCCAATTCCTTCCGGACCCGACGTCCGCCGCTAGGCTTCGCTCTGTA
GATACCGCCGATATGGGAGCTTCAATGTCCTCCTTATCTGAGACGCTCCTCCGGTGAGCA
TTGGTGAAGTTTACCTCAGAATCTTCTTCGACGAAATATTCGAACGATCCTATCGAATAC
GATCTCCTTCCTTCGCCAGAGTCGGAAGGCGCTTGTCTACGGCTAATACTGCCAATCTCG
AGCCTAAAACTGTCCCCCCCGCCGCGACCTTCGGCGGCATA
>Locus_6681_Transcript_1/4_Confidence_0.333_Length_1471
TTTTTTTTTTTTTTTTTTTTTTTTGGTTTGGAGTTGTTTCTTTAAGAAGTGTGCTTTTTG
CTTAGCTTGTATGAGGAGTTGTTTCATGATCAAGGAGTTTCTTCTTCTTCACTCACTGTC
GAGAAAAAGGGGTTTTTTGTTATGGAAAGAAATTTGTTTGGCTTTATGAGCCTTTGAGGT
AAAAGGAACAATAAAATTAGAGGATTTAAGAGGTTCTCAGTTGGTGTTTGATTCCTTTTT
AGTTTTCATATCTCTTTAGGGCTTAGTGGTCAAGTCTTTTTGTAATTATTCGTTAGGTTG
TGTATTACTTGAACTAACTAGCTGCTAAGTTACCATATAATTTTCCTCTTACTTAAGCCA
AACGTTGAATCAACAAATTTGTGGTTTATGTTTGTAATGACTAAGAACAATTCCTTTGGT
AATGACTGCAAGTAATTTTTACTGATTGAATGTGTTACATTACACGTACACTATGGGACT
TAGAGGGAAATACATTATTATTTTACATCTCACATTGATGACAAAAGAACTGGCTGAGAT
ACGTGGAGGTGATTCTTTCTTCTTTTTAGATGCTTTATTTAAATTCGGAGGATGAATTGT
ATATGATTGGAAAGGTTCTAAATTTGGCATTGTGGTGTTTGTTAAGTAAGTTTTGCCACT
TTTTATAAACTATTACGATCTTCCTCGAGTAAATAATTAGGGGTTGTAGAGGCACATGAG
CTTGTTAAAGGACCTATAGGACATAAATTCAATCTATGGTGGCATCTACCTAGGATATAA
CATCGTAGTAGTTTCTTTGGCACTAAAATGTCGTAGGGTCAGATGGGTTGTCCTCCGAAA
TTGATCAAATGTGTGTAAGTTGACAGACATTCACGAATATTAAATTGAAAATCTTACTCC
CTTGAGTAAGATTTGTTCAAAATAGAATATTTGAACTAATAGTAAGTTGACTTTTTTTTT
TGCGATCAACCCAAGGCATTTGAAGAAGCGATTGCGGAATTGGACACATTAGGTGAGGAA
TCATACAAGGATAGCACCCTGATCATGCAACTCTTAAGAGACAATCTCACCCTTTGGACT
TCGGATTCGCAGGACCAGTTAGACGAGCCATAGATGGCGTCATGGAGTCGAAGGTCTGTT
TTATTCCCCTTTTGGAGGAGGTGGGCTTCGAATGTCATTTTCCTTGCTTTGTTCTAGTGT
GTAAATTTGACAATGGAGAAACCTGAAAAAATTGGAAGCATTTGATAAAAACATTATCCA
TTAGTTATGAGAGTATGTCTCTTAATTCATGTAGGATCTCATTTGGTTGAAACCACATGT
AAGTAAAAGACATTTCTAATGTTTTTTCAATTGGCAAAAAGTCCTTTAATTGAATGGTTT
TTATATTATTAGATTATCACTTAAAAAAACCATTAGTAGCATACGTGGTTTTTAACATCT
TTAAATAAAAATGGTTACATTTTATTAAAAA
>Locus_48705_Transcript_1/1_Confidence_0.000_Length_215
GCTGTTTGTGTGTTCTTGAGTATCTCATGTTAGGTTGGGTACCTAACTGATTCCTAGTCT
TTTCCTCTTCTGTTTGGTATTTTCATCAATATAAAGCAAGTTTCTTATTAGTTGAAAAGA
AACACAAGAAGGACGAGTGCTTTGATTAAATATGAAGACTGGATATTTCCCATTTTGCTT
CATAAGGACTCTAAATGCAGGATCTTTGACTTGAG
>Locus_30183_Transcript_2/3_Confidence_0.600_Length_705
ATCTTTAACGTCAGCTAAGAGCCTGAAAGGAGTGCTCGAGTATTTAATGCAAGAGTTTGG
CAACCCTCCTGTCATTATCTATGAAAATGGTATCTCTCTATCTTGTTAAAGAATCCCATT
TTTCATATCATTTAACTTCCTAATTCTATTTGTTTTTAAGAACACCAGTGAAATTAATTT
GTGGTGTTGGAAATGATTTACTTATAGGTTTTGAAACTGAGAGGAATTCATCGTTGCAAG
ATGTGGCAAGAGTGAAATACATGATGGAACATATTCAAGTAGTTTTCGATGCATTGAGGA
ATGGATCAAATATGAATGGATATTTTACATGGTCATTTATTGATGTGTTCGAGTTATTGA
CCGGCTACAAAACAAGTTACGGATTATTCTACGTAGATCTGGATGATCCTAATCGAAAAA
GATATTCCAAGCTCTCTGCAAAGTGGTATTCCAACTTTTTAAAAGGGAAAGCTTCTACTA
ATTTAGATTCTGATGCGGCTACGAAGCTCTTGTTTTATTCTTAGTGCAAAAATTAGTGTA
AAAGGGAAACTATTATACCCTTGAAAAATGTCAAAAGAAAATACTAAATCAGTCTAGTTC
TTTAAATATGTATCAACAACCCACGTATTAAAAAGGAAAATCATATCCTTGAAAAATAAA
ACATAAGATCGATCGGTATTACTATTGATCTTGAATCCAAACAAA
>Locus_6151_Transcript_7/10_Confidence_0.458_Length_2264
CTCTCCTTTCATTTAATACACGAAGCTAACTATAAAAAGTTTAAATAATCAGACTGAGCT
CGACTCATTAATATTGACATTCACATATTCTTTTATCTGTAGGGATTGAAAGTTCAGATG
TTAAAATTAAAGAATTAGAAGTAATATGATTTAACCATGTTTGGAGTATAAAGTATATTT
TAATAAAAGAAAATTATGGGAGGACCCACTAAGGAAAATTTAAAAATATATTAAAAATGG
GAGAATCATCTTCCACCTTTTGCTTTTGTGTGTTGTAAGTCGTACCGGAGTTTCTTTTTT
CTGTGGTTTGAAATTCAAATTTTGAAAGCTTCGATTTTCCGACATGACAAAATAATACCC
AGAAACCCCATTTTCAATAATACAATCCCAACAACACCCATTTCTCTCTCTTCCCTTCTT
CTTCCTTTTGTTTTTGTTTTTGTTTTTGTTTCCTTTCACTTGGGAGCTTCCATGGCAGAT
TCAACATGCCTCATGCACCACCCTTTCTCTTACACTTCCGGTTTTCCTAATGAATCCATG
GAGGGTAATAATCTTCCAATTCATGCTCTTTCTCAGTCGGTCTCCTTCGGGAGATTCATG
TCGGAGTCTTTGTCTTGGGAGAAATGGTCTACGTTTTCCCACAATCGATATGTTGAAGAA
GCTGAGAAGTTTTCTCGCCCCGGTTCTGTTGCTCAGAAGAAAGCTTTCTTTGAAGCTCAT
TACAAGAAGATTGCTGCTCAGCGAGCTGCGGCCTTGCTTGAGCAAGAAAATGCTGCTTCT
TCTTCCAAATCTCTCGAACAAACTGAAACTAAACAGAATGGCTCTGCTTCTCCGCAGACC
TCAATGTCGACCTCTAATGGCGTCCAGCAATATGGGGTTGAGGTTGTAACTGGGCAAGAT
TTTGTCACCATTGCTAATGGTAATGGCAGTTCCGACGGTTCTTTGCTGAAGGAGGAGAAA
CTTGATAGCAGGGAGGTTGAGGGAGGTGATTCTGGCCTTGCCCACCAAGTGATCGAGGAA
ATTACCCAGAAGGTTGTGGGTGTTGATTTGAATGATGGGCTGACTGGAAATGAGTTCAAT
CGGACACCCCAGATGGAAATATCTCTTCCTAAGAGTTCCCGTCAGAATTGGGAGCAACCG
AGCACCATTAGCAAAAAGAAAGCAGCTACTTCATCATCAAAGCTTCTATTGTTTGACAGA
TCATCTAAGATCCTCCCATCTACACCCGTCAAACCAATTTCTCCAGCTTCTTGTCTCAAC
AATGCCACTCCAAAACAAGTTGCCAACAAATACTCAATGGAGTCTGCAGATAAACGAAAA
TCTAACATTGCCACTCCAAAACGAGTGGCTAACAAATCTGTAATGGAGTCTGCAGATAAA
AGGAAATCTAACATTGCCACTCCAAAACAAGCTGCTAACAAATATGTTATGGAATCTGCA
GATAAAAGGAAATCTAATATTGCCACTCCAAAACAAGTTGTTAACAAGTGTGTGACGGAG
TCGGCAGATAAAAGGAAATCTACTCCTAAATCTCTTAGGATGGCTGTCAATTTTACACCC
ATTCGAGAACTCAACAAGTTGACTTCAACAGTGATGAGAAAGATTGAACGTTCAAGAGTT
GGGGCCAGTACTTCGAAACCTGCTAAAGATTGCTCAACTCCTCTTAGGACACCGAATACG
GTTGCCATGCTTTTCATTTTTGTCTACGATTGTATCTTTTGAACATGGGGATTTCTTTTC
AGTCTGTTATCTTTGGTTATCTCAGGCAATGAAGAATGAGTCCCAAAAGCATCCTTCTGC
TACACCCTGGTCGGAAAAGAAAAGGTAGTAGTTTCTCTCCTGTCTGCTATTTGAGTTTGA
TCTTCTATGTTTAGCAACTGCAAAGTGGCCTTGACATTTTGTATTTAAGTTTTCAATTCG
CCAGCTGATGGTGACCAAAATTCTTGTGTGTTAATTGCAGAAACAAATTGTACTCGCCGT
TTTCATTTACCCCTTTCAGCTTGCGAACTGATGAAAGAGCAGCAAGAAGAAAGGAGAAAC
TCGAAGAGAAGTTCAACACAAACGAGTCACAAAAAAAGGTGCAACTTCAAACAAAACTAA
AGGAGAAAGCCGAAACAGAAATAACTAAGCTGCGCCAAAGTTTCTGCTTCAAAGCCAGGC
CACTGCCAAACTTTTACAAGGAGCGAAAAGCACAGAAGAACGAGGAGGTTCTCAAGTGTC
ATCCCCCATCGCCAAAACTAGGAAGAAAGGGAAGCCCCAAAATA
>Locus_39160_Transcript_1/1_Confidence_0.000_Length_426
AAACAAATAAAGTTCTCCTTTTATTAAGGGGCTTTAGTCACACCGGAAAGAAAGGGTTAT
AATCAACCAAAGTTAGTGGCAGTTGGCTTCGGTCGGATATTTTTTGAGTTAATTCATTTC
TCTAAATTAAAGCTGGTAAAATTCTAGGATCACAAAAGTCTACATCGAACCGTTAATCTA
ATTTGGAAAATGGGTTTTGGTCTCTGTTTGTCACTTTCAATCTGCACTTTTGCTCTGCTG
CCAGTGACTCTTCACGATACCTGGTTTTGATTGCTTATTCTCAACTTGTTTGCATTGTTG
TCAGGATAGTGTTCGGGAAGATCCTAGAGATTTTTTTACGAGGAAGCTTCTCAACATAAG
ACCTCGATGGAGTCATCAACTTTTAGCCTCCTCGTGGTGTTCCTTCTCCAAGGATCTCGA
GTTTTG
>Locus_3253_Transcript_5/6_Confidence_0.538_Length_2336
TTTTTTCTTAGTTCTTTTGTTGCTTTCTCTTTGCCTTTTCCTTTCTCTTTTTCAATGGGT
AATTGCCTCGAAAAAGCTGGTTCTAAGGTCGATAACTCTCTCAACTCCCTCCCTAATTCA
GAAGATCCAAAAGCTCATGATAGGAAAGGTCATTCATCTGCTTCTTTGAGAGCTCCATCA
CTTGGGGGGAATACACCATCTAGAGGTCTTCAAGTTCATAGAACTGAAGGTGAAATATTG
TTGTCTCCAAATCTGAAAGCCTTCACATACAGTGAGCTTAAGAATGCTACTAAAAACTTC
CGCCCTGACAGTCTAATTGGAGAAGGAGGTTTTGGTCATGTTTACAAAGGATGGATTGAT
GAACATACACTTGAAGCTGTGAGGCCTGGAGCTGGAATGGTTGTTGCGGTGAAGAAGCTT
AAGCCTGAAGGTTTTCAAGGACACAAGGAATGGCTGTCTGAAGTAAATTACCTTGGTCAG
CTTCATCATCCTAATCTGGTTAAACTAATCGGGTTCTGCCTTGATGGGGATAGCCGACTT
TTGGTCTATGAGTATATGTCCAAAGGCAGCCTTGAAAATCATCTTTTTAGAAGGGGTGCA
CGACCACTTTCTTGGGCAATAAGGATCAAAGTTGCTATAGGTGCTGCTAGAGGACTTACC
TTTCTGCATGACTCTGAAGAACCAGTTATCTATCGTGATTTTAAGGCATCAAACATCCTT
TTAGATTCTGAATTCAATGCAAAACTTTCAGATTTTGGTTTAGCAAAGGCAGGCCCAACA
GGTGATCGGACTCATGTGTCCACTCAAGTTATGGGTACTCAAGGTTATGCTGCTCCAGAA
TATATTGCCACTGGTTTGTTTTCTCCCCCATATTTTATAAATCTTTGGTTTTCTTGAAGT
GGTTATTCTATCAAGAAAAATAATATAATTTGCATAAATACGTTTTGAGTTGATTCTAAA
TATCAATCTGATGGGTGGAATTACTGTAGGATATGTGCAATTTAAAGGTCGCTATAGTCA
TTGGTTGATGGGGATTCTATATCGGGGGATATCCATAATCCATTCCCCTTAACCCTATTA
TTTATTCTCATAATTACTCAACTTCTTGATAGATACATTGAGCTACCAAACTAAGTAATT
TGACTTTTTTTTCTCCATCTTCTGTTTTGATATATCACTTAAACGAATCTGCCTGTTTGT
CTGGTAGATGAAATCTAATTACAATAAGTCCTCTTAGGGGAAATCATTGGTGGTTTTTCT
CTTGAAGTGAATTGGTTGGCAAATCCTTGAGAAGTTTTCCAGCTAGTAGGATAAGATTAG
CTACTACTTACCATGAAATCTGTCTAGACACTACAGATCTCTAATACTTTATCATAGTAG
TTGATGGATAAATGTCTGTTTTCAAGCTACAGTGCTTAAGGGAACCAGGCAAAAGATGTT
CATTTTAGAGCTCCCCATTATACATTACATTTCTGAAATTTTATTGTTATACATGATGGA
TATATCTCTATATTTATTGCAGGTAGGTTAACGGCTAAGTGCGATGTGTATAGCTTTGGA
GTTGTGCTGCTGGAGCTCCTCTCAGGACGTCGTGCTGTTGATAAAACTAAAGTAGGCGTT
GAACAGAATCTTGTGGAATGGGCAAGACCTTACTTGGCTGATAAGCGCAAGTTATTTCGG
ATAATGGACATTAAGTTAGAGGGCCAATACCCTCAAAAGGCTGCTTACATGACTACGGTC
CTTGCATTGCAGTGCATTCGAGAGGCAAAATTCCGACCACAGATGTCTGAAGTTTTATCC
GCTCTCGAACAGCTTCCCCTGGTTAAGCATGTTGATACCCAAAGAGCAAACAGTCCAGGG
CCAAAGTCCCCACTAAGACATAAGTACCCTTCACCTTTAAATTCAACGACACCAAAAGCG
AGTTCTCCACTACCATCCAAATGAAAATCCTAAAGACCTTTGAGAAGGGATGGATCATCT
TTTCAGCGATCACCCAAGTGAATACATATCTTTGCCTTCGGCATGTTCGGTTGGCAGACT
GTAGCAGTCGGAAATTCCCGTACCCCCTTTCGTCTTCCCTCTCGTCTTCGGCTTGCAAAG
GATGATGATCTGTAAATGGAGATTAAGTTTGGAGGTGGGAAAAGGTTTGGCAGCTGACAC
TATAAATTTTGTAGAGATAACATTTTACCTTTACATAGAAGGAGATTGAAATAATGATTA
GCAGAGAGTTGGTTTAGTTTGGCATTTTACTCTGAGGGAATTTGTATTGAGAATTTGAGA
CTTGACAATCAAACCTTACAATATAAATGGAAGGTTTCTATTGGCTTCATAATTTC
>Locus_22761_Transcript_1/1_Confidence_0.000_Length_269
TGCAAGACAAATAATCAATTATTTGGGAAATTATATTCTCAAACAACTCAAATACACACA
ACTACGAACCTTTGAATCATTGGATTCAAAGGTTTATATGAAGATTATATAATACAAGTA
AAATAAAATAAAAACTACATTACTAATAATAATAAAAAAGAAAGTATGAGACCAACTAAG
ACCCATTTTCCAACACATTTCACTATCAAATATAATGCATATTAATGCAATGATATTAGA
CTTCTTTTCTTTTTTTTTTTTTTTTTTTT
>Locus_14630_Transcript_1/1_Confidence_0.000_Length_302
GAGAACTCCAGGAGGTATATTTTTAAATTTCTTAGACCCACTACTTTCACCCGTGAGCTT
CTTTCTTTTGCTAAATAACCTTTTAAAAATTATTTTCAAAATAAAAACCAAAATCTGAAA
ACTATAAAAAGTAGTTTCTACCACCTGTTTGTGTATTTGGAATTTGGCTAAGAATGCAAA
CCTATTCTTAAGAGATGTGAAAACCATGAAATTGTGAAGAAACAATCACAGTTATAAAAA
TAGAAGATTTATATATATATCAAACGAGAGGCCTTAGTAATTTAAATGTGATTCTGCTTG
GG
>Locus_4787_Transcript_5/6_Confidence_0.556_Length_1496
CTTTTTTTCTTTCATTGTGGATATGAAAGCTATCCTCATTTCCCTATGGCCATTCCTCTT
TCTTTATGCCTCCACCACCCTCCAAACCCTCACCAAAACCCCACGTCCGCCGTCCCTCCG
CCCACCACCGTCTGCTTTCCGGCGTCTTCTACTTTGAATTCCCAATCCAAGAGGCATTTC
ATCCTCAAAACAGCTTCACTCTGTCTAATTTCTTTCTTTCCAAAATGCCCAGTTGTTCAA
TCTTCTGAAAATTCTCCAACTTCGAAACCTGGCCTTCCTGCTATAGCAAACACCAAATCT
TGGTTTCAGTTCTATGGCGATGGGTTTTCCATTCGGGTGCCTCCTCAGTTTGAAGACCTC
ACGGAGCCTGAGGACTATAGTGCTGGACTCTCTCTTTATGGAGATAAGGCCAAAACAAAA
ACCTTTGCAGCACGGTTCGGGTCTCCTGATGGCTCTGAAGTTCTAAGTGTTGTCACTCGT
CCGACGAATCAACTTAAGATCACCTTTCTAGAGGTAGCACAATGATGGTTGTGAAGTTTT
CAAGTCTTATGACCAAAATGCCCAACATTCATTTTGTAATGCATCTAACTGGCTCTCTGA
TACCTGTCTTCTTTTTTCTAATCTTTTGGTAATTCAAAAGGGGATTGGTGTCTTCTTTTT
CCTAATCTTACTAAACATTTTATATCTTGCAACTCTTTCTAAGCTTGGTGGCTCTTTCAT
ATCAAGAAGCTCTACCTAGAGAAAATCCCAAAATGCAGTCTTAAAATGTTTAGCAATGTT
TTGGAAAGGTCCGAGAGAATTCCTTCAATCTGAGCATCTCAAAAGAGTTTTTTGAAGTTG
TTCATGACAAACTTTTATGAGAAGATTTCGCTTAGTTCCAACTTATGTACATGCTTGTTT
AGTTATGCTTATTTTTTATGGACAACTGTTTTAGGAGCTTCCATTCTTACTTGCAAAAAA
CAGGCGAAAGACATAACTGATATAGGTTCCTTGAGGGAGGCTGCAAAAATCTTTGTTCCA
GGCGGTTCAACTTTATTTTCTGCCCGAACGTTTAAAATTAAGGAAGATGAAGGCTTCAGA
ACTTATTACTTCTACGAGTTTGGGAAGAACGAACAACATGTTGCATTAGTAGCAACTGTT
AATAGTGGACAGGTGTTTGTTGCTGGAGCAACTGCACCATTGTCCAAATGGGATGAAGAT
GGCATAAAACTCCGTTCTGCTGCCATATCTTTAACAGTGTTATAATCAATTGTTGATAAA
TTTCATTTCATTAGCTTGTGAGTACTCCCTAAGACTTAACTCTCATGTATTCGATAGCAT
ATAAAATCTAGGACTATAATCTAGGCTAAAATCTTTGTAATCTAGACTAAATTTTTTGTA
ATTGTGAGCCTGAAATGAAATTCCATTTAATATAACTAGGTCTTTTTGTAACTATGATCT
TAATTTGATTTTGTTGCATTGTCTTGGAGTTCCTTCTTGTAGTTTGTCGAGGTCTT
>Locus_27877_Transcript_7/11_Confidence_0.500_Length_4165
TTGTTTCCAATATTCAATTGTATCACTGTTGTCAAAAAGTTTTCATTTTCACATGGGGGA
TCTGGTATTTCACCTCCGTACATTTCTACTTGCTTTCTGATTTCTTAAATGCAAACAAAT
GTCTTAAATCAGCTAACCATCAGGAATTTTCCTTGAAGCCCTGAATTTTTTTGTCATCTC
CACTTAAATATTTTCATCTGGGTTTTTGGGTTTGGTTCATTGTAGCCCATTTCAGCTGCT
TGGATTATGGATGTTTGAAGATATCAGGACTTTGAAATGAAAAAACAAGGAGACCCATTT
CCTCAAAAGTTCTGAAGCAATTTTGGGGTGAGTTTTGTTCAATCTCATTATTAGGGAGGA
GGAAAAGAGTTTCATTCCAGACCCACATCCTTGGAAATTTCAAACCAGGCAAAATTGAAC
GGTTTGAGCTTAATTTCTTGAGGAAACAGTTCGTGGATGATGGTGGCCAAGAGCTTCTTT
GTTTTCATTTTTCTTGTGGTGGATTGCTTCATGTTCTTCAGATTTGCAAATTCCAAGGTT
CCCCAAGAAGAGGTTGATGTGCTACAGCAAATTACGAGAACATTAGGTGCGGTTTATTGG
AAATTCAATAGTGACTCCTGTGTTGTTGAGATGTTTGGGGTGACAGAAAAATCTCCCAGG
GGATCTGAGACTATAATTGATTGTGATTGCAGCATCGAGAATAGCACATTTTGTCATGTC
GTAAGGATAGAATTAAAAAATCACAATCTGCCTGGTGTTCTTCCACCTGAAATACTCAAA
CTTCCTTACCTGCAAGTAGTTGATTTTGCTTACAACTACCTTCATGGTAACATACCTCAA
GAATGGGCTTCAACACGGCTGACAACAATCTCTCTTCTTGTTAATCGGTTGTCAGGGGAA
ATATCAGATGCATTGGGGAATATTACTACTCTAACATCACTGAACCTTGAAGGAAACCAA
TTTAATGGTGCAATACCATCACAACTTGGGAGGTTAAGCAACTTGCAATACTTGTTGCTA
TCTTCTAATCAATTGACTGGCACAATACCGACAACGTTTGCCGGTTTGAAAAACTTAACA
GATTTCCGGATAAATGATAACAACCTAAATGGATCCATACCTGAATTCATAAAGAATTGG
ACACTACTTAAGAGATTAGAACTGCATGCAAGTGGACTTCAGGGACCAATTCCTCCAAAA
ATATCCCTTCTGAGGAACTTACAAGAATTAAGGATCAGCGATATTAATGGGCCAAAGCAG
GATTTTCCTGAGTTGACAAACATGACGGGCATGGTTAGATTGGTTCTGAGAAATTGTAAC
ATTGCTGGAAAGGTTCCTTCATACTTGTGGACGTTACCAGTCATGGAAATGCTGGACGTC
AGCTTTAATCAGTTAACTGGGGAAATTCCAGAGGATATAAACATGGAGCGCATTAGATTT
CTCTTTTTAACTAGCAATATGCTGAGTGGCAACCTACCAGAGTCAATCTTGAAGGATGGT
ACTAATGTCGATCTTTCATACAATAACTTGACATGGCAAGGCCCTGAGCACCATGCTTGT
AGAAAGAATTTGAATATGAATCTGAACTTGTTCCGAAGTTCTTCAACTAGCAACACCTTG
TGAGTTACTCTAATTTTATCCTTTTAAATGAAATTCACTCTTGCAGACTACATGATCATT
GGAGTATAAGAAGAATTGACACACACACATATTTTTTGTGCTGATATCTGATGTCATTGC
AGACAAGAAAGTCTCCCCTGCTTAAAGGATTCCATCTGTTCAAAATGTAAGTGATGACCT
TTTTTTAGTTACCAGAAAAAGATAAAAAGGAAATGTGATACATGCTGTTTCCTAGTTTCA
TTATTAGAAAGCTGCGTGGTAATTCCTTCATATTTATATATAGAGGGAGAATATGTAGAG
AACCTTACTAGTGGCTTTTGGTTCTACTGCAGTTACTTTATCAATTAGAAAACCGTTACA
AAAACTTTAAAAGAACAGGAAAGGAATATACAATTTAAAATGAACATAAAAGGAATATTG
ACAGATTCAAAATGTTGGTTCGTCAATTCTGGTGGGAATGACTTAACGATGGAGGTAAAC
AACAGAAACATTCTCTACAACGGGGATGCAGATGTTGAAGGTGGGACAGCAAAATTCTAC
ATTGATCGAGATAGCTACTGGGGATTGAGTAGTACTGGAGATTTTATGGACGATTTTGAT
TACCAAAATACACGCTACACTTTATCCCTGCCTTCATCAAATTTGTCCGAGCTATATTCA
ACAGCACGTCGAAGTCCAATTACGCTCACTTATTTCCATCATTGCTTGGATAATGGAAAC
TACTCAGTGACACTTCATTTTGCTGAGTTACAATTTACAAATGATAAGACATATACAAGC
CTTGGAAGGCGGAAATTTGATATCTACATTCAGGATAGGTTGGTATTGGAGAATTTTGAT
ATCGATGAGAAGGCGGGAGGAGCTCAAAAACCAACCGAAATGCAGTTCACTAACATAAGT
GTAGTTAACCATGTCCTGGAAATCCGATTCTATTGGGCTGGAAAAGGGACAACGAGGATT
CCTGATAGAGGAGTTTATGGTCCACTTATATCAGCTATTTCTGTTTATTCTGATCTTAAA
TATTGTTCAATCCGTGAGAGTAGTAAAAAGAAAACTGTGGCGCTTGTGGTTGGCATTACC
GTTGGATCGTTATGCCTTGCTACAATCATCATAGTGGGACTTCTTTGGTGGAAAGGCAGT
ATTAGAGCAATCAGGCGCAGTAAAGGGGGAACAGATCTTGCAGGAATAGAAGTGCAAACT
GGAATTTTTACCTTGAAGCAAATAAAAGCTGCCACCAATCATTTTGATTCTTGTAATAAA
ATTGGAGAAGGTGGTTTTGGCCCTGTTTATAAGGGTCAATTGGTTGATGGTACTATTGTA
GCAATCAAGCAGCTTTCGTCGAAATCAAGGCAGGGAAATCGTGAATTTCTGAATGAGATA
GGAATGATCTCTTGCTTGCAACACCCAAATCTAGTCAAGCTCCATGGATGCTGTATTGAA
GGGGACCAATTGCTGTTGGTGTATGAATATTTGGAAAACAATAGTCTTGCCCGAGCACTA
TTTGGTCCAGATCGCAGTCGGCTTAACCTAGGTTGGCCAACTAGGCTTAGAATATGTATC
GGTATAGCAAAAGGCTTAGCATATCTCCATGAGGAATCGAGCCTCAAAATTGTTCATAGA
GACATCAAAGCTACTAATGTGCTACTGGACGGTGAACTGAATCCTAAAATATCTGATTTC
GGTTTGGCTAAGCTCGACGATGAGGAGAAGACTCATATCACTACTAGAGTGGCTGGGACC
ATAGGATATATGGCTCCAGAATACGCACTTTGGGGTTATTTGACCTACAAAGCAGATGTT
TACAGTTTCGGAGTTGTGGCCTTGGAAATTATCAGCGGAAGAAGCAACAATGATTATGTA
CCAAGTGAAACTTGTGTTTGCCTTCTAGACTGGGCCTGTCACTTGCAACAATCTGGGAAC
CTCATGGAGCTGGTAGATGAGAAGTTGAGGTCAGAAATCGACACGAAAGAAGCGGAAAAC
GTGGTGAAAATAGCCCTTCTTTGCACCAATGCTTCACCATCGATAAGGCCTGCAATGTCG
GAAGTGGTGAATATGCTCGAAGGTCGGATGAAAATTCCAGACCTGATCCCAGAACCGAGC
AGTTATAATGAAGATCTGAGGTTCAAGGCAATGAGAGATATGCGTAGACAGCAACAACAC
AGCCAAAGCCTTAGTGAAAGCCAAACCCAAAACTCCACAATGCAAACATGTGAGTCTTCC
TCTACATCTGGAAATGAGTTCTATAATATTAACCCAAAGTCGAGATCATCAACAACTTGA
ATGACATTGTTCATAATCTTCCAATCAATCAGTAAGCACATACCACTCTATGCCTTGTGT
CTTTCTGAGTAAGAACATTGTTATGGCAGTGCCCGAGAGATGAGATAAACTCGGCGATTG
TTCGCCCGGCGATATTCAATGAGTTGTGGAAAAAGGAAAATTCTTAATTCTTTCTCATCC
TTGATTTTGTACAGTTATTATGATATGTTTAATCTATCAAAGCCGATTCTTCAGAAAGTA
TGAACTTGTAGGTGGCAGTTCTTTT
>Locus_27058_Transcript_1/1_Confidence_0.000_Length_251
GTTTGTCCTGTTCCCGCCCCCGCTCCTACTGTTCCTCCATTCCTATATCAACAACAATTG
TCACAATTACAAGAAATGGGTTTTCATCAAGTGGATTTATGTAAGTGGTTACTTTTAAAT
AATCAAGGAGATTTTCAAAAAGTATGTGATTGGTTATTACGTGAAGCACAATAAGGCAAA
CCCAAAAATGCATCAACACCGTCACCCGTAACGCCAACCCGAACCTCATTCATCAATCAC
CAAACACAAAC
>Locus_42595_Transcript_1/1_Confidence_0.000_Length_267
AAAATATATCTTTCTTCACATATAGTTAACGAAGTTGCATTTGAATGTTTAATGGATATG
CTTTATCCATATACAATCTTTTTTTTTAAAAAAATATAGATAAGTTGATTGATGAACAAA
CATATCATCATCTAAATGCTTAATTTGCGAGCCAAGGTAAAATTTTATCTTTTCGAGTTC
TTTCATCTCGAATTCTTTCTAAAGATATTCTATTGTCTTTGAATGCTCTTCAGGAGTTCC
AATTATACAGTTATAATAACAAATTAT
>Locus_4106_Transcript_6/7_Confidence_0.467_Length_2715
TTTAGGGTTCGTTGCCCTTTCCTTAAGCCCACTACCAAGTACCAGCCACCTTCATCTCCA
TTCCCCATCCCTCCATCTCTTTCATCTCGCATTTCTCCTCTCGCATATCCTCTTTTGTTC
CCTCTTCTTCCATCTCTTCGATCTCCACCGCCACGCCGGCCAATATCAATCATCTCCTCT
TCTTCCATCTCTCAGGACACTTCCCAATATCAATCCTTCCCAACATCAATCCCAAATCAA
ACTAGCACAAGGCATGAACTTGAAGAAATGAAAAATTGAAAGATCATAAAATTTCAATCT
TACGAACTTGAAGAGGAAAGGGGAAAAACTCTAGCAGGCGTAGGAGAGCTGACTACGGAG
GCAGGCGAGAGGTTAGTATTGACGCACGATGCTGGAAGTTTGAAAAATTTACTGAAATTA
GGGCTGGGTATAGTCTTATTAGGGAAATTATAATGAATCAGAATAGGTTGGGGTTTCATT
TGTGCCAATTTATTGTATAGAATGAATTTTCTTTTCTTAGGCTCAAACCATGAATTTAGG
GCTTTGAGAAAGAAAGATATAATTTGAGTTGAATATTGAAAGTTCTCTAGAACTGGATTA
AGCGTGATCCAATTTGTAATACAAAAATTCTTACATTTCCAAAGTTAAGGAAATAAAAAG
AAAACAACTTCGATCAAATACCAAAAAATTAAGGGAAAAAAAAACGAAAACCGATTTCGA
AACTGAGCTTATATTCGATTCGGTTCGAGCTGCACAACGGTGCGGTTTGGTTTTGCATAC
AATTTCTTTTTTAATTTTCAGTTCGGTTTGGGAAACCGTGTCCACCCCTATCGATTGGGG
TCGCTGGCTGTGGATCCTGCTTTTGTACGGGTGTTGGGGGAAATGGGAACGCTGGGTAGT
ATTTAAGGATCTTTTGTGTTAGAATTAGTTGTCTTGAATTTTGTGATAGAACTGTAGTTC
TTGGGAGGAGAGAGTTAGAGACCACTCCTCTTATTTGGCTGGGTTTAATGTGCTCTTTTG
TTAGTTATTTTCTATCAAAAACATTCCCCTGTTCTGTTCATTTGTGTTCTTTTATTAGTT
GTGTTGCCTGTTGCCTTGCAGTTTGGAAAACACTTTGGCACCAAATAGTTCGTCGAGTAA
TTTATCCACAATTGGAATTGGGTACTTGTTAGGAATAATGGGCTTGATTAAAACCCCTAC
AATCTCAACACCAGCTTCATCTTTCTTTCACGAATTAAAATTTTGATCTCATCTTGGCTT
GGTTAAAATCCTTACTTGGCTGGATTGTACTAGTTAATTAACATTTCACGAATTAAGCTT
TTGATCTAATCTTTTGGAAATTGAGGATGTCTGAAGCATTCTCTGGACCAGTTGTTCAAT
TGTATGGTCACAACTCCTACATGTTTGCAGTTTCCTTGGTTTTGAATATCATCGCATGCT
GTTGGACAACTGTAATATATTGTTGGTCACATTTCCAATGGTGCTTGTTCAAATGCCCTG
TGGGGTAAGTTTGAATTTGCCGCTTCTACCACTACATCAATATATTTATCTCACTTCTGT
GGTTAGGAATCTGTCGGTGAGGGAGATTCTCAAAAATCAAACTAGGTGTACATTAGAGGG
ATTGGATGTCTAAGCAGTAAGCGATGCTTGTTGAATTATCTGATTGAAACATACCTACCG
TTCTATGTTTCTAAAGACGGATTTTTCCTTATTGTATAAACTAGAATAAATACTAGTCTT
CATTTGTAAACAAGCAGGTTCTTAATAATTAAAATTTTGTTTGCTCTTTGTTTGCACCCC
ATATTGTTTAATCATCATTTGATCCTAGTTTTATCTGTGAAAGTAGGAACTTCATCGCAT
ACCAAGTTGGCCGGTGAATTATTTCATCAGAATTAATAATTCTGAATGTTTGTTTCTGTT
TTGCTTGAAGAGGAAAGGGGAAAAACTCTAGCAGGCGTAGGAGAGCTGACTACGGAGGCA
GGCGAGAGAAAAAGAAAAAAATGGGTTTGAGCCAAATTAGATTTTTTAGAAGGAACATTA
TTGTCAGTAGCAAAGATCTAATACAACTGACGTCGGTACGATCATTTGCTGCCGGGGGAA
AATCAAAGAAGGGATCTAAAGGGGGTGCAGCTGCTGATGCTCCTAAAGCATCAATTCTAA
GTAAAGAGGTGAAGTCTACGACTGTAGTTGGTGCCAATATTCTCAAGGAAGGTGCAGATC
CAAAAATTATGGCAGACTCAGAATACCCTGCTTGGCTGTGGCATTTGCTTGATAAGCATC
CACCTCTAAGTGAATTACGAAGGAAGAATGCTGAAAGTCTTCCTTATGCAGATCTCAGAC
GCTTTGTTAAATTGGATACTCGAGCAAGGATCAAGGAAAACAATTCTATTAAGGCCAAGT
AACAATATAGTAGAGGCAGACTTTGTTTTTGTTTCTTTTGTGAATGTAATGCAACTCTTT
GTCAAACTTTGTATCAATGTGCAAGTCCCGACTTGCATTCTCTCCCTTTTAGTTACTGTC
TGTTTTCCAAGTCCATTTTAATGTACTAATTTCAGATGAAATTCGACAAGTTCGGCTTAA
TTTGAAAGCCAATCTTGTTATATTTCTTTTGCTTTTGCAGTAAAAATGAGAGTTGGAGAG
TTAAGTCAATCTTGTTATATTTCATTTGAATGCATGAATGTCCCCTTTGAGTAAATTTAT
GAAAATAGAATCTTG
>Locus_16275_Transcript_1/1_Confidence_0.000_Length_1059
TAGGATTTAAATTGATGGGTTTTGTTTTGTTTAGTCCCCCCCGTCCTTGGACAAAAAAAG
CTGTTACTATTGTGGTGTCCTTGAGGGCCATATACCGAAGAAAGATAGCCATAAAGTAAA
GAAATAAGAAAGAGAGAAAGGCAATACACAAGGATAGAGGAATCCTTTATCCTCTTATTC
TTCATCTGTCAACCCTGACTTTATTCCAAAAGATAATTAATGCCTGTACCAATATTCCCT
TAAAAAATTTCTACTCCTAAAGTTAACACATTTTCTTAAATGCTTCATTACAGTCAAACT
AGTACTTATTAATGTCCTTATCCATGACTCCACATGGTTGTTAATTACATCTAATTTCAT
TTACAGGCTCCTATTAATAGTTATTACTTACAGGAAAAAAAATGAAACTATTGAAGAAGG
AGAAGAAGAAGGGCAATTTGGACATTAAAGTAAAGGTTAGCTAAAAGAAGTGAGATTCTC
TCTCTTTTCTTTTTTATATCACAGGATTTTGGGAAATGCAAGCAAAGATGAACACAGTTC
GAAGTGGGAGGCTTTTTGAAATGGTTTATTTGGGAAGGAATATGAGAAAGCAGGTGTTTG
GATGCAGATTTGTGATTGAAACAACATAACATGAATTGAATAGGGTTTGTCCAAACCTGG
ATAAGGATGAGATTTGAATACTGATCTGTTATAAATGGGTTGAAAGTTTCAAAATTTGTT
GGTGGGTTTTTAGAAAACAGAAATCACAGGTAAGAAAGAGCGACGGTTTTGGAAGCAGAA
GAAGACGGGCACGTAGTTCAAGGTGAGAAAGAAGAAGAAGAAGAAACTGAAATAGAGCCA
TTGGAGTTGATATGATCAATGAAGAATATGATTGCTGTTTCGAGTTCTTTTTATCGGTGA
ATGCGAGTGATGAAACTTGCTCCATTTTGCATTCCTAAAGTTACCCTTTTAGGTCTTTTG
GACCTAAACAAAGTGGACCCATATCCTGAACCCTTCAAATTAAGGTTAAACCATGATTAA
ACTTTAACTCAATTGGTTGTCTATCGAATTCAAAAAAAA
>Locus_34272_Transcript_1/1_Confidence_0.000_Length_372
TAGTATTATATCTTAACCACCGGCGGATTTAGTATAGACCTAGCCACCGGTGGGTATTTA
GTATATATGTAACTGAAACAATGCCTCTAATAGTAGCTAGCCTAACAGTAAAACCGTCCT
CCAGCTCTCTCTACACCAAGATTATTTTTACTGGATTATAAAGCTCCCGTCAACAAAATT
TTCTGGCTTTGCCACTGATCTTTTAACGCTAATTATTGTGATCCTTTCAAGATATCCACC
ATCTCATGTTATAATACCATTATTGCAGAACTGTATGTTGATGAAATATTGCCTTCTGTA
GTTCTAATCCATTTTGTTAATTATGTTTCGACAGATACTGATATGAAGACTGGTCTTGAA
ATTTTCTCGAAG
>Locus_39797_Transcript_1/1_Confidence_0.000_Length_491
CTTCAATCCCCAACTTCCTATTTATAAACCATCTAACTACCACCTAACTAATTACCTTTA
TTTACCTTTATATCCCTATCCTATACTAATCTAGGTATCTAACATTACCCGGCTCTTCAA
AAACACCTTGTCCTCAAGGTGTGGTTTTTTTAGTTATCGACTATTTTCAATAATCTGCCC
TTCAGAAAAAAAAAATCCTCCATCAGCTTTGTTTTTTTTAATTATTTTCAGCTCTTTCTC
CTCTAGTGGGCTAGGCCCATAATCAATTTGTTTTGTCAAATGCCCTCTACCTACTTAATG
TTGGGCCTCCATTGTATTATTTAAGATAAGTTGCAGCCCATTTAAACAGATTTTAGGGTT
TAGTTTTCTTTCCTCTAACCTCCTTTTCTATCCCTTTCTGCCAGGTCATCAGCATCATGG
CAACATCTTCTTCTTTACGTATCGCCTTCTCGGACAACCACCATTTGCCGGCGTTTTCTT
CCTCCTTCTCA
>Locus_4616_Transcript_5/6_Confidence_0.308_Length_1096
AAAAAACAGAAACTTACATGAATTCAAAGCTGTTCATCAATCATTGAGTATAGGGTTTCC
TCCTGCTCGAGGCAAGAGCTAGTTCCAGAAAAACAGAAACTCACTAGTCAACACACGGGA
GAAAATCTACTTTGACATAAAGAAGTAATTCTTGAAGATGAATTTTACATATGTTCAGAT
CAACATAGAAACAACGAAGAAAATTGACAATACATGGCAGTGATCATCATTGCATAGATA
TCTGCATTCTGCAACAAGAGCTTTTATTCCTTCATCAAGAGTGCATCCACAGCTCCTGTA
CCTAGGACGGGATGCAGGTCGAAAATAAAATCAACTATGAGAAGTGGCGGATAAATTCTC
GACGAGTTTCTTACATTAATGTTAGTTCTAAATTCAAAAGTCTCCTAAAGTTTAGTGAGT
AATTAAAAGATAAAGAAAATTACCAAATGCTTCAGAAGGAAAGCTGAGAGTCCATTTAAT
AAGTGAAAGGTTGGTAGGGAAAAAACCCAAGAATTCAAATTAAATTATGCACAAAAACGT
AAGTTTGCATGTGAGCAATGAGTTTTAAAATGTGCTATTTTCAAAAGTATATTTTGAGTG
TCAAAGCTCTATGTAGATAACGGGGCATTGTTTAGGCAACTTCCATGGTTTCCAGAAGCT
CTATGCAAGACTGAGAGTCCATTTAATAGCTACACGAGCTTCGTAGGAAAGAACCATGAA
TTCAAATTGAAATCTTGCACAAAACCTATAAGTGCAACTATGCATGTGAGCAAGGAGTTT
CAAAATAGTAAAATTTCAAAAGACACTTTTCAGTGTCAAGGTTTTTCTATGTGGGAAAGA
GTTTTGGATTTTGTTTATATAAGCTTCCATGATTTATGGAAGGCAATACTTATTTCAAAA
GGAAATCCATCCATTGTAGTAGCAACAGAAAATTCACACTAAAAAGATGAGGAAATTGTT
AGACCTCTTATATACACACTTACAAAAGGAGGGGCAAGAAGGGAATAACACAAGCTGGGA
CGTCTAGATAGACTGCTGAAAGAGAGGAATTCACCTAAGTGGGCCCCACGTTTATGATTG
AATATAAAGAAAGAAT
>Locus_24071_Transcript_1/1_Confidence_0.000_Length_466
CTTTTCCTTGTTTCAATAAAATTTTCTCGCTTCTTTTCCAAAATAACAAAAATTTAAGAT
TGGAATGAAAGAATGTAGGAGGTTCATCATCTCAACTTGTCTCTAAAATACGTTACTATA
GTTAATAGAATCAAGAAAACCATAACACTAAACTATAGGCTTTTCGAATGACAAATTGCG
CCTTTATACGAAACCTCAGCTCATTATCCTCAGAACTCAAGGACACATATGTACAACCTA
TAGAACAGATCCTATTCAAGTAAAGGTCGTTCTCAACTCATTATCCTTTCTCTCACTTAT
AGATATTAATCATAAGATCAAATCAAGATTTTATCTATCTCTTACAAGGTTCTTAGATCC
TAAATTCTTTTATTATTTGAAGGAAAAAGTTTGATTTCCGTTTAAGAAAAAGTTCCTAAA
CTCCTTTACTTACTCTAGAAGAACAATTATTACTGTAATTAGTAAA
>Locus_45300_Transcript_1/1_Confidence_0.000_Length_230
ATTAATTATGATGTTATTATACTTTTATCGAGATTGAGATGGTACAACTTAGCTAAATGC
AAGTTGATATAAACATCAAGATGGGATGCCATTATCATACAACTAACTGCATGTTTGACA
CAAGAAGTTAAAGTTGTGAAGATCAAATCTTGATTAAGCTAAAATTAGCAATAGAATTAT
TGTTCAATGCCTTTTTTTTTTTTTTTTTTTTTTTTTTTTTTTTTTTTTTT
>Locus_1376_Transcript_4/8_Confidence_0.583_Length_4450
TTGAAAACAAAACCAAAAGTTCAGATGGTTATCAAGTCCAAGTCCAAGCCTAATACACTC
TAAGTTCTAACAAGAATTGCTCATGAAAGATACAAACTATGCTTGATGGTCAGTATGTGT
ACACAATATCCAAAATCACAGACATTGATATATGTTATTCTACAGACTTAAAGAGAGGTG
AAAATACAAAAAAAGAAAACATATATCAAGAAAACAACATAACATGCCTGTAATTCCCAG
ATTAGACCAAAAAAACAACATATACTTTAAACTGAGAATGAGATTTTTTTTTTCTACCTT
AAAACTCACAATCAGAAGAGAACAACATTGCATCAAAGCATATCACCCTCTTCTTCTTCA
TTATAATTCAAATTCATCTTCAAGCTTCAATGCTTCAGCAGCTGCTTCTTCCTCCTCATC
ATCAACTACAAAATAAGGATTATGAGCCTCAGGCTTGAACTTATAACCAGTAAATACATA
GAATGCAAGTGTTGCCAATTCCCCAGCCACGACACTCGTCCATAGATACCGATACGAAGT
AATCGTCTCAAGTGCATAAACTACAACTCGAGTGAAGTAGATATAGCATATAACCACAAT
GTAATACTGTCTAAAAAGGGTCAATTTCATCAAATTCACAGCTGCTTTTCCATCGGTTCG
TGCAGCTTCGCGCAAGTTCTTGATTGACCAAACAATGGGGAACAAAACAGCACAGCAACA
AATCACATCAACAAGCAAGAACACCTGTTTCCATGTAACCCATTCTTGTTCAAATGGCCC
AGTTTCATCAATCACAACCTGAGCAATATTAGCCACCACTTGTAATGGAATCACAATCAT
CAAAACCTTCTTCTCCTTGTCCTGCAAATAAGGTTTCAAGAAAGACCAACCAGTGCCAAT
CAAGACGATCAAAGTGAACAAAGTGATACCCTTTAAGAAACTAAAAATGTAGAACAGAAC
ATCCCAACCATGGGCACTCCCAGTACGCTTAATATAAGATTTATCCTCAGCTTCACAGAG
AAGATTCAAAGCCTTCAAGATCACAACAGCAAGCATAAAGAAATGAATACCATAAACCGT
CAATCGCTTTTTGTAAAGAACATGAATCCAAACAACAGCAAGCGAGAAATAAATCAAAGA
GAAAACGAAGTAAATCCTCGGAAGGATGGTTTTCCCAGCAGATAGATAATCACGTCGAGC
GTTTTTGCCTTCAAGATTGTACATAGCGGATTGAACATCCATAGAAACCTTGAATTGTTG
AAGACAGTTAGCAAAAACGAGAGTGTATTGATCAGCATCAGTCTCGGAATAAAGAACACC
GAATCGGTCTTGTTTCTTAAGGGAATCAAAGGTGTAAACGGGTTTGACAAGGTCAGATTG
AAGAGCGCAAGAGATATCACCTTCTTCCAATTGTTGGATCACATGAAGCCATGATTCTCG
AGTACAAAGGAAAAATCCGACCTTGGAAAGATCGAGATCTGGGTTGGAATCGGAGAGTGT
GAGATGTGTGACGTTGAGCTCGAGACGACCGCCATGGCTGAAACCGAAGACATCGAAGGG
AATGATGGGTCGATTGTCATTTCTGATCTCGGTGAAACGAATCTCGGCAAAAGAAGAAAA
GGGTAAGAGGAAGATGATGAGAATAAACATGGAGGAGGAAAATAAATCCATGGCCGCCAT
GGCTATGAGAGCTGACGCTTTCCTTTTGAGGGATATTGTTGTTGTTATCTCCACCAGAAC
GAGCTGCTTGTAACTGAATAGTATACTTCCTTTGCAAGTCTCTCAGCTTTTCTATCAAAA
CTTGGAATGATGGCCGGTTTGAAGGTTCACTGTTGTCCACATGAAACAAATAGAATAATG
CTAAGAGCTACTGCAAAAACTCGGCTAAATTATCAAAAGTTGCAATTACAAAACTCACCT
TTCATAAATGTTTCACTTTTACAACTACACACTACGAGAAGAAATCTGTTGGAATGTTGG
ATGAAATGAGACCTGGGAACAGCGTGAATGTGACATGGAGTGGAAATTGAGACACTTGTC
CAAGTGTCCCAATGTGATTTCTAATCCGTAGGTATAGTTTTTTAACATTGGTGATAGGTT
TACGAGTAATATTGCAACTTTTTGAAAGAATATGAGTAAGCTTAAAAACAAATCGCAAAG
GTATGAGGTAGTTTTTGTTAATTCAGCTGTATGCTATGAAGGAAAAATGTAACAAGTTTT
TTTATCTTACGACCGCTACTTTTAAATTATGTTTCTATTTCTAGTATAACCATGTAATGA
ATGGGGTTGTTTGGTTCACCAACTTCTTAAGTTAATAAATAAATTTACGACATACTTATT
GAGCAACTCCCTATTCCATATTTTTATATTATTTACTTTTACCGTAGAACTCCATTTTTC
TTCTCTTAATTTAAATTTTATAATTATCGATGAACTCCATCTTACAACTCAACACCCCAA
ACACAAGCTTAGTATCTCCACATATTAGGCTCTGAATTATTTACGCCACTCAATAGATCA
AATACACAGCTAAATAAATTCAACAACTATCCATCTAAAAAACTATGAATAAAGCTGAGA
CTCAGTACCTGTGCCAGCAGCTTTCAATAATTGAAGTCCATTGCGGATCCACGTCCTTGG
GGATTTCAAGACGTTGGTTCATGAAACCAACAGCACCAATAACCTGCATTGAATTGAGAT
TTTCCCAAGGGATCTTCTCAGTTGCAAGCTCCCACAATATGACTCCAAAACTGTATATGT
CAGACTTCTCATCCGAGGGCTCGTTACGAAGAACTTCGGGGGCCATCCATTGAGGCGTGC
CCTTTCCGGTCTTAGTTGTTAGATAAGTCTCATGCTTAAGTCGAGATAGACCAAAATCTC
CAACCTTCACGGTCCAGTTTTTATCGATTAAGAGGTTTGATGATTTCAAATCTCGGTGAA
TAATGGGTGGATTACAATGGTGAAGATAGTTCATGCCTCGTGCAATGTCCAAAGCCATAT
GAACACGGCGTCTCCAATCTAATTTGCCTGTGTTCCTCTGTAGTAAACGAAACAAACTTC
CACGTGGAAGGAATTCTGTGACAATGCAGAGACGCTGAGGTGAAGTCACTACTCCCATAA
AGAGAAGAATATTGGGATGTCTAAGCTTTTTCATCAGGGATACCTCCTGTTTGAAGGAGA
GAATCACATCATCTGAATACTCTTGTTTGGAGAACACTTTAACGGCAACATCTGATCCAT
ACCACAGTGCATGATAGACAGTTCCACAAGAACCTTGTCCTATTTGCTCTCCAATGGTAA
GGTCTTCCCACAAGATTTCATGATCCAAGCAGTCCATGTCCGATTCAACCTTGTTGACAG
CACTACTACTGGTACTCCCACAGCTACTTACACTGCTAGTGCTGTTAATATTGATTGATG
ACCAAGATCCCGACGCCTCATTATTGACTGCTCGATGACCGTCGTTTTGCTGCATTTCTG
GTTTACCAGATATAGATGAACTCTTATGATTAGCTGGTTCAGCTTCTTGATCAATTTGTA
CCCAAGGCCAAACAAAACGGGCTGCTCTTGTTTCAGATCCTCCTTCTTGCTCAGTCCCTT
TCCACGGCCACGATAAGCCTTTCTTGGCAATCCATTCTTCTGCTTTCGAGGACAAAATCT
TCTGGATGGTAGGTTTTCCTTTACCCTCATCACTAGAATCCCTCACCAGTCTCCCAGATA
ACTTCTCTTCAACCTGGGAAAATGCACCATGAGCCGTGGAATCTCCTCGAGGTGTGCTAG
CTCCACTCGAATTTGCATCATCCCGATGATCACAAAGAACTGCATCTGGATGGCCATGAT
CAGAATGATAACCATCTCCACTTCCACCTTCACGATCCAAGCTGATTTTGGACTTGACTT
TGTTGCTTACCTTTGATGCCAAATTCGATAACTTCGAAGCGATTGCCACTTGAAGAGGCT
GCTGAGGATCAAGACCAAGCTTAACTGAAACCGGGACTCGTGATCGAACCATGCTTGAAT
CTGCATCCTGCTGTTTAGAACCTACTGATAAAGGAATCTTCAAATCTTGAAATGGCCGGG
AATCGGTGGATACACAGATAATCCCAACCAATGCACCATCGTCGTAGAATGGAGTGTTGG
TAGCAACAACTACAAATTTTTGCCCAATCTTGTTCTTTACAGGTAAATGACCGGTCCAAT
TCTCACCCGCCATTACACGAAGAACTACATGGTTTGCAATGGCGAAATCCTCAGGATCTA
CTAGAAGTTCAATGGCATCCTGACCAAGAGCCTCCGCCGCAGAATACCCATATACAATTT
CAGCAGCTCGGTTCCAGTAAATTATGTGATAATTAAGGTCAAAGATATAAACAGGCTGTC
CCATTGACTGTAAGATATTTAGATACTGTTTGTTGGTGAAATTCACAGCGGCGGGACCAG
AGCAGCCGCC
>Locus_35497_Transcript_1/1_Confidence_0.000_Length_360
TTTTTTTTTTTTTTTTGAGATGTTTAAAATTTTCAATTGCATGATGTTTTTTTTTTTCTT
TCTATTTTCTTACATCTAACTGCGCAATGTAACAATCTTCTTATAAACATATAGATTTCA
AGGTATTTCTCTCCAATCTTGTTTTAATTTAGTTTAGATTGTTTGTACATTGAATAACAA
ATTCAGTTCTTGTAATTTAGAGATGGTTTGTAAATTTCAGTTTCCTTAATTTTACAATTT
TAGTTCTGGCCCATGTTTACCACAAATTGACTTAAGAGAAGTCTGTATAAACATTGGTTC
GATTGCGTTTATTTCATCACACAACGCTTGGAACTAAGGGAGAATATATTTTTCATGTGC
>Locus_23683_Transcript_6/7_Confidence_0.538_Length_1539
GCTGCATCAACCAATTTTGGAATTTTGGGTTGTTTATTTTATTATTTATTTATTTTACCT
ATTTGATATTTACATTCTTTGCTATTTCATCTACTAATTTCCAATGTTTACTTTAGATTA
TGCTTCTATTTTAAATTAAATCTTTGGATGGATTTGCTTGCTAACTTTGTTTTAATAGCT
TTCTAATTAGTTGTAATTAAACAACCATTATTGCTTCTGTTAATTTATAGATCAGAGGAA
AAGTTTAGGTTTTGACATCTCTAGATTATTAATTGTTAATTGATAGATTCACCTTTGGCT
TTAATTAGAGATATAATTATTTCAAAATGAAGAAGAAGAAGAAAAAAGTTTTTAATTGTA
TTGATTAATGGTCCTCCATATATTTCTTATTTATTTTTATACCCCTTTTATTTTTGGTTT
TCAGATAATAATATTGGAAAGAACAAAGTTCAGAATGGAAGAGAAGAGTGGAATCAAGAA
AGATATAACTGAGTTGATAGGTAATACTCCAATGGTGTATCTAAATAAAGTGGTTGATGG
TTGTTTTGGTCATATTGCTGCTAAATTGGAGACGATGCAGCCATGTTCTAGTGTTAAAGA
CAGGACAGCGTACGGTTTGATTCAAGATGCAGAGGACAAGGGGCTGATTACACCAGGAAA
GACTGTGTTGATCGAGATTACGAGCGGTAACCTGGGGATTGCATTGGCAAGCATAGCAGC
[truncated: 50,466,044 more chars]
