# Supplementary material for: Transcriptome analysis of the oriental melon (Cucumis melo L. var. makuwa) during fruit development
Source: PeerJ. 2017 Jan 4;5:e2834. doi: 10.7717/peerj.2834 (PMC5217523; doi:10.7717/peerj.2834)
Supplement: Figure S2 [file peerj-05-2834-s002.xls]

## Sheet: melon_KM
Locus_48883_Transcript_1/1_Confidence_0.000_Length_256|2	23ffbbd8c224f0457f9d7b281069b436	85	Gene3D	G3DSA:2.40.30.10		1	34	2e-11	T	19-10-2016
Locus_48883_Transcript_1/1_Confidence_0.000_Length_256|2	23ffbbd8c224f0457f9d7b281069b436	85	Gene3D	G3DSA:2.40.30.10		38	85	1.2e-22	T	19-10-2016
Locus_48883_Transcript_1/1_Confidence_0.000_Length_256|2	23ffbbd8c224f0457f9d7b281069b436	85	Pfam	PF03143	Elongation factor Tu C-terminal domain	38	85	9.5e-16	T	19-10-2016	IPR004160	Translation elongation factor EFTu/EF1A, C-terminal	GO:0005525
Locus_48883_Transcript_1/1_Confidence_0.000_Length_256|2	23ffbbd8c224f0457f9d7b281069b436	85	SUPERFAMILY	SSF50465		42	85	3.74e-17	T	19-10-2016	IPR009001	Translation elongation factor EF1A/initiation factor IF2gamma, C-terminal
Locus_48883_Transcript_1/1_Confidence_0.000_Length_256|2	23ffbbd8c224f0457f9d7b281069b436	85	SUPERFAMILY	SSF50447		1	39	9.24e-08	T	19-10-2016	IPR009000	Translation protein, beta-barrel domain
Locus_48844_Transcript_1/1_Confidence_0.000_Length_278|1	f0b3e332c20be60555dbf45da7cf4ca5	92	SUPERFAMILY	SSF81665		1	81	3.4e-19	T	19-10-2016
Locus_48844_Transcript_1/1_Confidence_0.000_Length_278|1	f0b3e332c20be60555dbf45da7cf4ca5	92	Pfam	PF00689	Cation transporting ATPase, C-terminus	2	74	1e-20	T	19-10-2016	IPR006068	Cation-transporting P-type ATPase, C-terminal
Locus_48844_Transcript_1/1_Confidence_0.000_Length_278|1	f0b3e332c20be60555dbf45da7cf4ca5	92	Gene3D	G3DSA:1.20.1110.10		1	76	2.7e-18	T	19-10-2016	IPR023298	P-type ATPase, transmembrane domain
Locus_49049_Transcript_1/1_Confidence_0.000_Length_288|1	d52e123073a1d108da016f9933752614	96	ProSiteProfiles	PS51155	Chitin-binding type R&R domain profile.	50	96	10.511	T	19-10-2016	IPR000618	Insect cuticle protein	GO:0042302
Locus_49049_Transcript_1/1_Confidence_0.000_Length_288|1	d52e123073a1d108da016f9933752614	96	Pfam	PF00379	Insect cuticle protein	54	95	4.2e-09	T	19-10-2016	IPR000618	Insect cuticle protein	GO:0042302
Locus_49312_Transcript_1/1_Confidence_0.000_Length_819|3	d7a66bf82bf1681e0c162dd553a67887	160	ProSiteProfiles	PS51485	Phytocyanin domain profile.	36	150	23.848	T	19-10-2016	IPR003245	Plastocyanin-like	GO:0009055
Locus_49312_Transcript_1/1_Confidence_0.000_Length_819|3	d7a66bf82bf1681e0c162dd553a67887	160	Pfam	PF02298	Plastocyanin-like domain	47	140	1.5e-06	T	19-10-2016	IPR003245	Plastocyanin-like	GO:0009055
Locus_49312_Transcript_1/1_Confidence_0.000_Length_819|3	d7a66bf82bf1681e0c162dd553a67887	160	SUPERFAMILY	SSF49503		36	148	2.05e-19	T	19-10-2016	IPR008972	Cupredoxin
Locus_49312_Transcript_1/1_Confidence_0.000_Length_819|3	d7a66bf82bf1681e0c162dd553a67887	160	Gene3D	G3DSA:2.60.40.420		36	148	1.2e-21	T	19-10-2016	IPR008972	Cupredoxin
Locus_48912_Transcript_1/1_Confidence_0.000_Length_223|2	bf05b9e1072fc9abff44070a0b9a0378	74	Pfam	PF00787	PX domain	3	63	2.2e-11	T	19-10-2016	IPR001683	Phox homologous domain	GO:0035091
Locus_48912_Transcript_1/1_Confidence_0.000_Length_223|2	bf05b9e1072fc9abff44070a0b9a0378	74	Gene3D	G3DSA:3.30.1520.10		2	64	2.3e-16	T	19-10-2016	IPR001683	Phox homologous domain	GO:0035091
Locus_48912_Transcript_1/1_Confidence_0.000_Length_223|2	bf05b9e1072fc9abff44070a0b9a0378	74	SUPERFAMILY	SSF64268		3	64	2.22e-13	T	19-10-2016	IPR001683	Phox homologous domain	GO:0035091
Locus_48912_Transcript_1/1_Confidence_0.000_Length_223|2	bf05b9e1072fc9abff44070a0b9a0378	74	ProSiteProfiles	PS50195	PX domain profile.	1	67	12.114	T	19-10-2016	IPR001683	Phox homologous domain	GO:0035091
Locus_49022_Transcript_1/1_Confidence_0.000_Length_238|1	43f25f505ea2d306db970c6cd9c82e26	79	Pfam	PF10551	MULE transposase domain	14	79	2.7e-14	T	19-10-2016	IPR018289	MULE transposase domain
Locus_49273_Transcript_1/1_Confidence_0.000_Length_1073|3	409c688856bb157b255eeacb38339b8d	312	Gene3D	G3DSA:3.10.180.10		47	173	2.7e-31	T	19-10-2016	IPR029068	Glyoxalase/Bleomycin resistance protein/Dihydroxybiphenyl dioxygenase
Locus_49273_Transcript_1/1_Confidence_0.000_Length_1073|3	409c688856bb157b255eeacb38339b8d	312	Gene3D	G3DSA:3.10.180.10		177	305	7.5e-29	T	19-10-2016	IPR029068	Glyoxalase/Bleomycin resistance protein/Dihydroxybiphenyl dioxygenase
Locus_49273_Transcript_1/1_Confidence_0.000_Length_1073|3	409c688856bb157b255eeacb38339b8d	312	TIGRFAM	TIGR00068	glyox_I: lactoylglutathione lyase	32	178	6.8e-49	T	19-10-2016	IPR004361	Glyoxalase I	GO:0004462|GO:0046872
Locus_49273_Transcript_1/1_Confidence_0.000_Length_1073|3	409c688856bb157b255eeacb38339b8d	312	ProSitePatterns	PS00935	Glyoxalase I signature 2.	110	122	-	T	19-10-2016	IPR018146	Glyoxalase I, conserved site	GO:0004462|GO:0046872
Locus_49273_Transcript_1/1_Confidence_0.000_Length_1073|3	409c688856bb157b255eeacb38339b8d	312	Pfam	PF00903	Glyoxalase/Bleomycin resistance protein/Dioxygenase superfamily	46	167	3.4e-15	T	19-10-2016	IPR004360	Glyoxalase/fosfomycin resistance/dioxygenase domain
Locus_49273_Transcript_1/1_Confidence_0.000_Length_1073|3	409c688856bb157b255eeacb38339b8d	312	Pfam	PF00903	Glyoxalase/Bleomycin resistance protein/Dioxygenase superfamily	179	299	1.7e-12	T	19-10-2016	IPR004360	Glyoxalase/fosfomycin resistance/dioxygenase domain
Locus_49273_Transcript_1/1_Confidence_0.000_Length_1073|3	409c688856bb157b255eeacb38339b8d	312	SUPERFAMILY	SSF54593		43	172	2.15e-24	T	19-10-2016	IPR029068	Glyoxalase/Bleomycin resistance protein/Dihydroxybiphenyl dioxygenase
Locus_49273_Transcript_1/1_Confidence_0.000_Length_1073|3	409c688856bb157b255eeacb38339b8d	312	SUPERFAMILY	SSF54593		176	306	4.56e-20	T	19-10-2016	IPR029068	Glyoxalase/Bleomycin resistance protein/Dihydroxybiphenyl dioxygenase
Locus_49176_Transcript_1/1_Confidence_0.000_Length_218|1	99b30410342ee76d75038fb5b873dcb9	65	SMART	SM00512	Found in Skp1 protein family	5	65	1.7e-09	T	19-10-2016	IPR001232	S-phase kinase-associated protein 1-like	GO:0006511
Locus_49176_Transcript_1/1_Confidence_0.000_Length_218|1	99b30410342ee76d75038fb5b873dcb9	65	Pfam	PF03931	Skp1 family, tetramerisation domain	6	65	1.5e-25	T	19-10-2016	IPR016073	SKP1 component, POZ domain	GO:0006511
Locus_49176_Transcript_1/1_Confidence_0.000_Length_218|1	99b30410342ee76d75038fb5b873dcb9	65	Gene3D	G3DSA:3.30.710.10		4	65	9.7e-23	T	19-10-2016
Locus_49176_Transcript_1/1_Confidence_0.000_Length_218|1	99b30410342ee76d75038fb5b873dcb9	65	SUPERFAMILY	SSF54695		7	65	9.03e-21	T	19-10-2016	IPR011333	BTB/POZ fold
Locus_49275_Transcript_1/1_Confidence_0.000_Length_1141|2	641803a4c867d1f89211d1a6313c43a8	293	Pfam	PF07649	C1-like domain	61	86	2.9e-06	T	19-10-2016	IPR011424	C1-like	GO:0047134|GO:0055114
Locus_49275_Transcript_1/1_Confidence_0.000_Length_1141|2	641803a4c867d1f89211d1a6313c43a8	293	SUPERFAMILY	SSF57889		39	95	3.49e-11	T	19-10-2016
Locus_49275_Transcript_1/1_Confidence_0.000_Length_1141|2	641803a4c867d1f89211d1a6313c43a8	293	SUPERFAMILY	SSF57889		112	156	8.58e-07	T	19-10-2016
Locus_49275_Transcript_1/1_Confidence_0.000_Length_1141|2	641803a4c867d1f89211d1a6313c43a8	293	ProSiteProfiles	PS50081	Zinc finger phorbol-ester/DAG-type profile.	47	94	9.057	T	19-10-2016	IPR002219	Protein kinase C-like, phorbol ester/diacylglycerol-binding domain	GO:0035556
Locus_49275_Transcript_1/1_Confidence_0.000_Length_1141|2	641803a4c867d1f89211d1a6313c43a8	293	SMART	SM00291	Zinc-binding domain, present in Dystrophin, CREB-binding protein.	55	99	0.0095	T	19-10-2016	IPR000433	Zinc finger, ZZ-type	GO:0008270
Locus_49275_Transcript_1/1_Confidence_0.000_Length_1141|2	641803a4c867d1f89211d1a6313c43a8	293	Pfam	PF03107	C1 domain	120	146	1.1e-06	T	19-10-2016	IPR004146	DC1
Locus_49275_Transcript_1/1_Confidence_0.000_Length_1141|2	641803a4c867d1f89211d1a6313c43a8	293	Gene3D	G3DSA:3.30.60.20		46	91	7.8e-07	T	19-10-2016
Locus_48900_Transcript_1/1_Confidence_0.000_Length_340|1	745a5c6230105a3ddc7268b97f4b3ead	113	Pfam	PF00501	AMP-binding enzyme	54	112	9.9e-10	T	19-10-2016	IPR000873	AMP-dependent synthetase/ligase	GO:0003824|GO:0008152
Locus_48900_Transcript_1/1_Confidence_0.000_Length_340|1	745a5c6230105a3ddc7268b97f4b3ead	113	SUPERFAMILY	SSF56801		24	113	2.49e-15	T	19-10-2016
Locus_48900_Transcript_1/1_Confidence_0.000_Length_340|1	745a5c6230105a3ddc7268b97f4b3ead	113	Gene3D	G3DSA:3.40.50.980		46	113	9.5e-11	T	19-10-2016
Locus_49008_Transcript_1/1_Confidence_0.000_Length_361|3	be8668a01b0857fb920f26f4f9440d2c	119	Pfam	PF13912	C2H2-type zinc finger	88	113	2e-10	T	19-10-2016
Locus_49008_Transcript_1/1_Confidence_0.000_Length_361|3	be8668a01b0857fb920f26f4f9440d2c	119	ProSiteProfiles	PS50157	Zinc finger C2H2 type domain profile.	89	116	10.18	T	19-10-2016	IPR007087	Zinc finger, C2H2	GO:0046872
Locus_49008_Transcript_1/1_Confidence_0.000_Length_361|3	be8668a01b0857fb920f26f4f9440d2c	119	ProSitePatterns	PS00028	Zinc finger C2H2 type domain signature.	91	111	-	T	19-10-2016	IPR007087	Zinc finger, C2H2	GO:0046872
Locus_49008_Transcript_1/1_Confidence_0.000_Length_361|3	be8668a01b0857fb920f26f4f9440d2c	119	SUPERFAMILY	SSF57667		88	115	2.47e-05	T	19-10-2016
Locus_48828_Transcript_1/1_Confidence_0.000_Length_293|2	0e62c92fdfb95e63f8973738773ddfb4	97	Gene3D	G3DSA:3.40.50.300		6	68	3.6e-09	T	19-10-2016	IPR027417	P-loop containing nucleoside triphosphate hydrolase
Locus_48828_Transcript_1/1_Confidence_0.000_Length_293|2	0e62c92fdfb95e63f8973738773ddfb4	97	Pfam	PF00735	Septin	5	97	3.3e-33	T	19-10-2016	IPR030379	Septin-type guanine nucleotide-binding (G) domain	GO:0005525
Locus_48828_Transcript_1/1_Confidence_0.000_Length_293|2	0e62c92fdfb95e63f8973738773ddfb4	97	SUPERFAMILY	SSF52540		6	84	1.52e-11	T	19-10-2016	IPR027417	P-loop containing nucleoside triphosphate hydrolase
Locus_48828_Transcript_1/1_Confidence_0.000_Length_293|2	0e62c92fdfb95e63f8973738773ddfb4	97	ProSiteProfiles	PS51719	Septin-type guanine nucleotide-binding (G) domain profile.	1	97	39.567	T	19-10-2016	IPR030379	Septin-type guanine nucleotide-binding (G) domain	GO:0005525
Locus_48962_Transcript_1/1_Confidence_0.000_Length_201|2	cc04039293fab45ca7669fd9869b6080	66	Pfam	PF02800	Glyceraldehyde 3-phosphate dehydrogenase, C-terminal domain	1	66	3.9e-31	T	19-10-2016	IPR020829	Glyceraldehyde 3-phosphate dehydrogenase, catalytic domain	GO:0016620|GO:0055114
Locus_48962_Transcript_1/1_Confidence_0.000_Length_201|2	cc04039293fab45ca7669fd9869b6080	66	PRINTS	PR00078	Glyceraldehyde-3-phosphate dehydrogenase signature	59	66	9.58e-11	T	19-10-2016	IPR020831	Glyceraldehyde/Erythrose phosphate dehydrogenase family	GO:0016620|GO:0055114
Locus_48962_Transcript_1/1_Confidence_0.000_Length_201|2	cc04039293fab45ca7669fd9869b6080	66	PRINTS	PR00078	Glyceraldehyde-3-phosphate dehydrogenase signature	2	18	9.58e-11	T	19-10-2016	IPR020831	Glyceraldehyde/Erythrose phosphate dehydrogenase family	GO:0016620|GO:0055114
Locus_48962_Transcript_1/1_Confidence_0.000_Length_201|2	cc04039293fab45ca7669fd9869b6080	66	Gene3D	G3DSA:3.30.360.10		1	66	2.1e-32	T	19-10-2016
Locus_48962_Transcript_1/1_Confidence_0.000_Length_201|2	cc04039293fab45ca7669fd9869b6080	66	SUPERFAMILY	SSF55347		1	66	2.75e-31	T	19-10-2016
Locus_49044_Transcript_3/3_Confidence_0.000_Length_2610|1	98b2d7793ee72b09faf85a84717358e7	296	Gene3D	G3DSA:3.50.50.60		22	198	5e-16	T	19-10-2016
Locus_49044_Transcript_3/3_Confidence_0.000_Length_2610|1	98b2d7793ee72b09faf85a84717358e7	296	Pfam	PF01266	FAD dependent oxidoreductase	23	116	2.2e-07	T	19-10-2016	IPR006076	FAD dependent oxidoreductase	GO:0016491|GO:0055114
Locus_49044_Transcript_3/3_Confidence_0.000_Length_2610|1	98b2d7793ee72b09faf85a84717358e7	296	SUPERFAMILY	SSF51905		21	194	1.59e-23	T	19-10-2016
Locus_49044_Transcript_3/3_Confidence_0.000_Length_2610|1	98b2d7793ee72b09faf85a84717358e7	296	SUPERFAMILY	SSF54373		198	267	4.32e-11	T	19-10-2016
Locus_49070_Transcript_1/1_Confidence_0.000_Length_245|3	d740dc2e0dd237c1fd647c7f5494abb8	81	SUPERFAMILY	SSF54534		2	81	1.14e-31	T	19-10-2016
Locus_49070_Transcript_1/1_Confidence_0.000_Length_245|3	d740dc2e0dd237c1fd647c7f5494abb8	81	Pfam	PF00254	FKBP-type peptidyl-prolyl cis-trans isomerase	2	80	2.5e-28	T	19-10-2016	IPR001179	Peptidyl-prolyl cis-trans isomerase, FKBP-type, domain	GO:0006457
Locus_49070_Transcript_1/1_Confidence_0.000_Length_245|3	d740dc2e0dd237c1fd647c7f5494abb8	81	ProSiteProfiles	PS50059	FKBP-type peptidyl-prolyl cis-trans isomerase domain profile.	5	81	28.298	T	19-10-2016	IPR001179	Peptidyl-prolyl cis-trans isomerase, FKBP-type, domain	GO:0006457
Locus_49070_Transcript_1/1_Confidence_0.000_Length_245|3	d740dc2e0dd237c1fd647c7f5494abb8	81	Gene3D	G3DSA:3.10.50.40		2	81	3e-36	T	19-10-2016
Locus_49082_Transcript_1/1_Confidence_0.000_Length_247|1	7666710229e9e7acc0c45c6ff7d2752f	82	SUPERFAMILY	SSF49503		1	82	1.22e-24	T	19-10-2016	IPR008972	Cupredoxin
Locus_49082_Transcript_1/1_Confidence_0.000_Length_247|1	7666710229e9e7acc0c45c6ff7d2752f	82	Gene3D	G3DSA:2.60.40.420		1	82	3.2e-27	T	19-10-2016	IPR008972	Cupredoxin
Locus_49082_Transcript_1/1_Confidence_0.000_Length_247|1	7666710229e9e7acc0c45c6ff7d2752f	82	Pfam	PF02298	Plastocyanin-like domain	7	82	1.3e-23	T	19-10-2016	IPR003245	Plastocyanin-like	GO:0009055
Locus_49082_Transcript_1/1_Confidence_0.000_Length_247|1	7666710229e9e7acc0c45c6ff7d2752f	82	ProDom	PD003122	COPPER METAL-BINDING BLUE ELECTRON COPPER-BINDING PRECURSOR PHYTOCYANIN SIGNAL GLYCOPROTEIN EARLY	29	82	1e-16	T	19-10-2016	IPR003245	Plastocyanin-like	GO:0009055
Locus_49082_Transcript_1/1_Confidence_0.000_Length_247|1	7666710229e9e7acc0c45c6ff7d2752f	82	ProSiteProfiles	PS51485	Phytocyanin domain profile.	1	82	34.973	T	19-10-2016	IPR003245	Plastocyanin-like	GO:0009055
Locus_49091_Transcript_1/1_Confidence_0.667_Length_1803|1	8059d1c5581d09bc57f1d36f5077bc02	601	Gene3D	G3DSA:4.10.372.10		244	332	3e-26	T	19-10-2016	IPR027433	Lipoxygenase, domain 3
Locus_49091_Transcript_1/1_Confidence_0.667_Length_1803|1	8059d1c5581d09bc57f1d36f5077bc02	601	Pfam	PF00305	Lipoxygenase	146	600	1.2e-193	T	19-10-2016	IPR013819	Lipoxygenase, C-terminal	GO:0016702|GO:0046872|GO:0055114
Locus_49091_Transcript_1/1_Confidence_0.667_Length_1803|1	8059d1c5581d09bc57f1d36f5077bc02	601	Gene3D	G3DSA:1.20.245.10		489	600	1.4e-44	T	19-10-2016
Locus_49091_Transcript_1/1_Confidence_0.667_Length_1803|1	8059d1c5581d09bc57f1d36f5077bc02	601	ProSitePatterns	PS00081	Lipoxygenases iron-binding region signature 2.	518	528	-	T	19-10-2016	IPR020834	Lipoxygenase, conserved site	GO:0016702|GO:0046872|GO:0055114
Locus_49091_Transcript_1/1_Confidence_0.667_Length_1803|1	8059d1c5581d09bc57f1d36f5077bc02	601	ProSitePatterns	PS00711	Lipoxygenases iron-binding region signature 1.	491	505	-	T	19-10-2016	IPR020833	Lipoxygenase, iron binding site	GO:0016702|GO:0046872|GO:0055114
Locus_49091_Transcript_1/1_Confidence_0.667_Length_1803|1	8059d1c5581d09bc57f1d36f5077bc02	601	PRINTS	PR00468	Plant lipoxygenase signature	426	450	8.02e-81	T	19-10-2016	IPR001246	Lipoxygenase, plant	GO:0016491|GO:0055114
Locus_49091_Transcript_1/1_Confidence_0.667_Length_1803|1	8059d1c5581d09bc57f1d36f5077bc02	601	PRINTS	PR00468	Plant lipoxygenase signature	132	153	8.02e-81	T	19-10-2016	IPR001246	Lipoxygenase, plant	GO:0016491|GO:0055114
Locus_49091_Transcript_1/1_Confidence_0.667_Length_1803|1	8059d1c5581d09bc57f1d36f5077bc02	601	PRINTS	PR00468	Plant lipoxygenase signature	171	187	8.02e-81	T	19-10-2016	IPR001246	Lipoxygenase, plant	GO:0016491|GO:0055114
Locus_49091_Transcript_1/1_Confidence_0.667_Length_1803|1	8059d1c5581d09bc57f1d36f5077bc02	601	PRINTS	PR00468	Plant lipoxygenase signature	359	378	8.02e-81	T	19-10-2016	IPR001246	Lipoxygenase, plant	GO:0016491|GO:0055114
Locus_49091_Transcript_1/1_Confidence_0.667_Length_1803|1	8059d1c5581d09bc57f1d36f5077bc02	601	PRINTS	PR00468	Plant lipoxygenase signature	320	336	8.02e-81	T	19-10-2016	IPR001246	Lipoxygenase, plant	GO:0016491|GO:0055114
Locus_49091_Transcript_1/1_Confidence_0.667_Length_1803|1	8059d1c5581d09bc57f1d36f5077bc02	601	PRINTS	PR00468	Plant lipoxygenase signature	272	293	8.02e-81	T	19-10-2016	IPR001246	Lipoxygenase, plant	GO:0016491|GO:0055114
Locus_49091_Transcript_1/1_Confidence_0.667_Length_1803|1	8059d1c5581d09bc57f1d36f5077bc02	601	PRINTS	PR00468	Plant lipoxygenase signature	106	124	8.02e-81	T	19-10-2016	IPR001246	Lipoxygenase, plant	GO:0016491|GO:0055114
Locus_49091_Transcript_1/1_Confidence_0.667_Length_1803|1	8059d1c5581d09bc57f1d36f5077bc02	601	PRINTS	PR00468	Plant lipoxygenase signature	202	221	8.02e-81	T	19-10-2016	IPR001246	Lipoxygenase, plant	GO:0016491|GO:0055114
Locus_49091_Transcript_1/1_Confidence_0.667_Length_1803|1	8059d1c5581d09bc57f1d36f5077bc02	601	SUPERFAMILY	SSF49723		2	140	5.75e-53	T	19-10-2016	IPR008976	Lipase/lipooxygenase, PLAT/LH2
Locus_49091_Transcript_1/1_Confidence_0.667_Length_1803|1	8059d1c5581d09bc57f1d36f5077bc02	601	ProSiteProfiles	PS51393	Lipoxygenase iron-binding catalytic domain profile.	139	601	181.353	T	19-10-2016	IPR013819	Lipoxygenase, C-terminal	GO:0016702|GO:0046872|GO:0055114
Locus_49091_Transcript_1/1_Confidence_0.667_Length_1803|1	8059d1c5581d09bc57f1d36f5077bc02	601	ProSiteProfiles	PS50095	PLAT domain profile.	1	136	21.498	T	19-10-2016	IPR001024	PLAT/LH2 domain	GO:0005515
Locus_49091_Transcript_1/1_Confidence_0.667_Length_1803|1	8059d1c5581d09bc57f1d36f5077bc02	601	Gene3D	G3DSA:2.60.60.20		2	149	1.3e-60	T	19-10-2016	IPR001024	PLAT/LH2 domain	GO:0005515
Locus_49091_Transcript_1/1_Confidence_0.667_Length_1803|1	8059d1c5581d09bc57f1d36f5077bc02	601	PRINTS	PR00087	Lipoxygenase signature	491	508	4.29e-24	T	19-10-2016	IPR013819	Lipoxygenase, C-terminal	GO:0016702|GO:0046872|GO:0055114
Locus_49091_Transcript_1/1_Confidence_0.667_Length_1803|1	8059d1c5581d09bc57f1d36f5077bc02	601	PRINTS	PR00087	Lipoxygenase signature	473	490	4.29e-24	T	19-10-2016	IPR013819	Lipoxygenase, C-terminal	GO:0016702|GO:0046872|GO:0055114
Locus_49091_Transcript_1/1_Confidence_0.667_Length_1803|1	8059d1c5581d09bc57f1d36f5077bc02	601	PRINTS	PR00087	Lipoxygenase signature	511	531	4.29e-24	T	19-10-2016	IPR013819	Lipoxygenase, C-terminal	GO:0016702|GO:0046872|GO:0055114
Locus_49091_Transcript_1/1_Confidence_0.667_Length_1803|1	8059d1c5581d09bc57f1d36f5077bc02	601	Gene3D	G3DSA:4.10.375.10		150	242	4.3e-40	T	19-10-2016
Locus_49091_Transcript_1/1_Confidence_0.667_Length_1803|1	8059d1c5581d09bc57f1d36f5077bc02	601	SUPERFAMILY	SSF48484		141	601	5.49e-167	T	19-10-2016	IPR013819	Lipoxygenase, C-terminal	GO:0016702|GO:0046872|GO:0055114
Locus_49091_Transcript_1/1_Confidence_0.667_Length_1803|1	8059d1c5581d09bc57f1d36f5077bc02	601	Gene3D	G3DSA:3.10.450.60		353	487	9.6e-55	T	19-10-2016
Locus_49091_Transcript_1/1_Confidence_0.667_Length_1803|1	8059d1c5581d09bc57f1d36f5077bc02	601	SMART	SM00308	Lipoxygenase homology 2 (beta barrel) domain	1	137	5.8e-61	T	19-10-2016	IPR001024	PLAT/LH2 domain	GO:0005515
Locus_49091_Transcript_1/1_Confidence_0.667_Length_1803|1	8059d1c5581d09bc57f1d36f5077bc02	601	Pfam	PF01477	PLAT/LH2 domain	44	135	3.5e-18	T	19-10-2016	IPR001024	PLAT/LH2 domain	GO:0005515
Locus_49083_Transcript_1/1_Confidence_0.000_Length_215|2	d2e1ffb9492e3582e93375ed86af3f40	71	PRINTS	PR00214	Myelin proteolipid protein (PLP) signature	16	44	3.5e-23	T	19-10-2016	IPR001614	Myelin proteolipid protein PLP	GO:0016021
Locus_49083_Transcript_1/1_Confidence_0.000_Length_215|2	d2e1ffb9492e3582e93375ed86af3f40	71	PRINTS	PR00214	Myelin proteolipid protein (PLP) signature	46	71	3.5e-23	T	19-10-2016	IPR001614	Myelin proteolipid protein PLP	GO:0016021
Locus_49083_Transcript_1/1_Confidence_0.000_Length_215|2	d2e1ffb9492e3582e93375ed86af3f40	71	Pfam	PF01275	Myelin proteolipid protein (PLP or lipophilin)	2	70	1.5e-34	T	19-10-2016	IPR001614	Myelin proteolipid protein PLP	GO:0016021
Locus_49032_Transcript_1/1_Confidence_0.000_Length_1210|1	f47b5ac4240036ceb3bc487d5ddb7b1d	323	Pfam	PF00657	GDSL-like Lipase/Acylhydrolase	43	301	5.3e-30	T	19-10-2016	IPR001087	GDSL lipase/esterase	GO:0016788
Locus_49032_Transcript_1/1_Confidence_0.000_Length_1210|1	f47b5ac4240036ceb3bc487d5ddb7b1d	323	SUPERFAMILY	SSF52266		105	232	9.49e-07	T	19-10-2016	IPR013830	SGNH hydrolase-type esterase domain
Locus_49032_Transcript_1/1_Confidence_0.000_Length_1210|1	f47b5ac4240036ceb3bc487d5ddb7b1d	323	SUPERFAMILY	SSF52266		271	303	9.49e-07	T	19-10-2016	IPR013830	SGNH hydrolase-type esterase domain
Locus_49032_Transcript_1/1_Confidence_0.000_Length_1210|1	f47b5ac4240036ceb3bc487d5ddb7b1d	323	Gene3D	G3DSA:3.40.50.1110		2	303	4.1e-55	T	19-10-2016	IPR013830	SGNH hydrolase-type esterase domain
Locus_49033_Transcript_1/1_Confidence_0.000_Length_344|2	36069ea310eb41f96060f6bc47608a4f	69	Pfam	PF13193	AMP-binding enzyme C-terminal domain	3	53	2e-07	T	19-10-2016	IPR025110	AMP-binding enzyme C-terminal domain
Locus_49033_Transcript_1/1_Confidence_0.000_Length_344|2	36069ea310eb41f96060f6bc47608a4f	69	Gene3D	G3DSA:3.30.300.30		2	65	2.3e-16	T	19-10-2016
Locus_49033_Transcript_1/1_Confidence_0.000_Length_344|2	36069ea310eb41f96060f6bc47608a4f	69	SUPERFAMILY	SSF56801		2	65	8.63e-14	T	19-10-2016
Locus_49316_Transcript_1/1_Confidence_0.000_Length_868|3	216996e65be70de9b1d26774903ced89	213	PRINTS	PR00461	Plant peroxidase signature	19	34	3.27e-27	T	19-10-2016	IPR000823	Plant peroxidase	GO:0004601|GO:0006979|GO:0020037|GO:0055114
Locus_49316_Transcript_1/1_Confidence_0.000_Length_868|3	216996e65be70de9b1d26774903ced89	213	PRINTS	PR00461	Plant peroxidase signature	147	164	3.27e-27	T	19-10-2016	IPR000823	Plant peroxidase	GO:0004601|GO:0006979|GO:0020037|GO:0055114
Locus_49316_Transcript_1/1_Confidence_0.000_Length_868|3	216996e65be70de9b1d26774903ced89	213	PRINTS	PR00461	Plant peroxidase signature	187	200	3.27e-27	T	19-10-2016	IPR000823	Plant peroxidase	GO:0004601|GO:0006979|GO:0020037|GO:0055114
Locus_49316_Transcript_1/1_Confidence_0.000_Length_868|3	216996e65be70de9b1d26774903ced89	213	PRINTS	PR00461	Plant peroxidase signature	65	77	3.27e-27	T	19-10-2016	IPR000823	Plant peroxidase	GO:0004601|GO:0006979|GO:0020037|GO:0055114
Locus_49316_Transcript_1/1_Confidence_0.000_Length_868|3	216996e65be70de9b1d26774903ced89	213	PRINTS	PR00461	Plant peroxidase signature	131	146	3.27e-27	T	19-10-2016	IPR000823	Plant peroxidase	GO:0004601|GO:0006979|GO:0020037|GO:0055114
Locus_49316_Transcript_1/1_Confidence_0.000_Length_868|3	216996e65be70de9b1d26774903ced89	213	PRINTS	PR00458	Haem peroxidase superfamily signature	1	16	2.24e-20	T	19-10-2016	IPR002016	Haem peroxidase, plant/fungal/bacterial	GO:0004601|GO:0006979|GO:0020037|GO:0055114
Locus_49316_Transcript_1/1_Confidence_0.000_Length_868|3	216996e65be70de9b1d26774903ced89	213	PRINTS	PR00458	Haem peroxidase superfamily signature	19	31	2.24e-20	T	19-10-2016	IPR002016	Haem peroxidase, plant/fungal/bacterial	GO:0004601|GO:0006979|GO:0020037|GO:0055114
Locus_49316_Transcript_1/1_Confidence_0.000_Length_868|3	216996e65be70de9b1d26774903ced89	213	PRINTS	PR00458	Haem peroxidase superfamily signature	133	148	2.24e-20	T	19-10-2016	IPR002016	Haem peroxidase, plant/fungal/bacterial	GO:0004601|GO:0006979|GO:0020037|GO:0055114
Locus_49316_Transcript_1/1_Confidence_0.000_Length_868|3	216996e65be70de9b1d26774903ced89	213	PRINTS	PR00458	Haem peroxidase superfamily signature	66	81	2.24e-20	T	19-10-2016	IPR002016	Haem peroxidase, plant/fungal/bacterial	GO:0004601|GO:0006979|GO:0020037|GO:0055114
Locus_49316_Transcript_1/1_Confidence_0.000_Length_868|3	216996e65be70de9b1d26774903ced89	213	ProSitePatterns	PS00435	Peroxidases proximal heme-ligand signature.	66	76	-	T	19-10-2016	IPR019793	Peroxidases heam-ligand binding site
Locus_49316_Transcript_1/1_Confidence_0.000_Length_868|3	216996e65be70de9b1d26774903ced89	213	Gene3D	G3DSA:1.10.520.10		1	58	5e-16	T	19-10-2016
Locus_49316_Transcript_1/1_Confidence_0.000_Length_868|3	216996e65be70de9b1d26774903ced89	213	Gene3D	G3DSA:1.10.420.10		59	192	4e-44	T	19-10-2016
Locus_49316_Transcript_1/1_Confidence_0.000_Length_868|3	216996e65be70de9b1d26774903ced89	213	Pfam	PF00141	Peroxidase	1	176	5.3e-46	T	19-10-2016	IPR002016	Haem peroxidase, plant/fungal/bacterial	GO:0004601|GO:0006979|GO:0020037|GO:0055114
Locus_49316_Transcript_1/1_Confidence_0.000_Length_868|3	216996e65be70de9b1d26774903ced89	213	SUPERFAMILY	SSF48113		1	213	6.63e-66	T	19-10-2016	IPR010255	Haem peroxidase	GO:0004601|GO:0006979|GO:0020037|GO:0055114
Locus_49316_Transcript_1/1_Confidence_0.000_Length_868|3	216996e65be70de9b1d26774903ced89	213	ProSiteProfiles	PS50873	Plant heme peroxidase family profile.	1	213	48.73	T	19-10-2016	IPR002016	Haem peroxidase, plant/fungal/bacterial	GO:0004601|GO:0006979|GO:0020037|GO:0055114
Locus_49066_Transcript_1/1_Confidence_0.000_Length_279|3	59c2ed830d912d480ad558642bae84b8	92	Gene3D	G3DSA:3.10.129.10		3	72	5.7e-21	T	19-10-2016	IPR029069	HotDog domain
Locus_49066_Transcript_1/1_Confidence_0.000_Length_279|3	59c2ed830d912d480ad558642bae84b8	92	SUPERFAMILY	SSF54637		3	75	1.25e-19	T	19-10-2016	IPR029069	HotDog domain
Locus_49066_Transcript_1/1_Confidence_0.000_Length_279|3	59c2ed830d912d480ad558642bae84b8	92	Pfam	PF01643	Acyl-ACP thioesterase	4	88	2.7e-27	T	19-10-2016	IPR002864	Acyl-ACP thioesterase	GO:0006633|GO:0016790
Locus_49263_Transcript_1/1_Confidence_0.000_Length_605|1	fdc92b6a010b9bfd5293586d6b356a6f	201	ProSitePatterns	PS00108	Serine/Threonine protein kinases active-site signature.	176	188	-	T	19-10-2016	IPR008271	Serine/threonine-protein kinase, active site	GO:0004672|GO:0006468
Locus_49263_Transcript_1/1_Confidence_0.000_Length_605|1	fdc92b6a010b9bfd5293586d6b356a6f	201	SMART	SM00220	Serine/Threonine protein kinases, catalytic domain	55	201	1e-05	T	19-10-2016	IPR002290	Serine/threonine/dual specificity protein kinase, catalytic domain	GO:0004672|GO:0005524|GO:0006468
Locus_49263_Transcript_1/1_Confidence_0.000_Length_605|1	fdc92b6a010b9bfd5293586d6b356a6f	201	ProSitePatterns	PS00107	Protein kinases ATP-binding region signature.	61	83	-	T	19-10-2016	IPR017441	Protein kinase, ATP binding site	GO:0005524
Locus_49263_Transcript_1/1_Confidence_0.000_Length_605|1	fdc92b6a010b9bfd5293586d6b356a6f	201	Pfam	PF07714	Protein tyrosine kinase	56	201	3.5e-33	T	19-10-2016	IPR001245	Serine-threonine/tyrosine-protein kinase catalytic domain	GO:0004672|GO:0006468
Locus_49263_Transcript_1/1_Confidence_0.000_Length_605|1	fdc92b6a010b9bfd5293586d6b356a6f	201	SUPERFAMILY	SSF56112		34	201	8.2e-54	T	19-10-2016	IPR011009	Protein kinase-like domain
Locus_49263_Transcript_1/1_Confidence_0.000_Length_605|1	fdc92b6a010b9bfd5293586d6b356a6f	201	Gene3D	G3DSA:1.10.510.10		117	201	1.2e-24	T	19-10-2016
Locus_49263_Transcript_1/1_Confidence_0.000_Length_605|1	fdc92b6a010b9bfd5293586d6b356a6f	201	Gene3D	G3DSA:2.60.120.200		3	61	1.8e-06	T	19-10-2016	IPR013320	Concanavalin A-like lectin/glucanase domain
Locus_49263_Transcript_1/1_Confidence_0.000_Length_605|1	fdc92b6a010b9bfd5293586d6b356a6f	201	Gene3D	G3DSA:3.30.200.20		62	116	5.3e-28	T	19-10-2016
Locus_49263_Transcript_1/1_Confidence_0.000_Length_605|1	fdc92b6a010b9bfd5293586d6b356a6f	201	ProSiteProfiles	PS50011	Protein kinase domain profile.	55	201	30.294	T	19-10-2016	IPR000719	Protein kinase domain	GO:0004672|GO:0005524|GO:0006468
Locus_49276_Transcript_1/1_Confidence_0.000_Length_1768|3	a15bd39f61899723432f9e63b372abd4	520	Pfam	PF00232	Glycosyl hydrolase family 1	48	517	1.2e-165	T	19-10-2016	IPR001360	Glycoside hydrolase, family 1	GO:0004553|GO:0005975
Locus_49276_Transcript_1/1_Confidence_0.000_Length_1768|3	a15bd39f61899723432f9e63b372abd4	520	ProSitePatterns	PS00653	Glycosyl hydrolases family 1 N-terminal signature.	54	68	-	T	19-10-2016	IPR018120	Glycoside hydrolase, family 1, active site	GO:0004553|GO:0005975
Locus_49276_Transcript_1/1_Confidence_0.000_Length_1768|3	a15bd39f61899723432f9e63b372abd4	520	Gene3D	G3DSA:3.20.20.80		45	518	2.2e-208	T	19-10-2016	IPR013781	Glycoside hydrolase, catalytic domain	GO:0005975
Locus_49276_Transcript_1/1_Confidence_0.000_Length_1768|3	a15bd39f61899723432f9e63b372abd4	520	PRINTS	PR00131	Glycosyl hydrolase family 1 signature	446	457	3.23e-23	T	19-10-2016	IPR001360	Glycoside hydrolase, family 1	GO:0004553|GO:0005975
Locus_49276_Transcript_1/1_Confidence_0.000_Length_1768|3	a15bd39f61899723432f9e63b372abd4	520	PRINTS	PR00131	Glycosyl hydrolase family 1 signature	425	433	3.23e-23	T	19-10-2016	IPR001360	Glycoside hydrolase, family 1	GO:0004553|GO:0005975
Locus_49276_Transcript_1/1_Confidence_0.000_Length_1768|3	a15bd39f61899723432f9e63b372abd4	520	PRINTS	PR00131	Glycosyl hydrolase family 1 signature	491	503	3.23e-23	T	19-10-2016	IPR001360	Glycoside hydrolase, family 1	GO:0004553|GO:0005975
Locus_49276_Transcript_1/1_Confidence_0.000_Length_1768|3	a15bd39f61899723432f9e63b372abd4	520	PRINTS	PR00131	Glycosyl hydrolase family 1 signature	348	362	3.23e-23	T	19-10-2016	IPR001360	Glycoside hydrolase, family 1	GO:0004553|GO:0005975
Locus_49276_Transcript_1/1_Confidence_0.000_Length_1768|3	a15bd39f61899723432f9e63b372abd4	520	PRINTS	PR00131	Glycosyl hydrolase family 1 signature	467	484	3.23e-23	T	19-10-2016	IPR001360	Glycoside hydrolase, family 1	GO:0004553|GO:0005975
Locus_49276_Transcript_1/1_Confidence_0.000_Length_1768|3	a15bd39f61899723432f9e63b372abd4	520	SUPERFAMILY	SSF51445		43	518	3.85e-182	T	19-10-2016	IPR017853	Glycoside hydrolase superfamily
Locus_49149_Transcript_1/1_Confidence_0.000_Length_983|2	8f23daca550d17c9226dac883b22bec3	277	ProSiteProfiles	PS51742	PPC domain profile profile.	96	230	33.962	T	19-10-2016	IPR005175	PPC domain
Locus_49149_Transcript_1/1_Confidence_0.000_Length_983|2	8f23daca550d17c9226dac883b22bec3	277	Gene3D	G3DSA:3.30.1330.80		99	223	3.7e-32	T	19-10-2016
Locus_49149_Transcript_1/1_Confidence_0.000_Length_983|2	8f23daca550d17c9226dac883b22bec3	277	SUPERFAMILY	SSF117856		96	223	4.45e-31	T	19-10-2016
Locus_49149_Transcript_1/1_Confidence_0.000_Length_983|2	8f23daca550d17c9226dac883b22bec3	277	Pfam	PF03479	Domain of unknown function (DUF296)	100	213	7.4e-37	T	19-10-2016	IPR005175	PPC domain
Locus_48835_Transcript_1/1_Confidence_0.000_Length_414|1	30e779cfcc45f93107bca25a964bfbe5	125	ProSitePatterns	PS00055	Ribosomal protein S12 signature.	74	81	-	T	19-10-2016	IPR006032	Ribosomal protein S12/S23	GO:0003735|GO:0005622|GO:0005840|GO:0006412
Locus_48835_Transcript_1/1_Confidence_0.000_Length_414|1	30e779cfcc45f93107bca25a964bfbe5	125	Pfam	PF00164	Ribosomal protein S12/S23	24	121	2.7e-31	T	19-10-2016	IPR006032	Ribosomal protein S12/S23	GO:0003735|GO:0005622|GO:0005840|GO:0006412
Locus_48835_Transcript_1/1_Confidence_0.000_Length_414|1	30e779cfcc45f93107bca25a964bfbe5	125	Gene3D	G3DSA:2.40.50.140		33	122	1e-27	T	19-10-2016	IPR012340	Nucleic acid-binding, OB-fold
Locus_48835_Transcript_1/1_Confidence_0.000_Length_414|1	30e779cfcc45f93107bca25a964bfbe5	125	SUPERFAMILY	SSF50249		34	122	2.66e-27	T	19-10-2016	IPR012340	Nucleic acid-binding, OB-fold
Locus_48830_Transcript_1/1_Confidence_0.000_Length_285|2	6f1631010c8fb975f81495ef8eaa6733	75	Pfam	PF00078	Reverse transcriptase (RNA-dependent DNA polymerase)	2	72	9.6e-14	T	19-10-2016	IPR000477	Reverse transcriptase domain
Locus_48830_Transcript_1/1_Confidence_0.000_Length_285|2	6f1631010c8fb975f81495ef8eaa6733	75	SUPERFAMILY	SSF56672		1	74	5.34e-29	T	19-10-2016
Locus_48830_Transcript_1/1_Confidence_0.000_Length_285|2	6f1631010c8fb975f81495ef8eaa6733	75	Gene3D	G3DSA:3.30.70.270		3	72	3.2e-12	T	19-10-2016
Locus_48830_Transcript_1/1_Confidence_0.000_Length_285|2	6f1631010c8fb975f81495ef8eaa6733	75	ProSiteProfiles	PS50878	Reverse transcriptase (RT) catalytic domain profile.	1	75	12.463	T	19-10-2016	IPR000477	Reverse transcriptase domain
Locus_49303_Transcript_1/1_Confidence_0.000_Length_1393|3	ad982312e296e3b71257f68334211e6b	373	Pfam	PF00722	Glycosyl hydrolases family 16	141	279	4.3e-19	T	19-10-2016	IPR000757	Glycoside hydrolase, family 16	GO:0004553|GO:0005975
Locus_49303_Transcript_1/1_Confidence_0.000_Length_1393|3	ad982312e296e3b71257f68334211e6b	373	Gene3D	G3DSA:2.60.120.200		307	373	8.6e-75	T	19-10-2016	IPR013320	Concanavalin A-like lectin/glucanase domain
Locus_49303_Transcript_1/1_Confidence_0.000_Length_1393|3	ad982312e296e3b71257f68334211e6b	373	Gene3D	G3DSA:2.60.120.200		31	271	8.6e-75	T	19-10-2016	IPR013320	Concanavalin A-like lectin/glucanase domain
Locus_49303_Transcript_1/1_Confidence_0.000_Length_1393|3	ad982312e296e3b71257f68334211e6b	373	SUPERFAMILY	SSF49899		35	94	1.83e-63	T	19-10-2016	IPR013320	Concanavalin A-like lectin/glucanase domain
Locus_49303_Transcript_1/1_Confidence_0.000_Length_1393|3	ad982312e296e3b71257f68334211e6b	373	SUPERFAMILY	SSF49899		138	373	1.83e-63	T	19-10-2016	IPR013320	Concanavalin A-like lectin/glucanase domain
Locus_49162_Transcript_1/1_Confidence_0.000_Length_202|2	60531b73279f92791de5e1ac251f78fd	67	Pfam	PF00281	Ribosomal protein L5	37	67	2.1e-05	T	19-10-2016	IPR002132	Ribosomal protein L5	GO:0003735|GO:0005840|GO:0006412
Locus_49162_Transcript_1/1_Confidence_0.000_Length_202|2	60531b73279f92791de5e1ac251f78fd	67	SUPERFAMILY	SSF55282		15	67	8.01e-08	T	19-10-2016	IPR022803	Ribosomal protein L5 domain
Locus_49162_Transcript_1/1_Confidence_0.000_Length_202|2	60531b73279f92791de5e1ac251f78fd	67	Gene3D	G3DSA:3.30.1440.10		30	67	8.6e-12	T	19-10-2016	IPR022803	Ribosomal protein L5 domain
Locus_49313_Transcript_1/1_Confidence_0.000_Length_1345|1	8d98d41c7f660b1ae5d9f6302cc3f52d	331	Gene3D	G3DSA:1.10.520.10		37	183	6.5e-29	T	19-10-2016
Locus_49313_Transcript_1/1_Confidence_0.000_Length_1345|1	8d98d41c7f660b1ae5d9f6302cc3f52d	331	Pfam	PF00141	Peroxidase	52	293	7.5e-71	T	19-10-2016	IPR002016	Haem peroxidase, plant/fungal/bacterial	GO:0004601|GO:0006979|GO:0020037|GO:0055114
Locus_49313_Transcript_1/1_Confidence_0.000_Length_1345|1	8d98d41c7f660b1ae5d9f6302cc3f52d	331	Gene3D	G3DSA:1.10.420.10		184	309	7.6e-44	T	19-10-2016
Locus_49313_Transcript_1/1_Confidence_0.000_Length_1345|1	8d98d41c7f660b1ae5d9f6302cc3f52d	331	PRINTS	PR00458	Haem peroxidase superfamily signature	251	266	7.8e-27	T	19-10-2016	IPR002016	Haem peroxidase, plant/fungal/bacterial	GO:0004601|GO:0006979|GO:0020037|GO:0055114
Locus_49313_Transcript_1/1_Confidence_0.000_Length_1345|1	8d98d41c7f660b1ae5d9f6302cc3f52d	331	PRINTS	PR00458	Haem peroxidase superfamily signature	191	206	7.8e-27	T	19-10-2016	IPR002016	Haem peroxidase, plant/fungal/bacterial	GO:0004601|GO:0006979|GO:0020037|GO:0055114
Locus_49313_Transcript_1/1_Confidence_0.000_Length_1345|1	8d98d41c7f660b1ae5d9f6302cc3f52d	331	PRINTS	PR00458	Haem peroxidase superfamily signature	123	140	7.8e-27	T	19-10-2016	IPR002016	Haem peroxidase, plant/fungal/bacterial	GO:0004601|GO:0006979|GO:0020037|GO:0055114
Locus_49313_Transcript_1/1_Confidence_0.000_Length_1345|1	8d98d41c7f660b1ae5d9f6302cc3f52d	331	PRINTS	PR00458	Haem peroxidase superfamily signature	143	155	7.8e-27	T	19-10-2016	IPR002016	Haem peroxidase, plant/fungal/bacterial	GO:0004601|GO:0006979|GO:0020037|GO:0055114
Locus_49313_Transcript_1/1_Confidence_0.000_Length_1345|1	8d98d41c7f660b1ae5d9f6302cc3f52d	331	PRINTS	PR00458	Haem peroxidase superfamily signature	62	76	7.8e-27	T	19-10-2016	IPR002016	Haem peroxidase, plant/fungal/bacterial	GO:0004601|GO:0006979|GO:0020037|GO:0055114
Locus_49313_Transcript_1/1_Confidence_0.000_Length_1345|1	8d98d41c7f660b1ae5d9f6302cc3f52d	331	SUPERFAMILY	SSF48113		31	331	5.75e-98	T	19-10-2016	IPR010255	Haem peroxidase	GO:0004601|GO:0006979|GO:0020037|GO:0055114
Locus_49313_Transcript_1/1_Confidence_0.000_Length_1345|1	8d98d41c7f660b1ae5d9f6302cc3f52d	331	ProSitePatterns	PS00436	Peroxidases active site signature.	62	73	-	T	19-10-2016	IPR019794	Peroxidase, active site	GO:0004601|GO:0055114
Locus_49313_Transcript_1/1_Confidence_0.000_Length_1345|1	8d98d41c7f660b1ae5d9f6302cc3f52d	331	ProSitePatterns	PS00435	Peroxidases proximal heme-ligand signature.	191	201	-	T	19-10-2016	IPR019793	Peroxidases heam-ligand binding site
Locus_49313_Transcript_1/1_Confidence_0.000_Length_1345|1	8d98d41c7f660b1ae5d9f6302cc3f52d	331	ProSiteProfiles	PS50873	Plant heme peroxidase family profile.	30	331	74.585	T	19-10-2016	IPR002016	Haem peroxidase, plant/fungal/bacterial	GO:0004601|GO:0006979|GO:0020037|GO:0055114
Locus_49313_Transcript_1/1_Confidence_0.000_Length_1345|1	8d98d41c7f660b1ae5d9f6302cc3f52d	331	PRINTS	PR00461	Plant peroxidase signature	103	116	1.4e-46	T	19-10-2016	IPR000823	Plant peroxidase	GO:0004601|GO:0006979|GO:0020037|GO:0055114
Locus_49313_Transcript_1/1_Confidence_0.000_Length_1345|1	8d98d41c7f660b1ae5d9f6302cc3f52d	331	PRINTS	PR00461	Plant peroxidase signature	249	264	1.4e-46	T	19-10-2016	IPR000823	Plant peroxidase	GO:0004601|GO:0006979|GO:0020037|GO:0055114
Locus_49313_Transcript_1/1_Confidence_0.000_Length_1345|1	8d98d41c7f660b1ae5d9f6302cc3f52d	331	PRINTS	PR00461	Plant peroxidase signature	265	282	1.4e-46	T	19-10-2016	IPR000823	Plant peroxidase	GO:0004601|GO:0006979|GO:0020037|GO:0055114
Locus_49313_Transcript_1/1_Confidence_0.000_Length_1345|1	8d98d41c7f660b1ae5d9f6302cc3f52d	331	PRINTS	PR00461	Plant peroxidase signature	304	317	1.4e-46	T	19-10-2016	IPR000823	Plant peroxidase	GO:0004601|GO:0006979|GO:0020037|GO:0055114
Locus_49313_Transcript_1/1_Confidence_0.000_Length_1345|1	8d98d41c7f660b1ae5d9f6302cc3f52d	331	PRINTS	PR00461	Plant peroxidase signature	64	84	1.4e-46	T	19-10-2016	IPR000823	Plant peroxidase	GO:0004601|GO:0006979|GO:0020037|GO:0055114
Locus_49313_Transcript_1/1_Confidence_0.000_Length_1345|1	8d98d41c7f660b1ae5d9f6302cc3f52d	331	PRINTS	PR00461	Plant peroxidase signature	122	132	1.4e-46	T	19-10-2016	IPR000823	Plant peroxidase	GO:0004601|GO:0006979|GO:0020037|GO:0055114
Locus_49313_Transcript_1/1_Confidence_0.000_Length_1345|1	8d98d41c7f660b1ae5d9f6302cc3f52d	331	PRINTS	PR00461	Plant peroxidase signature	190	202	1.4e-46	T	19-10-2016	IPR000823	Plant peroxidase	GO:0004601|GO:0006979|GO:0020037|GO:0055114
Locus_49313_Transcript_1/1_Confidence_0.000_Length_1345|1	8d98d41c7f660b1ae5d9f6302cc3f52d	331	PRINTS	PR00461	Plant peroxidase signature	40	59	1.4e-46	T	19-10-2016	IPR000823	Plant peroxidase	GO:0004601|GO:0006979|GO:0020037|GO:0055114
Locus_49057_Transcript_1/1_Confidence_0.000_Length_564|3	31b5554ceb981998e8b8a3c327808fae	179	SUPERFAMILY	SSF54171		136	178	6.21e-16	T	19-10-2016	IPR016177	DNA-binding domain	GO:0003677
Locus_49057_Transcript_1/1_Confidence_0.000_Length_564|3	31b5554ceb981998e8b8a3c327808fae	179	PRINTS	PR00367	Ethylene responsive element binding protein signature	137	148	2e-10	T	19-10-2016	IPR001471	AP2/ERF domain	GO:0003700|GO:0006355
Locus_49057_Transcript_1/1_Confidence_0.000_Length_564|3	31b5554ceb981998e8b8a3c327808fae	179	PRINTS	PR00367	Ethylene responsive element binding protein signature	160	176	2e-10	T	19-10-2016	IPR001471	AP2/ERF domain	GO:0003700|GO:0006355
Locus_49057_Transcript_1/1_Confidence_0.000_Length_564|3	31b5554ceb981998e8b8a3c327808fae	179	SMART	SM00380	DNA-binding domain in plant proteins such as APETALA2 and EREBPs	136	179	2.4e-13	T	19-10-2016	IPR001471	AP2/ERF domain	GO:0003700|GO:0006355
Locus_49057_Transcript_1/1_Confidence_0.000_Length_564|3	31b5554ceb981998e8b8a3c327808fae	179	Gene3D	G3DSA:3.30.730.10		135	179	1.6e-21	T	19-10-2016	IPR001471	AP2/ERF domain	GO:0003700|GO:0006355
Locus_49057_Transcript_1/1_Confidence_0.000_Length_564|3	31b5554ceb981998e8b8a3c327808fae	179	ProSiteProfiles	PS51032	AP2/ERF domain profile.	136	179	19.269	T	19-10-2016	IPR001471	AP2/ERF domain	GO:0003700|GO:0006355
Locus_49057_Transcript_1/1_Confidence_0.000_Length_564|3	31b5554ceb981998e8b8a3c327808fae	179	Pfam	PF00847	AP2 domain	136	179	2.9e-13	T	19-10-2016	IPR001471	AP2/ERF domain	GO:0003700|GO:0006355
Locus_49203_Transcript_1/1_Confidence_0.000_Length_864|2	821bf10c0770450a41ea40ba8dace562	264	Pfam	PF02365	No apical meristem (NAM) protein	67	194	9.2e-53	T	19-10-2016	IPR003441	NAC domain	GO:0003677|GO:0006355
Locus_49203_Transcript_1/1_Confidence_0.000_Length_864|2	821bf10c0770450a41ea40ba8dace562	264	ProSiteProfiles	PS51005	NAC domain profile.	67	215	61.097	T	19-10-2016	IPR003441	NAC domain	GO:0003677|GO:0006355
Locus_49203_Transcript_1/1_Confidence_0.000_Length_864|2	821bf10c0770450a41ea40ba8dace562	264	SUPERFAMILY	SSF101941		65	215	1.96e-64	T	19-10-2016	IPR003441	NAC domain	GO:0003677|GO:0006355
Locus_49146_Transcript_1/1_Confidence_0.000_Length_292|2	ac7e413eec61ce72d2b03bd9281fbc41	97	SUPERFAMILY	SSF51905		17	83	4.53e-17	T	19-10-2016
Locus_49146_Transcript_1/1_Confidence_0.000_Length_292|2	ac7e413eec61ce72d2b03bd9281fbc41	97	PRINTS	PR00469	Pyridine nucleotide disulphide reductase class-II signature	42	66	3.4e-06	T	19-10-2016	IPR000103	Pyridine nucleotide-disulphide oxidoreductase, class-II	GO:0016491|GO:0055114
Locus_49146_Transcript_1/1_Confidence_0.000_Length_292|2	ac7e413eec61ce72d2b03bd9281fbc41	97	PRINTS	PR00469	Pyridine nucleotide disulphide reductase class-II signature	3	11	3.4e-06	T	19-10-2016	IPR000103	Pyridine nucleotide-disulphide oxidoreductase, class-II	GO:0016491|GO:0055114
Locus_49146_Transcript_1/1_Confidence_0.000_Length_292|2	ac7e413eec61ce72d2b03bd9281fbc41	97	Gene3D	G3DSA:3.50.50.60		17	86	2e-19	T	19-10-2016
Locus_49146_Transcript_1/1_Confidence_0.000_Length_292|2	ac7e413eec61ce72d2b03bd9281fbc41	97	Pfam	PF00743	Flavin-binding monooxygenase-like	6	83	9.6e-12	T	19-10-2016	IPR020946	Flavin monooxygenase-like	GO:0004499|GO:0050660|GO:0050661|GO:0055114
Locus_48894_Transcript_1/1_Confidence_0.000_Length_292|3	80745fc56228fd254bdbb02c7e3353dc	96	Pfam	PF00281	Ribosomal protein L5	2	33	5.8e-11	T	19-10-2016	IPR002132	Ribosomal protein L5	GO:0003735|GO:0005840|GO:0006412
Locus_48894_Transcript_1/1_Confidence_0.000_Length_292|3	80745fc56228fd254bdbb02c7e3353dc	96	SUPERFAMILY	SSF55282		2	96	7.77e-34	T	19-10-2016	IPR022803	Ribosomal protein L5 domain
Locus_48894_Transcript_1/1_Confidence_0.000_Length_292|3	80745fc56228fd254bdbb02c7e3353dc	96	Gene3D	G3DSA:3.30.1440.10		1	96	9.9e-48	T	19-10-2016	IPR022803	Ribosomal protein L5 domain
Locus_48894_Transcript_1/1_Confidence_0.000_Length_292|3	80745fc56228fd254bdbb02c7e3353dc	96	Pfam	PF00673	ribosomal L5P family C-terminus	37	96	2.8e-17	T	19-10-2016	IPR002132	Ribosomal protein L5	GO:0003735|GO:0005840|GO:0006412
Locus_48894_Transcript_1/1_Confidence_0.000_Length_292|3	80745fc56228fd254bdbb02c7e3353dc	96	ProSitePatterns	PS00358	Ribosomal protein L5 signature.	10	26	-	T	19-10-2016	IPR020929	Ribosomal protein L5, conserved site	GO:0003735|GO:0005622|GO:0005840|GO:0006412
Locus_49255_Transcript_1/1_Confidence_0.000_Length_201|1	e33c73bca5a6b9ee094ea8e0e89f2385	58	Gene3D	G3DSA:1.10.630.10		2	54	5.8e-11	T	19-10-2016	IPR001128	Cytochrome P450	GO:0005506|GO:0016705|GO:0020037|GO:0055114
Locus_49255_Transcript_1/1_Confidence_0.000_Length_201|1	e33c73bca5a6b9ee094ea8e0e89f2385	58	SUPERFAMILY	SSF48264		2	54	1.02e-10	T	19-10-2016	IPR001128	Cytochrome P450	GO:0005506|GO:0016705|GO:0020037|GO:0055114
Locus_49255_Transcript_1/1_Confidence_0.000_Length_201|1	e33c73bca5a6b9ee094ea8e0e89f2385	58	Pfam	PF00067	Cytochrome P450	2	38	1.8e-06	T	19-10-2016	IPR001128	Cytochrome P450	GO:0005506|GO:0016705|GO:0020037|GO:0055114
Locus_48862_Transcript_1/1_Confidence_0.000_Length_220|2	36b5be32c927e1ec8e71f1996d1bb558	73	ProSitePatterns	PS00227	Tubulin subunits alpha, beta, and gamma signature.	60	66	-	T	19-10-2016	IPR017975	Tubulin, conserved site	GO:0005525|GO:0005874|GO:0007017
Locus_48862_Transcript_1/1_Confidence_0.000_Length_220|2	36b5be32c927e1ec8e71f1996d1bb558	73	SUPERFAMILY	SSF52490		2	72	4.58e-31	T	19-10-2016	IPR003008	Tubulin/FtsZ, GTPase domain	GO:0003924
Locus_48862_Transcript_1/1_Confidence_0.000_Length_220|2	36b5be32c927e1ec8e71f1996d1bb558	73	Gene3D	G3DSA:3.40.50.1440		1	73	1.5e-39	T	19-10-2016	IPR003008	Tubulin/FtsZ, GTPase domain	GO:0003924
Locus_48862_Transcript_1/1_Confidence_0.000_Length_220|2	36b5be32c927e1ec8e71f1996d1bb558	73	Pfam	PF00091	Tubulin/FtsZ family, GTPase domain	3	72	3e-26	T	19-10-2016	IPR003008	Tubulin/FtsZ, GTPase domain	GO:0003924
Locus_48862_Transcript_1/1_Confidence_0.000_Length_220|2	36b5be32c927e1ec8e71f1996d1bb558	73	PRINTS	PR01161	Tubulin signature	26	50	2.76e-33	T	19-10-2016	IPR000217	Tubulin	GO:0005874|GO:0007017
Locus_48862_Transcript_1/1_Confidence_0.000_Length_220|2	36b5be32c927e1ec8e71f1996d1bb558	73	PRINTS	PR01161	Tubulin signature	52	70	2.76e-33	T	19-10-2016	IPR000217	Tubulin	GO:0005874|GO:0007017
Locus_48862_Transcript_1/1_Confidence_0.000_Length_220|2	36b5be32c927e1ec8e71f1996d1bb558	73	PRINTS	PR01161	Tubulin signature	13	24	2.76e-33	T	19-10-2016	IPR000217	Tubulin	GO:0005874|GO:0007017
Locus_48862_Transcript_1/1_Confidence_0.000_Length_220|2	36b5be32c927e1ec8e71f1996d1bb558	73	PRINTS	PR01163	Beta-tubulin signature	28	46	7.4e-15	T	19-10-2016	IPR002453	Beta tubulin	GO:0005200|GO:0005525|GO:0005874|GO:0007017
Locus_48862_Transcript_1/1_Confidence_0.000_Length_220|2	36b5be32c927e1ec8e71f1996d1bb558	73	PRINTS	PR01163	Beta-tubulin signature	8	19	7.4e-15	T	19-10-2016	IPR002453	Beta tubulin	GO:0005200|GO:0005525|GO:0005874|GO:0007017
Locus_48882_Transcript_1/1_Confidence_0.000_Length_266|3	5b0b1402ee64d6604cbd5162f54b1929	88	Pfam	PF09172	Domain of unknown function (DUF1943)	4	87	1.8e-05	T	19-10-2016	IPR015255	Vitellinogen, open beta-sheet	GO:0005319|GO:0006869
Locus_49284_Transcript_1/1_Confidence_0.000_Length_595|2	11e0fe30c8110463697397ceddccefce	195	Gene3D	G3DSA:3.30.43.10		86	155	3.1e-08	T	19-10-2016	IPR016167	FAD-binding, type 2, subdomain 1	GO:0003824|GO:0008762|GO:0050660|GO:0055114
Locus_49284_Transcript_1/1_Confidence_0.000_Length_595|2	11e0fe30c8110463697397ceddccefce	195	ProSiteProfiles	PS51387	PCMH-type FAD-binding domain profile.	89	195	11.183	T	19-10-2016	IPR016166	FAD-binding, type 2	GO:0003824|GO:0016614|GO:0050660|GO:0055114
Locus_49284_Transcript_1/1_Confidence_0.000_Length_595|2	11e0fe30c8110463697397ceddccefce	195	SUPERFAMILY	SSF56176		32	195	3.36e-27	T	19-10-2016	IPR016166	FAD-binding, type 2	GO:0003824|GO:0016614|GO:0050660|GO:0055114
Locus_49284_Transcript_1/1_Confidence_0.000_Length_595|2	11e0fe30c8110463697397ceddccefce	195	Pfam	PF01565	FAD binding domain	93	195	3.8e-17	T	19-10-2016	IPR006094	FAD linked oxidase, N-terminal	GO:0008762|GO:0016491|GO:0050660|GO:0055114
Locus_49038_Transcript_1/1_Confidence_0.000_Length_323|3	4b7b91e0bb0bbd19d5bb42bf3254d2e5	107	Coils	Coil		30	53	-	T	19-10-2016
Locus_49277_Transcript_1/1_Confidence_0.000_Length_610|2	4379705e9e0ad404f644beb47155d204	163	Gene3D	G3DSA:3.30.530.20		9	162	8.8e-43	T	19-10-2016	IPR023393	START-like domain
Locus_49277_Transcript_1/1_Confidence_0.000_Length_610|2	4379705e9e0ad404f644beb47155d204	163	SUPERFAMILY	SSF55961		18	162	3.76e-31	T	19-10-2016
Locus_49277_Transcript_1/1_Confidence_0.000_Length_610|2	4379705e9e0ad404f644beb47155d204	163	SMART	SM01037	Pathogenesis-related protein Bet v I family	14	163	4.5e-49	T	19-10-2016	IPR024948	Major latex protein domain
Locus_49277_Transcript_1/1_Confidence_0.000_Length_610|2	4379705e9e0ad404f644beb47155d204	163	Pfam	PF00407	Pathogenesis-related protein Bet v I family	15	162	7.2e-52	T	19-10-2016	IPR000916	Bet v I domain	GO:0006952|GO:0009607
Locus_49011_Transcript_1/1_Confidence_0.000_Length_203|1	6fc0c61df6c49ba6f157b75cdae81f06	48	SUPERFAMILY	SSF53098		2	48	1.77e-05	T	19-10-2016	IPR012337	Ribonuclease H-like domain	GO:0003676
Locus_49158_Transcript_1/1_Confidence_0.000_Length_202|1	5ecfe7e5f4183492750d23f41d0ed885	62	ProSitePatterns	PS00709	Ribosomal protein L30e signature 1.	34	58	-	T	19-10-2016	IPR022991	Ribosomal protein L30e, conserved site
Locus_49158_Transcript_1/1_Confidence_0.000_Length_202|1	5ecfe7e5f4183492750d23f41d0ed885	62	Pfam	PF01248	Ribosomal protein L7Ae/L30e/S12e/Gadd45 family	23	61	1e-10	T	19-10-2016	IPR004038	Ribosomal protein L7Ae/L30e/S12e/Gadd45
Locus_49158_Transcript_1/1_Confidence_0.000_Length_202|1	5ecfe7e5f4183492750d23f41d0ed885	62	SUPERFAMILY	SSF55315		23	62	1.77e-13	T	19-10-2016	IPR029064	50S ribosomal protein L30e-like
Locus_49158_Transcript_1/1_Confidence_0.000_Length_202|1	5ecfe7e5f4183492750d23f41d0ed885	62	Gene3D	G3DSA:3.30.1330.30		16	62	8.7e-20	T	19-10-2016	IPR029064	50S ribosomal protein L30e-like
Locus_48829_Transcript_1/1_Confidence_0.000_Length_1349|2	6d19e2aea3e8648ac021a4006b4b750b	137	ProSiteProfiles	PS51257	Prokaryotic membrane lipoprotein lipid attachment site profile.	1	28	5	T	19-10-2016
Locus_49310_Transcript_1/1_Confidence_0.000_Length_602|3	28a0e8f802b589cd9a2d34081c72a940	200	SUPERFAMILY	SSF56672		25	153	4.78e-06	T	19-10-2016
Locus_49310_Transcript_1/1_Confidence_0.000_Length_602|3	28a0e8f802b589cd9a2d34081c72a940	200	ProSiteProfiles	PS50526	RdRp of negative ssRNA viruses with non-segmented genomes catalytic domain profile.	106	200	10.428	T	19-10-2016	IPR014023	Mononegavirales RNA-directed RNA polymerase catalytic domain	GO:0003968|GO:0004482|GO:0005524|GO:0006370|GO:0019012
Locus_48919_Transcript_1/1_Confidence_0.000_Length_220|3	b218f8dc1ba64bfd3351301f18ca1820	72	Pfam	PF11744	Aluminium activated malate transporter	1	71	6.2e-27	T	19-10-2016	IPR020966	Aluminum-activated malate transporter	GO:0015743
Locus_48877_Transcript_1/1_Confidence_0.000_Length_300|3	83cc79bf9f7a0982948a0c2a8174354a	99	Gene3D	G3DSA:2.30.170.20		6	45	3e-13	T	19-10-2016	IPR023441	Ribosomal protein L24e domain
Locus_48877_Transcript_1/1_Confidence_0.000_Length_300|3	83cc79bf9f7a0982948a0c2a8174354a	99	Pfam	PF01246	Ribosomal protein L24e	9	50	2e-13	T	19-10-2016	IPR000988	Ribosomal protein L24e-related
Locus_48877_Transcript_1/1_Confidence_0.000_Length_300|3	83cc79bf9f7a0982948a0c2a8174354a	99	SUPERFAMILY	SSF57716		5	35	3.14e-06	T	19-10-2016
Locus_49120_Transcript_1/1_Confidence_0.000_Length_344|1	2b68393e253ad9deb271f113570bd35f	114	Gene3D	G3DSA:3.40.50.980		3	40	5.7e-10	T	19-10-2016
Locus_49120_Transcript_1/1_Confidence_0.000_Length_344|1	2b68393e253ad9deb271f113570bd35f	114	SUPERFAMILY	SSF56801		3	114	3.14e-29	T	19-10-2016
Locus_49120_Transcript_1/1_Confidence_0.000_Length_344|1	2b68393e253ad9deb271f113570bd35f	114	Gene3D	G3DSA:2.30.38.10		56	114	3.4e-20	T	19-10-2016
Locus_49120_Transcript_1/1_Confidence_0.000_Length_344|1	2b68393e253ad9deb271f113570bd35f	114	Pfam	PF00501	AMP-binding enzyme	3	114	1.4e-28	T	19-10-2016	IPR000873	AMP-dependent synthetase/ligase	GO:0003824|GO:0008152
Locus_48911_Transcript_1/1_Confidence_0.000_Length_223|1	98bfc06f4d354e2883b097c141f6f40d	74	Pfam	PF00274	Fructose-bisphosphate aldolase class-I	21	73	5.9e-21	T	19-10-2016	IPR000741	Fructose-bisphosphate aldolase, class-I	GO:0004332|GO:0006096
Locus_48911_Transcript_1/1_Confidence_0.000_Length_223|1	98bfc06f4d354e2883b097c141f6f40d	74	Gene3D	G3DSA:3.20.20.70		9	74	2.9e-26	T	19-10-2016	IPR013785	Aldolase-type TIM barrel	GO:0003824
Locus_48911_Transcript_1/1_Confidence_0.000_Length_223|1	98bfc06f4d354e2883b097c141f6f40d	74	SUPERFAMILY	SSF51569		4	74	6.28e-22	T	19-10-2016
Locus_49306_Transcript_1/1_Confidence_0.000_Length_202|3	db1d39754a15003b21c867f55e917ab0	66	Gene3D	G3DSA:3.50.50.60		1	65	3.5e-11	T	19-10-2016
Locus_49306_Transcript_1/1_Confidence_0.000_Length_202|3	db1d39754a15003b21c867f55e917ab0	66	SUPERFAMILY	SSF51905		1	65	1.75e-11	T	19-10-2016
Locus_49060_Transcript_1/1_Confidence_0.000_Length_219|3	3adc639b4c5599fe2ac44addd82bd533	51	ProSiteProfiles	PS50212	Ras guanine-nucleotide exchange factors N-terminal domain profile.	1	51	8.862	T	19-10-2016	IPR000651	Ras-like guanine nucleotide exchange factor, N-terminal
Locus_48863_Transcript_1/1_Confidence_0.000_Length_223|1	7f0a8cb2e4ae9ca153a0060866301051	74	SUPERFAMILY	SSF51735		2	73	4.86e-18	T	19-10-2016
Locus_48863_Transcript_1/1_Confidence_0.000_Length_223|1	7f0a8cb2e4ae9ca153a0060866301051	74	Gene3D	G3DSA:3.40.50.720		1	73	9.8e-27	T	19-10-2016	IPR016040	NAD(P)-binding domain
Locus_48863_Transcript_1/1_Confidence_0.000_Length_223|1	7f0a8cb2e4ae9ca153a0060866301051	74	Pfam	PF00056	lactate/malate dehydrogenase, NAD binding domain	2	73	3e-20	T	19-10-2016	IPR001236	Lactate/malate dehydrogenase, N-terminal	GO:0016491|GO:0055114
Locus_49030_Transcript_1/1_Confidence_0.000_Length_363|2	b9a6b4a35cbb357c2923ce71006703a7	120	ProSitePatterns	PS00796	14-3-3 proteins signature 1.	19	29	-	T	19-10-2016	IPR023409	14-3-3 protein, conserved site
Locus_49030_Transcript_1/1_Confidence_0.000_Length_363|2	b9a6b4a35cbb357c2923ce71006703a7	120	SMART	SM00101	14-3-3 homologues	1	120	8.6e-25	T	19-10-2016	IPR023410	14-3-3 domain
Locus_49030_Transcript_1/1_Confidence_0.000_Length_363|2	b9a6b4a35cbb357c2923ce71006703a7	120	Gene3D	G3DSA:1.20.190.20		1	119	1.1e-55	T	19-10-2016
Locus_49030_Transcript_1/1_Confidence_0.000_Length_363|2	b9a6b4a35cbb357c2923ce71006703a7	120	SUPERFAMILY	SSF48445		1	120	8.24e-52	T	19-10-2016	IPR023410	14-3-3 domain
Locus_49030_Transcript_1/1_Confidence_0.000_Length_363|2	b9a6b4a35cbb357c2923ce71006703a7	120	PRINTS	PR00305	14-3-3 protein zeta signature	62	86	2.3e-37	T	19-10-2016	IPR000308	14-3-3 protein	GO:0019904
Locus_49030_Transcript_1/1_Confidence_0.000_Length_363|2	b9a6b4a35cbb357c2923ce71006703a7	120	PRINTS	PR00305	14-3-3 protein zeta signature	93	115	2.3e-37	T	19-10-2016	IPR000308	14-3-3 protein	GO:0019904
Locus_49030_Transcript_1/1_Confidence_0.000_Length_363|2	b9a6b4a35cbb357c2923ce71006703a7	120	PRINTS	PR00305	14-3-3 protein zeta signature	13	42	2.3e-37	T	19-10-2016	IPR000308	14-3-3 protein	GO:0019904
Locus_49030_Transcript_1/1_Confidence_0.000_Length_363|2	b9a6b4a35cbb357c2923ce71006703a7	120	Pfam	PF00244	14-3-3 protein	1	120	1.6e-53	T	19-10-2016	IPR023410	14-3-3 domain
Locus_49088_Transcript_1/1_Confidence_0.333_Length_607|3	0bb99b2d6c94b45c04e851c2024b429f	201	SUPERFAMILY	SSF51905		1	200	1.55e-28	T	19-10-2016
Locus_49088_Transcript_1/1_Confidence_0.333_Length_607|3	0bb99b2d6c94b45c04e851c2024b429f	201	ProSitePatterns	PS00624	GMC oxidoreductases signature 2.	158	172	-	T	19-10-2016	IPR000172	Glucose-methanol-choline oxidoreductase, N-terminal	GO:0016614|GO:0050660|GO:0055114
Locus_49088_Transcript_1/1_Confidence_0.333_Length_607|3	0bb99b2d6c94b45c04e851c2024b429f	201	Pfam	PF00732	GMC oxidoreductase	1	198	9.7e-29	T	19-10-2016	IPR000172	Glucose-methanol-choline oxidoreductase, N-terminal	GO:0016614|GO:0050660|GO:0055114
Locus_49088_Transcript_1/1_Confidence_0.333_Length_607|3	0bb99b2d6c94b45c04e851c2024b429f	201	Gene3D	G3DSA:3.50.50.60		90	200	6e-40	T	19-10-2016
Locus_49088_Transcript_1/1_Confidence_0.333_Length_607|3	0bb99b2d6c94b45c04e851c2024b429f	201	Gene3D	G3DSA:3.50.50.60		1	42	6e-40	T	19-10-2016
Locus_49088_Transcript_1/1_Confidence_0.333_Length_607|3	0bb99b2d6c94b45c04e851c2024b429f	201	ProSitePatterns	PS00623	GMC oxidoreductases signature 1.	2	25	-	T	19-10-2016	IPR000172	Glucose-methanol-choline oxidoreductase, N-terminal	GO:0016614|GO:0050660|GO:0055114
Locus_49267_Transcript_1/1_Confidence_0.000_Length_1064|3	959699347337142ef36c8cfd890380b7	354	SUPERFAMILY	SSF54001		163	243	7.36e-05	T	19-10-2016
Locus_49267_Transcript_1/1_Confidence_0.000_Length_1064|3	959699347337142ef36c8cfd890380b7	354	Coils	Coil		160	181	-	T	19-10-2016
Locus_49267_Transcript_1/1_Confidence_0.000_Length_1064|3	959699347337142ef36c8cfd890380b7	354	Pfam	PF02902	Ulp1 protease family, C-terminal catalytic domain	160	231	1.9e-05	T	19-10-2016	IPR003653	Peptidase C48, SUMO/Sentrin/Ubl1	GO:0006508|GO:0008234
Locus_49267_Transcript_1/1_Confidence_0.000_Length_1064|3	959699347337142ef36c8cfd890380b7	354	Coils	Coil		320	349	-	T	19-10-2016
Locus_48927_Transcript_1/1_Confidence_0.000_Length_212|2	5a6bf570bf09268e1a16a7dfaa998cb8	70	Gene3D	G3DSA:3.40.50.720		3	70	1.3e-22	T	19-10-2016	IPR016040	NAD(P)-binding domain
Locus_48927_Transcript_1/1_Confidence_0.000_Length_212|2	5a6bf570bf09268e1a16a7dfaa998cb8	70	Pfam	PF01408	Oxidoreductase family, NAD-binding Rossmann fold	3	70	1.2e-15	T	19-10-2016	IPR000683	Oxidoreductase, N-terminal	GO:0016491
Locus_48927_Transcript_1/1_Confidence_0.000_Length_212|2	5a6bf570bf09268e1a16a7dfaa998cb8	70	SUPERFAMILY	SSF51735		3	70	2.15e-22	T	19-10-2016
Locus_48889_Transcript_1/1_Confidence_0.000_Length_238|1	ee10a5dddc651822d4712c96730afd94	79	Pfam	PF00078	Reverse transcriptase (RNA-dependent DNA polymerase)	4	65	3.4e-05	T	19-10-2016	IPR000477	Reverse transcriptase domain
Locus_49307_Transcript_1/1_Confidence_0.000_Length_352|2	1b95081ccafea87468da85e1d0444ba4	45	Pfam	PF14223	gag-polypeptide of LTR copia-type	3	43	5.5e-07	T	19-10-2016
Locus_49028_Transcript_1/1_Confidence_0.667_Length_289|2	c968b798fbd99e0ae4917aac7ffe25bc	96	SUPERFAMILY	SSF53474		6	74	1.38e-06	T	19-10-2016	IPR029058	Alpha/Beta hydrolase fold
Locus_49028_Transcript_1/1_Confidence_0.667_Length_289|2	c968b798fbd99e0ae4917aac7ffe25bc	96	Gene3D	G3DSA:3.40.50.1820		1	94	7.8e-17	T	19-10-2016	IPR029058	Alpha/Beta hydrolase fold
Locus_49087_Transcript_1/1_Confidence_0.000_Length_201|2	6b91d96b82e9a1561db617677b6928a4	66	Pfam	PF02458	Transferase family	7	61	4.2e-05	T	19-10-2016	IPR003480	Transferase	GO:0016747
Locus_49087_Transcript_1/1_Confidence_0.000_Length_201|2	6b91d96b82e9a1561db617677b6928a4	66	Gene3D	G3DSA:3.30.559.10		15	60	1.5e-07	T	19-10-2016	IPR023213	Chloramphenicol acetyltransferase-like domain
Locus_49315_Transcript_1/1_Confidence_0.000_Length_310|1	fa26f2242f03b25cc9863f4ff24f0c73	103	SUPERFAMILY	SSF56672		1	95	2.78e-23	T	19-10-2016
Locus_49315_Transcript_1/1_Confidence_0.000_Length_310|1	fa26f2242f03b25cc9863f4ff24f0c73	103	Pfam	PF00078	Reverse transcriptase (RNA-dependent DNA polymerase)	2	76	1.4e-14	T	19-10-2016	IPR000477	Reverse transcriptase domain
Locus_49315_Transcript_1/1_Confidence_0.000_Length_310|1	fa26f2242f03b25cc9863f4ff24f0c73	103	Gene3D	G3DSA:3.30.70.270		1	76	8.5e-10	T	19-10-2016
Locus_49315_Transcript_1/1_Confidence_0.000_Length_310|1	fa26f2242f03b25cc9863f4ff24f0c73	103	ProSiteProfiles	PS50878	Reverse transcriptase (RT) catalytic domain profile.	1	76	11.049	T	19-10-2016	IPR000477	Reverse transcriptase domain
Locus_49132_Transcript_1/1_Confidence_0.000_Length_371|1	3d065dfca4b09d1fa2c3e5c0278b7c91	123	Pfam	PF04564	U-box domain	4	74	2.9e-17	T	19-10-2016	IPR003613	U box domain	GO:0004842|GO:0016567
Locus_49132_Transcript_1/1_Confidence_0.000_Length_371|1	3d065dfca4b09d1fa2c3e5c0278b7c91	123	Gene3D	G3DSA:3.30.40.10		2	74	5.1e-26	T	19-10-2016	IPR013083	Zinc finger, RING/FYVE/PHD-type
Locus_49132_Transcript_1/1_Confidence_0.000_Length_371|1	3d065dfca4b09d1fa2c3e5c0278b7c91	123	SMART	SM00504	Modified RING finger domain	6	70	8.6e-24	T	19-10-2016	IPR003613	U box domain	GO:0004842|GO:0016567
Locus_49132_Transcript_1/1_Confidence_0.000_Length_371|1	3d065dfca4b09d1fa2c3e5c0278b7c91	123	SUPERFAMILY	SSF57850		2	75	5.55e-25	T	19-10-2016
Locus_49132_Transcript_1/1_Confidence_0.000_Length_371|1	3d065dfca4b09d1fa2c3e5c0278b7c91	123	ProSiteProfiles	PS51698	U-box domain profile.	2	77	27.052	T	19-10-2016	IPR003613	U box domain	GO:0004842|GO:0016567
Locus_49056_Transcript_1/1_Confidence_0.000_Length_658|2	939f4c540dca271dd02542f536bf677a	186	Pfam	PF03321	GH3 auxin-responsive promoter	1	161	1.1e-53	T	19-10-2016	IPR004993	GH3 family
Locus_49241_Transcript_1/1_Confidence_0.500_Length_484|3	569ccbd1679392f358a45cf984522e03	67	Pfam	PF14299	Phloem protein 2	5	66	8.2e-07	T	19-10-2016	IPR025886	Phloem protein 2-like
Locus_48944_Transcript_1/1_Confidence_0.000_Length_244|3	83205f20ede6dc87ebcffc134c80bbe5	80	Gene3D	G3DSA:2.70.150.10		2	80	9.5e-24	T	19-10-2016	IPR008250	P-type ATPase, A domain	GO:0000166|GO:0046872
Locus_48944_Transcript_1/1_Confidence_0.000_Length_244|3	83205f20ede6dc87ebcffc134c80bbe5	80	SUPERFAMILY	SSF81653		5	78	1.57e-19	T	19-10-2016
Locus_48944_Transcript_1/1_Confidence_0.000_Length_244|3	83205f20ede6dc87ebcffc134c80bbe5	80	Pfam	PF00122	E1-E2 ATPase	10	66	1.6e-17	T	19-10-2016	IPR008250	P-type ATPase, A domain	GO:0000166|GO:0046872
Locus_49102_Transcript_1/1_Confidence_0.000_Length_718|1	18cc35b210459ccec3cabe17ef5b06b9	152	Pfam	PF04885	Stigma-specific protein, Stig1	24	152	1.1e-34	T	19-10-2016	IPR006969	Stigma-specific protein Stig1
Locus_48997_Transcript_1/1_Confidence_0.000_Length_332|2	77f989597b4568d727ca4fbd106054a1	106	Pfam	PF04592	Selenoprotein P, N terminal region	1	106	8.5e-52	T	19-10-2016	IPR007671	Selenoprotein P, N-terminal	GO:0008430
Locus_48842_Transcript_1/1_Confidence_0.000_Length_313|2	9dad0baa28faae1c31de9bf335827c40	104	Pfam	PF07727	Reverse transcriptase (RNA-dependent DNA polymerase)	31	103	4.1e-31	T	19-10-2016	IPR013103	Reverse transcriptase, RNA-dependent DNA polymerase
Locus_48843_Transcript_1/1_Confidence_0.000_Length_378|3	53f779294db4e0675ff92b9575e44331	125	SUPERFAMILY	SSF52540		16	125	3.71e-33	T	19-10-2016	IPR027417	P-loop containing nucleoside triphosphate hydrolase
Locus_48843_Transcript_1/1_Confidence_0.000_Length_378|3	53f779294db4e0675ff92b9575e44331	125	Gene3D	G3DSA:3.40.50.300		15	125	4.5e-41	T	19-10-2016	IPR027417	P-loop containing nucleoside triphosphate hydrolase
Locus_48843_Transcript_1/1_Confidence_0.000_Length_378|3	53f779294db4e0675ff92b9575e44331	125	Pfam	PF00006	ATP synthase alpha/beta family, nucleotide-binding domain	68	125	7.7e-14	T	19-10-2016	IPR000194	ATPase, F1/V1/A1 complex, alpha/beta subunit, nucleotide-binding domain	GO:0005524
Locus_49290_Transcript_1/1_Confidence_0.000_Length_488|3	f1a1e86e59abc0377481671cf9c533c0	162	Gene3D	G3DSA:3.40.50.200		2	91	1.9e-11	T	19-10-2016	IPR000209	Peptidase S8/S53 domain	GO:0004252|GO:0006508
Locus_49290_Transcript_1/1_Confidence_0.000_Length_488|3	f1a1e86e59abc0377481671cf9c533c0	162	SUPERFAMILY	SSF52743		1	90	3.27e-15	T	19-10-2016	IPR000209	Peptidase S8/S53 domain	GO:0004252|GO:0006508
Locus_48878_Transcript_1/1_Confidence_0.000_Length_266|2	f38d3088cb0c7e447a52323c2971fcb3	88	ProSitePatterns	PS00578	Ribosomal protein S6e signature.	42	53	-	T	19-10-2016	IPR018282	Ribosomal protein S6e, conserved site	GO:0003735|GO:0005622|GO:0005840|GO:0006412
Locus_48878_Transcript_1/1_Confidence_0.000_Length_266|2	f38d3088cb0c7e447a52323c2971fcb3	88	Pfam	PF01092	Ribosomal protein S6e	1	88	6.7e-47	T	19-10-2016	IPR001377	Ribosomal protein S6e	GO:0003735|GO:0005622|GO:0005840|GO:0006412
Locus_49383_Transcript_1/1_Confidence_0.000_Length_279|3	242bab19de5a52826c45b4e7b9b2546d	91	Gene3D	G3DSA:3.30.200.20		5	91	5.5e-15	T	18-10-2016
Locus_49383_Transcript_1/1_Confidence_0.000_Length_279|3	242bab19de5a52826c45b4e7b9b2546d	91	ProSitePatterns	PS00107	Protein kinases ATP-binding region signature.	54	76	-	T	18-10-2016	IPR017441	Protein kinase, ATP binding site	GO:0005524
Locus_49383_Transcript_1/1_Confidence_0.000_Length_279|3	242bab19de5a52826c45b4e7b9b2546d	91	ProSiteProfiles	PS50011	Protein kinase domain profile.	48	91	8.471	T	18-10-2016	IPR000719	Protein kinase domain	GO:0004672|GO:0005524|GO:0006468
Locus_49383_Transcript_1/1_Confidence_0.000_Length_279|3	242bab19de5a52826c45b4e7b9b2546d	91	SUPERFAMILY	SSF56112		30	90	4.35e-11	T	18-10-2016	IPR011009	Protein kinase-like domain
Locus_49397_Transcript_1/1_Confidence_0.000_Length_343|3	a8efc7257aa7269be13c1e32793d17e6	113	Gene3D	G3DSA:3.20.20.20		1	94	6.2e-32	T	18-10-2016	IPR000489	Pterin-binding	GO:0042558
Locus_49397_Transcript_1/1_Confidence_0.000_Length_343|3	a8efc7257aa7269be13c1e32793d17e6	113	SUPERFAMILY	SSF51717		1	89	3.01e-21	T	18-10-2016	IPR011005	Dihydropteroate synthase-like	GO:0044237
Locus_49349_Transcript_1/1_Confidence_0.000_Length_465|2	3cfe7dcbe821f01ec7726c83fa0aa7a1	145	Gene3D	G3DSA:1.10.630.10		44	145	6.2e-11	T	18-10-2016	IPR001128	Cytochrome P450	GO:0005506|GO:0016705|GO:0020037|GO:0055114
Locus_49349_Transcript_1/1_Confidence_0.000_Length_465|2	3cfe7dcbe821f01ec7726c83fa0aa7a1	145	SUPERFAMILY	SSF48264		43	145	6.55e-12	T	18-10-2016	IPR001128	Cytochrome P450	GO:0005506|GO:0016705|GO:0020037|GO:0055114
Locus_49392_Transcript_1/1_Confidence_0.000_Length_1043|3	734f4c62b47b2c5aff55455721743b18	226	SMART	SM00835	Cupin	64	214	3.7e-39	T	18-10-2016	IPR006045	Cupin 1	GO:0045735
Locus_49392_Transcript_1/1_Confidence_0.000_Length_1043|3	734f4c62b47b2c5aff55455721743b18	226	SUPERFAMILY	SSF51182		25	222	1.91e-48	T	18-10-2016	IPR011051	RmlC-like cupin domain
Locus_49392_Transcript_1/1_Confidence_0.000_Length_1043|3	734f4c62b47b2c5aff55455721743b18	226	ProSitePatterns	PS00725	Germin family signature.	107	120	-	T	18-10-2016	IPR019780	Germin, manganese binding site	GO:0030145
Locus_49392_Transcript_1/1_Confidence_0.000_Length_1043|3	734f4c62b47b2c5aff55455721743b18	226	PRINTS	PR00325	Germin signature	177	192	6.3e-28	T	18-10-2016	IPR001929	Germin	GO:0030145
Locus_49392_Transcript_1/1_Confidence_0.000_Length_1043|3	734f4c62b47b2c5aff55455721743b18	226	PRINTS	PR00325	Germin signature	112	132	6.3e-28	T	18-10-2016	IPR001929	Germin	GO:0030145
Locus_49392_Transcript_1/1_Confidence_0.000_Length_1043|3	734f4c62b47b2c5aff55455721743b18	226	PRINTS	PR00325	Germin signature	144	164	6.3e-28	T	18-10-2016	IPR001929	Germin	GO:0030145
Locus_49392_Transcript_1/1_Confidence_0.000_Length_1043|3	734f4c62b47b2c5aff55455721743b18	226	Gene3D	G3DSA:2.60.120.10		24	221	3e-73	T	18-10-2016	IPR014710	RmlC-like jelly roll fold
Locus_49392_Transcript_1/1_Confidence_0.000_Length_1043|3	734f4c62b47b2c5aff55455721743b18	226	Pfam	PF00190	Cupin	70	210	1.1e-30	T	18-10-2016	IPR006045	Cupin 1	GO:0045735
Locus_49327_Transcript_1/1_Confidence_0.000_Length_242|3	56b7eaed76954444c66ef33821b65d65	80	SUPERFAMILY	SSF48264		5	77	9.33e-07	T	18-10-2016	IPR001128	Cytochrome P450	GO:0005506|GO:0016705|GO:0020037|GO:0055114
Locus_49327_Transcript_1/1_Confidence_0.000_Length_242|3	56b7eaed76954444c66ef33821b65d65	80	Gene3D	G3DSA:1.10.630.10		5	76	6.8e-08	T	18-10-2016	IPR001128	Cytochrome P450	GO:0005506|GO:0016705|GO:0020037|GO:0055114
Locus_49404_Transcript_1/1_Confidence_0.000_Length_331|3	61e3ad96d15011a7259aaf2a5ea76ed9	97	Gene3D	G3DSA:3.10.450.10		8	93	6.6e-17	T	18-10-2016
Locus_49404_Transcript_1/1_Confidence_0.000_Length_331|3	61e3ad96d15011a7259aaf2a5ea76ed9	97	SUPERFAMILY	SSF54403		9	95	4.13e-18	T	18-10-2016
Locus_49404_Transcript_1/1_Confidence_0.000_Length_331|3	61e3ad96d15011a7259aaf2a5ea76ed9	97	Pfam	PF00031	Cystatin domain	9	80	4.7e-07	T	18-10-2016	IPR000010	Proteinase inhibitor I25, cystatin	GO:0004869
Locus_49404_Transcript_1/1_Confidence_0.000_Length_331|3	61e3ad96d15011a7259aaf2a5ea76ed9	97	ProDom	PD001231	INHIBITOR PROTEASE CYSTEINE PROTEINASE CYSTATIN THIOL MULTICYSTATIN MC REPEAT B	21	92	7e-26	T	18-10-2016	IPR020381	Proteinase inhibitor I25, cystatin, conserved region
Locus_49329_Transcript_1/1_Confidence_0.000_Length_479|2	5b22400d778a1d41c10de569a872038d	159	PRINTS	PR00395	Ribosomal protein S2 signature	106	123	6.4e-26	T	18-10-2016	IPR001865	Ribosomal protein S2	GO:0003735|GO:0005622|GO:0005840|GO:0006412
Locus_49329_Transcript_1/1_Confidence_0.000_Length_479|2	5b22400d778a1d41c10de569a872038d	159	PRINTS	PR00395	Ribosomal protein S2 signature	27	45	6.4e-26	T	18-10-2016	IPR001865	Ribosomal protein S2	GO:0003735|GO:0005622|GO:0005840|GO:0006412
Locus_49329_Transcript_1/1_Confidence_0.000_Length_479|2	5b22400d778a1d41c10de569a872038d	159	PRINTS	PR00395	Ribosomal protein S2 signature	148	159	6.4e-26	T	18-10-2016	IPR001865	Ribosomal protein S2	GO:0003735|GO:0005622|GO:0005840|GO:0006412
Locus_49329_Transcript_1/1_Confidence_0.000_Length_479|2	5b22400d778a1d41c10de569a872038d	159	PRINTS	PR00395	Ribosomal protein S2 signature	131	148	6.4e-26	T	18-10-2016	IPR001865	Ribosomal protein S2	GO:0003735|GO:0005622|GO:0005840|GO:0006412
Locus_49329_Transcript_1/1_Confidence_0.000_Length_479|2	5b22400d778a1d41c10de569a872038d	159	PRINTS	PR00395	Ribosomal protein S2 signature	57	66	6.4e-26	T	18-10-2016	IPR001865	Ribosomal protein S2	GO:0003735|GO:0005622|GO:0005840|GO:0006412
Locus_49329_Transcript_1/1_Confidence_0.000_Length_479|2	5b22400d778a1d41c10de569a872038d	159	ProSitePatterns	PS00962	Ribosomal protein S2 signature 1.	27	38	-	T	18-10-2016	IPR018130	Ribosomal protein S2, conserved site	GO:0003735|GO:0005840|GO:0006412
Locus_49329_Transcript_1/1_Confidence_0.000_Length_479|2	5b22400d778a1d41c10de569a872038d	159	Gene3D	G3DSA:3.40.50.10490		43	158	2.6e-27	T	18-10-2016
Locus_49329_Transcript_1/1_Confidence_0.000_Length_479|2	5b22400d778a1d41c10de569a872038d	159	Pfam	PF00318	Ribosomal protein S2	131	159	1.2e-05	T	18-10-2016	IPR001865	Ribosomal protein S2	GO:0003735|GO:0005622|GO:0005840|GO:0006412
Locus_49329_Transcript_1/1_Confidence_0.000_Length_479|2	5b22400d778a1d41c10de569a872038d	159	Pfam	PF00318	Ribosomal protein S2	30	125	9.3e-22	T	18-10-2016	IPR001865	Ribosomal protein S2	GO:0003735|GO:0005622|GO:0005840|GO:0006412
Locus_49329_Transcript_1/1_Confidence_0.000_Length_479|2	5b22400d778a1d41c10de569a872038d	159	SUPERFAMILY	SSF52313		22	159	2.62e-49	T	18-10-2016	IPR023591	Ribosomal protein S2, flavodoxin-like domain
Locus_49329_Transcript_1/1_Confidence_0.000_Length_479|2	5b22400d778a1d41c10de569a872038d	159	ProSitePatterns	PS00963	Ribosomal protein S2 signature 2.	131	155	-	T	18-10-2016	IPR018130	Ribosomal protein S2, conserved site	GO:0003735|GO:0005840|GO:0006412
Locus_49346_Transcript_1/1_Confidence_0.000_Length_727|3	64431fdd77ba6fe0c63e61980882d00a	212	Pfam	PF05922	Peptidase inhibitor I9	70	145	3.2e-15	T	18-10-2016	IPR010259	Peptidase S8 propeptide/proteinase inhibitor I9
Locus_49346_Transcript_1/1_Confidence_0.000_Length_727|3	64431fdd77ba6fe0c63e61980882d00a	212	Gene3D	G3DSA:3.30.70.80		67	128	0.0003	T	18-10-2016
Locus_49346_Transcript_1/1_Confidence_0.000_Length_727|3	64431fdd77ba6fe0c63e61980882d00a	212	ProSitePatterns	PS00136	Serine proteases, subtilase family, aspartic acid active site.	172	183	-	T	18-10-2016	IPR023827	Peptidase S8, subtilisin, Asp-active site
Locus_49346_Transcript_1/1_Confidence_0.000_Length_727|3	64431fdd77ba6fe0c63e61980882d00a	212	Gene3D	G3DSA:3.40.50.200		129	197	3.8e-07	T	18-10-2016	IPR000209	Peptidase S8/S53 domain	GO:0004252|GO:0006508
Locus_49346_Transcript_1/1_Confidence_0.000_Length_727|3	64431fdd77ba6fe0c63e61980882d00a	212	SUPERFAMILY	SSF52743		48	188	1.26e-11	T	18-10-2016	IPR000209	Peptidase S8/S53 domain	GO:0004252|GO:0006508
Locus_49381_Transcript_1/1_Confidence_0.000_Length_960|1	13178b33ee66e549dfb4ee4921e07f7e	316	Pfam	PF08031	Berberine and berberine like	248	306	1.2e-21	T	18-10-2016	IPR012951	Berberine/berberine-like	GO:0016491|GO:0050660|GO:0055114
Locus_49332_Transcript_1/1_Confidence_0.000_Length_292|3	56098e0607f59cdf2ac605bca772ff3a	72	SUPERFAMILY	SSF47699		12	72	2.55e-20	T	18-10-2016	IPR016140	Bifunctional inhibitor/plant lipid transfer protein/seed storage helical domain
Locus_49332_Transcript_1/1_Confidence_0.000_Length_292|3	56098e0607f59cdf2ac605bca772ff3a	72	Pfam	PF14547	Hydrophobic seed protein	4	72	4.1e-23	T	18-10-2016	IPR027923	Hydrophobic seed protein
Locus_49332_Transcript_1/1_Confidence_0.000_Length_292|3	56098e0607f59cdf2ac605bca772ff3a	72	Gene3D	G3DSA:1.10.110.10		2	72	5.8e-25	T	18-10-2016
Locus_49332_Transcript_1/1_Confidence_0.000_Length_292|3	56098e0607f59cdf2ac605bca772ff3a	72	SMART	SM00499	Plant lipid transfer protein / seed storage protein / trypsin-alpha amylase inhibitor domain family	8	72	0.006	T	18-10-2016	IPR016140	Bifunctional inhibitor/plant lipid transfer protein/seed storage helical domain
Locus_49364_Transcript_1/1_Confidence_0.000_Length_372|3	48d15ea29c233ca128d2a39e25355d00	123	Pfam	PF13947	Wall-associated receptor kinase galacturonan-binding	5	106	3.3e-26	T	18-10-2016	IPR025287	Wall-associated receptor kinase galacturonan-binding domain	GO:0030247
Locus_49342_Transcript_1/1_Confidence_0.000_Length_504|3	fa7ff4969a9e6206309e9dea1fd40752	139	SUPERFAMILY	SSF55931		41	137	1.77e-07	T	18-10-2016
Locus_49339_Transcript_1/1_Confidence_0.000_Length_239|3	f13c7e83a4bf6d31f5732c51613d7b0b	79	SUPERFAMILY	SSF48264		2	79	1.57e-10	T	18-10-2016	IPR001128	Cytochrome P450	GO:0005506|GO:0016705|GO:0020037|GO:0055114
Locus_49339_Transcript_1/1_Confidence_0.000_Length_239|3	f13c7e83a4bf6d31f5732c51613d7b0b	79	Gene3D	G3DSA:1.10.630.10		2	79	6.3e-10	T	18-10-2016	IPR001128	Cytochrome P450	GO:0005506|GO:0016705|GO:0020037|GO:0055114
Locus_49359_Transcript_1/1_Confidence_0.000_Length_460|3	d6e58dc8826c25d828873209cd8d5057	150	Pfam	PF10536	Plant mobile domain	47	150	3.5e-18	T	18-10-2016	IPR019557	Aminotransferase-like, plant mobile domain
Locus_49402_Transcript_1/1_Confidence_0.000_Length_693|1	1535ab29f51cb3b59428991fb7043550	186	SUPERFAMILY	SSF53756		15	153	3.5e-22	T	18-10-2016
Locus_4788_Transcript_6/7_Confidence_0.462_Length_5990|2	db349289617081a6e2af72a42c1d1cae	743	SUPERFAMILY	SSF81901		483	672	5.49e-06	T	19-10-2016
Locus_4788_Transcript_6/7_Confidence_0.462_Length_5990|2	db349289617081a6e2af72a42c1d1cae	743	TIGRFAM	TIGR00756	PPR: pentatricopeptide repeat domain	230	264	2.3e-07	T	19-10-2016	IPR002885	Pentatricopeptide repeat
Locus_4788_Transcript_6/7_Confidence_0.462_Length_5990|2	db349289617081a6e2af72a42c1d1cae	743	TIGRFAM	TIGR00756	PPR: pentatricopeptide repeat domain	472	505	1.9e-09	T	19-10-2016	IPR002885	Pentatricopeptide repeat
Locus_4788_Transcript_6/7_Confidence_0.462_Length_5990|2	db349289617081a6e2af72a42c1d1cae	743	TIGRFAM	TIGR00756	PPR: pentatricopeptide repeat domain	647	681	6.7e-10	T	19-10-2016	IPR002885	Pentatricopeptide repeat
Locus_4788_Transcript_6/7_Confidence_0.462_Length_5990|2	db349289617081a6e2af72a42c1d1cae	743	TIGRFAM	TIGR00756	PPR: pentatricopeptide repeat domain	402	436	2.1e-11	T	19-10-2016	IPR002885	Pentatricopeptide repeat
Locus_4788_Transcript_6/7_Confidence_0.462_Length_5990|2	db349289617081a6e2af72a42c1d1cae	743	TIGRFAM	TIGR00756	PPR: pentatricopeptide repeat domain	542	575	2.4e-07	T	19-10-2016	IPR002885	Pentatricopeptide repeat
Locus_4788_Transcript_6/7_Confidence_0.462_Length_5990|2	db349289617081a6e2af72a42c1d1cae	743	TIGRFAM	TIGR00756	PPR: pentatricopeptide repeat domain	612	646	4.4e-09	T	19-10-2016	IPR002885	Pentatricopeptide repeat
Locus_4788_Transcript_6/7_Confidence_0.462_Length_5990|2	db349289617081a6e2af72a42c1d1cae	743	TIGRFAM	TIGR00756	PPR: pentatricopeptide repeat domain	577	610	5.9e-09	T	19-10-2016	IPR002885	Pentatricopeptide repeat
Locus_4788_Transcript_6/7_Confidence_0.462_Length_5990|2	db349289617081a6e2af72a42c1d1cae	743	TIGRFAM	TIGR00756	PPR: pentatricopeptide repeat domain	266	299	1.7e-06	T	19-10-2016	IPR002885	Pentatricopeptide repeat
Locus_4788_Transcript_6/7_Confidence_0.462_Length_5990|2	db349289617081a6e2af72a42c1d1cae	743	TIGRFAM	TIGR00756	PPR: pentatricopeptide repeat domain	437	470	8.1e-07	T	19-10-2016	IPR002885	Pentatricopeptide repeat
Locus_4788_Transcript_6/7_Confidence_0.462_Length_5990|2	db349289617081a6e2af72a42c1d1cae	743	TIGRFAM	TIGR00756	PPR: pentatricopeptide repeat domain	682	715	4.5e-06	T	19-10-2016	IPR002885	Pentatricopeptide repeat
Locus_4788_Transcript_6/7_Confidence_0.462_Length_5990|2	db349289617081a6e2af72a42c1d1cae	743	TIGRFAM	TIGR00756	PPR: pentatricopeptide repeat domain	301	333	2.5e-06	T	19-10-2016	IPR002885	Pentatricopeptide repeat
Locus_4788_Transcript_6/7_Confidence_0.462_Length_5990|2	db349289617081a6e2af72a42c1d1cae	743	TIGRFAM	TIGR00756	PPR: pentatricopeptide repeat domain	507	538	4e-08	T	19-10-2016	IPR002885	Pentatricopeptide repeat
Locus_4788_Transcript_6/7_Confidence_0.462_Length_5990|2	db349289617081a6e2af72a42c1d1cae	743	Pfam	PF12854	PPR repeat	328	359	4.8e-07	T	19-10-2016	IPR002885	Pentatricopeptide repeat
Locus_4788_Transcript_6/7_Confidence_0.462_Length_5990|2	db349289617081a6e2af72a42c1d1cae	743	Pfam	PF12854	PPR repeat	606	635	1.4e-09	T	19-10-2016	IPR002885	Pentatricopeptide repeat
Locus_4788_Transcript_6/7_Confidence_0.462_Length_5990|2	db349289617081a6e2af72a42c1d1cae	743	ProSiteProfiles	PS51375	Pentatricopeptide (PPR) repeat profile.	157	187	6.511	T	19-10-2016	IPR002885	Pentatricopeptide repeat
Locus_4788_Transcript_6/7_Confidence_0.462_Length_5990|2	db349289617081a6e2af72a42c1d1cae	743	ProSiteProfiles	PS51375	Pentatricopeptide (PPR) repeat profile.	575	609	12.2	T	19-10-2016	IPR002885	Pentatricopeptide repeat
Locus_4788_Transcript_6/7_Confidence_0.462_Length_5990|2	db349289617081a6e2af72a42c1d1cae	743	Gene3D	G3DSA:1.25.40.10		265	350	3.1e-06	T	19-10-2016	IPR011990	Tetratricopeptide-like helical domain	GO:0005515
Locus_4788_Transcript_6/7_Confidence_0.462_Length_5990|2	db349289617081a6e2af72a42c1d1cae	743	Gene3D	G3DSA:1.25.40.10		543	671	3.1e-06	T	19-10-2016	IPR011990	Tetratricopeptide-like helical domain	GO:0005515
Locus_4788_Transcript_6/7_Confidence_0.462_Length_5990|2	db349289617081a6e2af72a42c1d1cae	743	ProSiteProfiles	PS51375	Pentatricopeptide (PPR) repeat profile.	505	539	11.937	T	19-10-2016	IPR002885	Pentatricopeptide repeat
Locus_4788_Transcript_6/7_Confidence_0.462_Length_5990|2	db349289617081a6e2af72a42c1d1cae	743	Pfam	PF01535	PPR repeat	161	185	0.31	T	19-10-2016	IPR002885	Pentatricopeptide repeat
Locus_4788_Transcript_6/7_Confidence_0.462_Length_5990|2	db349289617081a6e2af72a42c1d1cae	743	Pfam	PF01535	PPR repeat	368	390	0.0083	T	19-10-2016	IPR002885	Pentatricopeptide repeat
Locus_4788_Transcript_6/7_Confidence_0.462_Length_5990|2	db349289617081a6e2af72a42c1d1cae	743	ProSiteProfiles	PS51375	Pentatricopeptide (PPR) repeat profile.	435	469	11.224	T	19-10-2016	IPR002885	Pentatricopeptide repeat
Locus_4788_Transcript_6/7_Confidence_0.462_Length_5990|2	db349289617081a6e2af72a42c1d1cae	743	ProSiteProfiles	PS51375	Pentatricopeptide (PPR) repeat profile.	610	644	12.441	T	19-10-2016	IPR002885	Pentatricopeptide repeat
Locus_4788_Transcript_6/7_Confidence_0.462_Length_5990|2	db349289617081a6e2af72a42c1d1cae	743	ProSiteProfiles	PS51375	Pentatricopeptide (PPR) repeat profile.	680	714	10.556	T	19-10-2016	IPR002885	Pentatricopeptide repeat
Locus_4788_Transcript_6/7_Confidence_0.462_Length_5990|2	db349289617081a6e2af72a42c1d1cae	743	ProSiteProfiles	PS51375	Pentatricopeptide (PPR) repeat profile.	122	156	6.675	T	19-10-2016	IPR002885	Pentatricopeptide repeat
Locus_4788_Transcript_6/7_Confidence_0.462_Length_5990|2	db349289617081a6e2af72a42c1d1cae	743	ProSiteProfiles	PS51375	Pentatricopeptide (PPR) repeat profile.	364	399	10.216	T	19-10-2016	IPR002885	Pentatricopeptide repeat
Locus_4788_Transcript_6/7_Confidence_0.462_Length_5990|2	db349289617081a6e2af72a42c1d1cae	743	ProSiteProfiles	PS51375	Pentatricopeptide (PPR) repeat profile.	228	262	10.633	T	19-10-2016	IPR002885	Pentatricopeptide repeat
Locus_4788_Transcript_6/7_Confidence_0.462_Length_5990|2	db349289617081a6e2af72a42c1d1cae	743	ProSiteProfiles	PS51375	Pentatricopeptide (PPR) repeat profile.	298	332	11.619	T	19-10-2016	IPR002885	Pentatricopeptide repeat
Locus_4788_Transcript_6/7_Confidence_0.462_Length_5990|2	db349289617081a6e2af72a42c1d1cae	743	Pfam	PF13041	PPR repeat family	540	588	3.3e-15	T	19-10-2016	IPR002885	Pentatricopeptide repeat
Locus_4788_Transcript_6/7_Confidence_0.462_Length_5990|2	db349289617081a6e2af72a42c1d1cae	743	Pfam	PF13041	PPR repeat family	399	448	1.9e-19	T	19-10-2016	IPR002885	Pentatricopeptide repeat
Locus_4788_Transcript_6/7_Confidence_0.462_Length_5990|2	db349289617081a6e2af72a42c1d1cae	743	Pfam	PF13041	PPR repeat family	470	518	1.1e-16	T	19-10-2016	IPR002885	Pentatricopeptide repeat
Locus_4788_Transcript_6/7_Confidence_0.462_Length_5990|2	db349289617081a6e2af72a42c1d1cae	743	Pfam	PF13041	PPR repeat family	644	689	1.4e-15	T	19-10-2016	IPR002885	Pentatricopeptide repeat
Locus_4788_Transcript_6/7_Confidence_0.462_Length_5990|2	db349289617081a6e2af72a42c1d1cae	743	Pfam	PF13041	PPR repeat family	262	311	5.1e-13	T	19-10-2016	IPR002885	Pentatricopeptide repeat
Locus_4788_Transcript_6/7_Confidence_0.462_Length_5990|2	db349289617081a6e2af72a42c1d1cae	743	Pfam	PF13041	PPR repeat family	196	240	3.4e-08	T	19-10-2016	IPR002885	Pentatricopeptide repeat
Locus_4788_Transcript_6/7_Confidence_0.462_Length_5990|2	db349289617081a6e2af72a42c1d1cae	743	ProSiteProfiles	PS51375	Pentatricopeptide (PPR) repeat profile.	645	679	13.954	T	19-10-2016	IPR002885	Pentatricopeptide repeat
Locus_4788_Transcript_6/7_Confidence_0.462_Length_5990|2	db349289617081a6e2af72a42c1d1cae	743	ProSiteProfiles	PS51375	Pentatricopeptide (PPR) repeat profile.	470	504	11.992	T	19-10-2016	IPR002885	Pentatricopeptide repeat
Locus_4788_Transcript_6/7_Confidence_0.462_Length_5990|2	db349289617081a6e2af72a42c1d1cae	743	ProSiteProfiles	PS51375	Pentatricopeptide (PPR) repeat profile.	193	227	8.298	T	19-10-2016	IPR002885	Pentatricopeptide repeat
Locus_4788_Transcript_6/7_Confidence_0.462_Length_5990|2	db349289617081a6e2af72a42c1d1cae	743	ProSiteProfiles	PS51375	Pentatricopeptide (PPR) repeat profile.	540	574	11.104	T	19-10-2016	IPR002885	Pentatricopeptide repeat
Locus_4788_Transcript_6/7_Confidence_0.462_Length_5990|2	db349289617081a6e2af72a42c1d1cae	743	ProSiteProfiles	PS51375	Pentatricopeptide (PPR) repeat profile.	263	297	11.389	T	19-10-2016	IPR002885	Pentatricopeptide repeat
Locus_4788_Transcript_6/7_Confidence_0.462_Length_5990|2	db349289617081a6e2af72a42c1d1cae	743	ProSiteProfiles	PS51375	Pentatricopeptide (PPR) repeat profile.	400	434	13.669	T	19-10-2016	IPR002885	Pentatricopeptide repeat
Locus_4788_Transcript_6/7_Confidence_0.462_Length_5990|2	db349289617081a6e2af72a42c1d1cae	743	ProSiteProfiles	PS51375	Pentatricopeptide (PPR) repeat profile.	333	363	8.276	T	19-10-2016	IPR002885	Pentatricopeptide repeat
Locus_4447_Transcript_2/7_Confidence_0.619_Length_3111|3	3be78d93649233d4a8a5e2c04253de3a	691	Gene3D	G3DSA:2.30.38.10		458	534	4.9e-22	T	19-10-2016
Locus_4447_Transcript_2/7_Confidence_0.619_Length_3111|3	3be78d93649233d4a8a5e2c04253de3a	691	ProSitePatterns	PS00455	Putative AMP-binding domain signature.	244	255	-	T	19-10-2016	IPR020845	AMP-binding, conserved site
Locus_4447_Transcript_2/7_Confidence_0.619_Length_3111|3	3be78d93649233d4a8a5e2c04253de3a	691	Pfam	PF00501	AMP-binding enzyme	70	541	4.3e-93	T	19-10-2016	IPR000873	AMP-dependent synthetase/ligase	GO:0003824|GO:0008152
Locus_4447_Transcript_2/7_Confidence_0.619_Length_3111|3	3be78d93649233d4a8a5e2c04253de3a	691	Gene3D	G3DSA:3.40.50.980		62	249	1.9e-32	T	19-10-2016
Locus_4447_Transcript_2/7_Confidence_0.619_Length_3111|3	3be78d93649233d4a8a5e2c04253de3a	691	SUPERFAMILY	SSF56801		396	664	1.44e-103	T	19-10-2016
Locus_4447_Transcript_2/7_Confidence_0.619_Length_3111|3	3be78d93649233d4a8a5e2c04253de3a	691	SUPERFAMILY	SSF56801		59	352	1.44e-103	T	19-10-2016
Locus_4447_Transcript_2/7_Confidence_0.619_Length_3111|3	3be78d93649233d4a8a5e2c04253de3a	691	Gene3D	G3DSA:3.40.50.980		250	347	1.2e-28	T	19-10-2016
Locus_4447_Transcript_2/7_Confidence_0.619_Length_3111|3	3be78d93649233d4a8a5e2c04253de3a	691	Gene3D	G3DSA:3.40.50.980		393	457	1.2e-28	T	19-10-2016
Locus_4845_Transcript_4/4_Confidence_0.000_Length_2922|1	ab13b9070b1ef8436530b261f49f1438	813	SUPERFAMILY	SSF54373		459	571	7.85e-27	T	19-10-2016
Locus_4845_Transcript_4/4_Confidence_0.000_Length_2922|1	ab13b9070b1ef8436530b261f49f1438	813	Pfam	PF01593	Flavin containing amine oxidoreductase	198	622	3.2e-97	T	19-10-2016	IPR002937	Amine oxidase	GO:0016491|GO:0055114
Locus_4845_Transcript_4/4_Confidence_0.000_Length_2922|1	ab13b9070b1ef8436530b261f49f1438	813	SUPERFAMILY	SSF46689		82	181	5.73e-20	T	19-10-2016	IPR009057	Homeodomain-like	GO:0003677
Locus_4845_Transcript_4/4_Confidence_0.000_Length_2922|1	ab13b9070b1ef8436530b261f49f1438	813	Gene3D	G3DSA:1.10.10.10		90	180	1.5e-11	T	19-10-2016	IPR011991	Winged helix-turn-helix DNA-binding domain
Locus_4845_Transcript_4/4_Confidence_0.000_Length_2922|1	ab13b9070b1ef8436530b261f49f1438	813	Pfam	PF04433	SWIRM domain	88	172	1.1e-11	T	19-10-2016	IPR007526	SWIRM domain	GO:0005515
Locus_4845_Transcript_4/4_Confidence_0.000_Length_2922|1	ab13b9070b1ef8436530b261f49f1438	813	SUPERFAMILY	SSF51905		190	478	3.24e-73	T	19-10-2016
Locus_4845_Transcript_4/4_Confidence_0.000_Length_2922|1	ab13b9070b1ef8436530b261f49f1438	813	SUPERFAMILY	SSF51905		582	625	3.24e-73	T	19-10-2016
Locus_4845_Transcript_4/4_Confidence_0.000_Length_2922|1	ab13b9070b1ef8436530b261f49f1438	813	Gene3D	G3DSA:3.40.50.720		190	226	5.1e-11	T	19-10-2016	IPR016040	NAD(P)-binding domain
Locus_4845_Transcript_4/4_Confidence_0.000_Length_2922|1	ab13b9070b1ef8436530b261f49f1438	813	Gene3D	G3DSA:3.90.660.10		372	578	5.5e-62	T	19-10-2016
Locus_4845_Transcript_4/4_Confidence_0.000_Length_2922|1	ab13b9070b1ef8436530b261f49f1438	813	ProSiteProfiles	PS50934	SWIRM domain profile.	80	181	16.436	T	19-10-2016	IPR007526	SWIRM domain	GO:0005515
Locus_4611_Transcript_3/6_Confidence_0.625_Length_2609|2	5ef61a81eeab8850cc5850eb19a6c963	439	Pfam	PF07687	Peptidase dimerisation domain	217	329	2.3e-11	T	19-10-2016	IPR011650	Peptidase M20, dimerisation domain
Locus_4611_Transcript_3/6_Confidence_0.625_Length_2609|2	5ef61a81eeab8850cc5850eb19a6c963	439	Gene3D	G3DSA:3.40.630.10		27	223	1.9e-28	T	19-10-2016
Locus_4611_Transcript_3/6_Confidence_0.625_Length_2609|2	5ef61a81eeab8850cc5850eb19a6c963	439	SUPERFAMILY	SSF53187		366	417	7.86e-29	T	19-10-2016
Locus_4611_Transcript_3/6_Confidence_0.625_Length_2609|2	5ef61a81eeab8850cc5850eb19a6c963	439	SUPERFAMILY	SSF53187		26	220	7.86e-29	T	19-10-2016
Locus_4611_Transcript_3/6_Confidence_0.625_Length_2609|2	5ef61a81eeab8850cc5850eb19a6c963	439	SUPERFAMILY	SSF55031		221	331	5.83e-13	T	19-10-2016	IPR011650	Peptidase M20, dimerisation domain
Locus_4611_Transcript_3/6_Confidence_0.625_Length_2609|2	5ef61a81eeab8850cc5850eb19a6c963	439	Gene3D	G3DSA:3.30.70.360		224	332	1.6e-14	T	19-10-2016	IPR011650	Peptidase M20, dimerisation domain
Locus_4611_Transcript_3/6_Confidence_0.625_Length_2609|2	5ef61a81eeab8850cc5850eb19a6c963	439	Pfam	PF01546	Peptidase family M20/M25/M40	109	415	1.2e-19	T	19-10-2016	IPR002933	Peptidase M20	GO:0008152|GO:0016787
Locus_4747_Transcript_1/1_Confidence_0.000_Length_1266|2	693d19cacdb09661f8409203c63c25a3	390	Gene3D	G3DSA:1.50.40.10		92	362	3.1e-56	T	19-10-2016	IPR023395	Mitochondrial carrier domain
Locus_4747_Transcript_1/1_Confidence_0.000_Length_1266|2	693d19cacdb09661f8409203c63c25a3	390	Pfam	PF00153	Mitochondrial carrier protein	90	173	6.4e-20	T	19-10-2016	IPR018108	Mitochondrial substrate/solute carrier
Locus_4747_Transcript_1/1_Confidence_0.000_Length_1266|2	693d19cacdb09661f8409203c63c25a3	390	Pfam	PF00153	Mitochondrial carrier protein	185	272	2.3e-16	T	19-10-2016	IPR018108	Mitochondrial substrate/solute carrier
Locus_4747_Transcript_1/1_Confidence_0.000_Length_1266|2	693d19cacdb09661f8409203c63c25a3	390	SUPERFAMILY	SSF103506		89	360	4.45e-61	T	19-10-2016	IPR023395	Mitochondrial carrier domain
Locus_4747_Transcript_1/1_Confidence_0.000_Length_1266|2	693d19cacdb09661f8409203c63c25a3	390	ProSiteProfiles	PS50920	Solute carrier (Solcar) repeat profile.	285	364	7.882	T	19-10-2016	IPR018108	Mitochondrial substrate/solute carrier
Locus_4747_Transcript_1/1_Confidence_0.000_Length_1266|2	693d19cacdb09661f8409203c63c25a3	390	ProSiteProfiles	PS50920	Solute carrier (Solcar) repeat profile.	184	268	22.62	T	19-10-2016	IPR018108	Mitochondrial substrate/solute carrier
Locus_4747_Transcript_1/1_Confidence_0.000_Length_1266|2	693d19cacdb09661f8409203c63c25a3	390	ProSiteProfiles	PS50920	Solute carrier (Solcar) repeat profile.	87	171	23.393	T	19-10-2016	IPR018108	Mitochondrial substrate/solute carrier
Locus_4857_Transcript_3/5_Confidence_0.583_Length_2751|1	5ce4b0fd4b17af95d9f0e4a0ddd5342d	430	Gene3D	G3DSA:2.40.30.10		330	423	6.9e-05	T	19-10-2016
Locus_4857_Transcript_3/5_Confidence_0.583_Length_2751|1	5ce4b0fd4b17af95d9f0e4a0ddd5342d	430	ProSiteProfiles	PS51384	Ferredoxin reductase-type FAD binding domain profile.	324	427	11.011	T	19-10-2016	IPR017927	Ferredoxin reductase-type FAD-binding domain	GO:0016491|GO:0055114
Locus_4857_Transcript_3/5_Confidence_0.583_Length_2751|1	5ce4b0fd4b17af95d9f0e4a0ddd5342d	430	Pfam	PF08022	FAD-binding domain	329	424	6.4e-23	T	19-10-2016	IPR013112	FAD-binding 8	GO:0016491|GO:0055114
Locus_4857_Transcript_3/5_Confidence_0.583_Length_2751|1	5ce4b0fd4b17af95d9f0e4a0ddd5342d	430	Pfam	PF01794	Ferric reductase like transmembrane component	176	294	4.1e-15	T	19-10-2016	IPR013130	Ferric reductase transmembrane component-like domain
Locus_4857_Transcript_3/5_Confidence_0.583_Length_2751|1	5ce4b0fd4b17af95d9f0e4a0ddd5342d	430	SUPERFAMILY	SSF63380		328	423	1.93e-05	T	19-10-2016	IPR017938	Riboflavin synthase-like beta-barrel	GO:0016491|GO:0055114
Locus_4857_Transcript_3/5_Confidence_0.583_Length_2751|1	5ce4b0fd4b17af95d9f0e4a0ddd5342d	430	PRINTS	PR00466	Cytochrome B-245 heavy chain signature	253	276	4.6e-06	T	19-10-2016	IPR000778	Cytochrome b245, heavy chain	GO:0016020|GO:0016491|GO:0055114
Locus_4857_Transcript_3/5_Confidence_0.583_Length_2751|1	5ce4b0fd4b17af95d9f0e4a0ddd5342d	430	PRINTS	PR00466	Cytochrome B-245 heavy chain signature	278	298	4.6e-06	T	19-10-2016	IPR000778	Cytochrome b245, heavy chain	GO:0016020|GO:0016491|GO:0055114
Locus_4558_Transcript_1/5_Confidence_0.500_Length_993|2	fb2286870a56a28aacddb3907d5a229d	211	TIGRFAM	TIGR01077	L13_A_E: ribosomal protein uL13	29	170	6.2e-53	T	19-10-2016	IPR005755	Ribosomal protein L13, eukaryotic/archaeal	GO:0003735|GO:0006412|GO:0015934
Locus_4558_Transcript_1/5_Confidence_0.500_Length_993|2	fb2286870a56a28aacddb3907d5a229d	211	Pfam	PF00572	Ribosomal protein L13	29	142	3.8e-27	T	19-10-2016	IPR005822	Ribosomal protein L13	GO:0003735|GO:0005840|GO:0006412
Locus_4558_Transcript_1/5_Confidence_0.500_Length_993|2	fb2286870a56a28aacddb3907d5a229d	211	SUPERFAMILY	SSF52161		29	171	9e-49	T	19-10-2016	IPR023564	Ribosomal protein L13 domain	GO:0003735|GO:0005840|GO:0006412
Locus_4558_Transcript_1/5_Confidence_0.500_Length_993|2	fb2286870a56a28aacddb3907d5a229d	211	ProSitePatterns	PS00783	Ribosomal protein L13 signature.	106	129	-	T	19-10-2016	IPR023563	Ribosomal protein L13, conserved site	GO:0003735|GO:0005840|GO:0006412
Locus_4558_Transcript_1/5_Confidence_0.500_Length_993|2	fb2286870a56a28aacddb3907d5a229d	211	Hamap	MF_01366	50S ribosomal protein L13 [rplM].	28	152	19.067	T	19-10-2016	IPR005822	Ribosomal protein L13	GO:0003735|GO:0005840|GO:0006412
Locus_4558_Transcript_1/5_Confidence_0.500_Length_993|2	fb2286870a56a28aacddb3907d5a229d	211	Gene3D	G3DSA:3.90.1180.10		29	170	7e-56	T	19-10-2016	IPR023564	Ribosomal protein L13 domain	GO:0003735|GO:0005840|GO:0006412
Locus_4890_Transcript_3/3_Confidence_0.000_Length_3850|2	e8bb94bbbfa505fcdf940febe531b942	503	Gene3D	G3DSA:3.30.710.10		56	158	1.5e-20	T	19-10-2016
Locus_4890_Transcript_3/3_Confidence_0.000_Length_3850|2	e8bb94bbbfa505fcdf940febe531b942	503	SMART	SM00225	Broad-Complex, Tramtrack and Bric a brac	62	162	3.4e-13	T	19-10-2016	IPR000210	BTB/POZ-like	GO:0005515
Locus_4890_Transcript_3/3_Confidence_0.000_Length_3850|2	e8bb94bbbfa505fcdf940febe531b942	503	SUPERFAMILY	SSF54695		56	159	3.22e-20	T	19-10-2016	IPR011333	BTB/POZ fold
Locus_4890_Transcript_3/3_Confidence_0.000_Length_3850|2	e8bb94bbbfa505fcdf940febe531b942	503	Pfam	PF00651	BTB/POZ domain	56	160	1.7e-15	T	19-10-2016	IPR013069	BTB/POZ	GO:0005515
Locus_4890_Transcript_3/3_Confidence_0.000_Length_3850|2	e8bb94bbbfa505fcdf940febe531b942	503	ProSiteProfiles	PS50097	BTB domain profile.	62	132	12.64	T	19-10-2016	IPR000210	BTB/POZ-like	GO:0005515
Locus_4583_Transcript_3/4_Confidence_0.143_Length_5783|1	c4d68215a12b8c1548b954519d6edf17	1898	Coils	Coil		991	1012	-	T	19-10-2016
Locus_4583_Transcript_3/4_Confidence_0.143_Length_5783|1	c4d68215a12b8c1548b954519d6edf17	1898	Gene3D	G3DSA:3.30.1490.40		638	691	7.3e-16	T	19-10-2016	IPR003169	GYF domain	GO:0005515
Locus_4583_Transcript_3/4_Confidence_0.143_Length_5783|1	c4d68215a12b8c1548b954519d6edf17	1898	SMART	SM00444	Contains conserved Gly-Tyr-Phe residues	635	693	1.6e-11	T	19-10-2016	IPR003169	GYF domain	GO:0005515
Locus_4583_Transcript_3/4_Confidence_0.143_Length_5783|1	c4d68215a12b8c1548b954519d6edf17	1898	Pfam	PF02213	GYF domain	637	685	5.7e-11	T	19-10-2016	IPR003169	GYF domain	GO:0005515
Locus_4583_Transcript_3/4_Confidence_0.143_Length_5783|1	c4d68215a12b8c1548b954519d6edf17	1898	SUPERFAMILY	SSF55277		624	691	5.36e-15	T	19-10-2016	IPR003169	GYF domain	GO:0005515
Locus_4583_Transcript_3/4_Confidence_0.143_Length_5783|1	c4d68215a12b8c1548b954519d6edf17	1898	ProSiteProfiles	PS50829	GYF domain profile.	634	685	13.342	T	19-10-2016	IPR003169	GYF domain	GO:0005515
Locus_4673_Transcript_4/5_Confidence_0.200_Length_3700|2	e5b8f5ad0962bb8bbc7a7e06ea212011	880	Pfam	PF13041	PPR repeat family	522	568	2.8e-13	T	19-10-2016	IPR002885	Pentatricopeptide repeat
Locus_4673_Transcript_4/5_Confidence_0.200_Length_3700|2	e5b8f5ad0962bb8bbc7a7e06ea212011	880	Pfam	PF13041	PPR repeat family	624	673	2.4e-12	T	19-10-2016	IPR002885	Pentatricopeptide repeat
Locus_4673_Transcript_4/5_Confidence_0.200_Length_3700|2	e5b8f5ad0962bb8bbc7a7e06ea212011	880	Pfam	PF13041	PPR repeat family	694	743	2.6e-16	T	19-10-2016	IPR002885	Pentatricopeptide repeat
Locus_4673_Transcript_4/5_Confidence_0.200_Length_3700|2	e5b8f5ad0962bb8bbc7a7e06ea212011	880	Pfam	PF13041	PPR repeat family	764	811	7.7e-09	T	19-10-2016	IPR002885	Pentatricopeptide repeat
Locus_4673_Transcript_4/5_Confidence_0.200_Length_3700|2	e5b8f5ad0962bb8bbc7a7e06ea212011	880	Pfam	PF13041	PPR repeat family	330	375	1.6e-09	T	19-10-2016	IPR002885	Pentatricopeptide repeat
Locus_4673_Transcript_4/5_Confidence_0.200_Length_3700|2	e5b8f5ad0962bb8bbc7a7e06ea212011	880	ProSiteProfiles	PS51375	Pentatricopeptide (PPR) repeat profile.	555	589	10.665	T	19-10-2016	IPR002885	Pentatricopeptide repeat
Locus_4673_Transcript_4/5_Confidence_0.200_Length_3700|2	e5b8f5ad0962bb8bbc7a7e06ea212011	880	Pfam	PF01535	PPR repeat	261	290	7.4e-06	T	19-10-2016	IPR002885	Pentatricopeptide repeat
Locus_4673_Transcript_4/5_Confidence_0.200_Length_3700|2	e5b8f5ad0962bb8bbc7a7e06ea212011	880	Pfam	PF01535	PPR repeat	595	622	0.23	T	19-10-2016	IPR002885	Pentatricopeptide repeat
Locus_4673_Transcript_4/5_Confidence_0.200_Length_3700|2	e5b8f5ad0962bb8bbc7a7e06ea212011	880	ProSiteProfiles	PS51375	Pentatricopeptide (PPR) repeat profile.	362	396	11.74	T	19-10-2016	IPR002885	Pentatricopeptide repeat
Locus_4673_Transcript_4/5_Confidence_0.200_Length_3700|2	e5b8f5ad0962bb8bbc7a7e06ea212011	880	ProSiteProfiles	PS51375	Pentatricopeptide (PPR) repeat profile.	800	834	7.684	T	19-10-2016	IPR002885	Pentatricopeptide repeat
Locus_4673_Transcript_4/5_Confidence_0.200_Length_3700|2	e5b8f5ad0962bb8bbc7a7e06ea212011	880	ProSiteProfiles	PS51375	Pentatricopeptide (PPR) repeat profile.	327	361	10.633	T	19-10-2016	IPR002885	Pentatricopeptide repeat
Locus_4673_Transcript_4/5_Confidence_0.200_Length_3700|2	e5b8f5ad0962bb8bbc7a7e06ea212011	880	Gene3D	G3DSA:1.25.40.10		508	573	2.1e-10	T	19-10-2016	IPR011990	Tetratricopeptide-like helical domain	GO:0005515
Locus_4673_Transcript_4/5_Confidence_0.200_Length_3700|2	e5b8f5ad0962bb8bbc7a7e06ea212011	880	Gene3D	G3DSA:1.25.40.10		663	825	2.1e-10	T	19-10-2016	IPR011990	Tetratricopeptide-like helical domain	GO:0005515
Locus_4673_Transcript_4/5_Confidence_0.200_Length_3700|2	e5b8f5ad0962bb8bbc7a7e06ea212011	880	Gene3D	G3DSA:1.25.40.10		267	314	2.1e-10	T	19-10-2016	IPR011990	Tetratricopeptide-like helical domain	GO:0005515
Locus_4673_Transcript_4/5_Confidence_0.200_Length_3700|2	e5b8f5ad0962bb8bbc7a7e06ea212011	880	ProSiteProfiles	PS51375	Pentatricopeptide (PPR) repeat profile.	765	799	11.959	T	19-10-2016	IPR002885	Pentatricopeptide repeat
Locus_4673_Transcript_4/5_Confidence_0.200_Length_3700|2	e5b8f5ad0962bb8bbc7a7e06ea212011	880	ProSiteProfiles	PS51375	Pentatricopeptide (PPR) repeat profile.	223	257	7.432	T	19-10-2016	IPR002885	Pentatricopeptide repeat
Locus_4673_Transcript_4/5_Confidence_0.200_Length_3700|2	e5b8f5ad0962bb8bbc7a7e06ea212011	880	ProSiteProfiles	PS51375	Pentatricopeptide (PPR) repeat profile.	590	624	7.333	T	19-10-2016	IPR002885	Pentatricopeptide repeat
Locus_4673_Transcript_4/5_Confidence_0.200_Length_3700|2	e5b8f5ad0962bb8bbc7a7e06ea212011	880	ProSiteProfiles	PS51375	Pentatricopeptide (PPR) repeat profile.	625	659	9.898	T	19-10-2016	IPR002885	Pentatricopeptide repeat
Locus_4673_Transcript_4/5_Confidence_0.200_Length_3700|2	e5b8f5ad0962bb8bbc7a7e06ea212011	880	ProSiteProfiles	PS51375	Pentatricopeptide (PPR) repeat profile.	660	694	12.934	T	19-10-2016	IPR002885	Pentatricopeptide repeat
Locus_4673_Transcript_4/5_Confidence_0.200_Length_3700|2	e5b8f5ad0962bb8bbc7a7e06ea212011	880	ProSiteProfiles	PS51375	Pentatricopeptide (PPR) repeat profile.	695	729	11.575	T	19-10-2016	IPR002885	Pentatricopeptide repeat
Locus_4673_Transcript_4/5_Confidence_0.200_Length_3700|2	e5b8f5ad0962bb8bbc7a7e06ea212011	880	ProSiteProfiles	PS51375	Pentatricopeptide (PPR) repeat profile.	482	519	8.758	T	19-10-2016	IPR002885	Pentatricopeptide repeat
Locus_4673_Transcript_4/5_Confidence_0.200_Length_3700|2	e5b8f5ad0962bb8bbc7a7e06ea212011	880	ProSiteProfiles	PS51375	Pentatricopeptide (PPR) repeat profile.	520	554	11.959	T	19-10-2016	IPR002885	Pentatricopeptide repeat
Locus_4673_Transcript_4/5_Confidence_0.200_Length_3700|2	e5b8f5ad0962bb8bbc7a7e06ea212011	880	ProSiteProfiles	PS51375	Pentatricopeptide (PPR) repeat profile.	294	326	5.93	T	19-10-2016	IPR002885	Pentatricopeptide repeat
Locus_4673_Transcript_4/5_Confidence_0.200_Length_3700|2	e5b8f5ad0962bb8bbc7a7e06ea212011	880	ProSiteProfiles	PS51375	Pentatricopeptide (PPR) repeat profile.	258	292	11.279	T	19-10-2016	IPR002885	Pentatricopeptide repeat
Locus_4673_Transcript_4/5_Confidence_0.200_Length_3700|2	e5b8f5ad0962bb8bbc7a7e06ea212011	880	ProSiteProfiles	PS51375	Pentatricopeptide (PPR) repeat profile.	730	764	13.833	T	19-10-2016	IPR002885	Pentatricopeptide repeat
Locus_4673_Transcript_4/5_Confidence_0.200_Length_3700|2	e5b8f5ad0962bb8bbc7a7e06ea212011	880	ProSiteProfiles	PS51375	Pentatricopeptide (PPR) repeat profile.	187	221	7.136	T	19-10-2016	IPR002885	Pentatricopeptide repeat
Locus_4673_Transcript_4/5_Confidence_0.200_Length_3700|2	e5b8f5ad0962bb8bbc7a7e06ea212011	880	TIGRFAM	TIGR00756	PPR: pentatricopeptide repeat domain	597	626	0.0016	T	19-10-2016	IPR002885	Pentatricopeptide repeat
Locus_4673_Transcript_4/5_Confidence_0.200_Length_3700|2	e5b8f5ad0962bb8bbc7a7e06ea212011	880	TIGRFAM	TIGR00756	PPR: pentatricopeptide repeat domain	627	661	3.1e-05	T	19-10-2016	IPR002885	Pentatricopeptide repeat
Locus_4673_Transcript_4/5_Confidence_0.200_Length_3700|2	e5b8f5ad0962bb8bbc7a7e06ea212011	880	TIGRFAM	TIGR00756	PPR: pentatricopeptide repeat domain	662	696	1.5e-08	T	19-10-2016	IPR002885	Pentatricopeptide repeat
Locus_4673_Transcript_4/5_Confidence_0.200_Length_3700|2	e5b8f5ad0962bb8bbc7a7e06ea212011	880	TIGRFAM	TIGR00756	PPR: pentatricopeptide repeat domain	557	590	7.6e-07	T	19-10-2016	IPR002885	Pentatricopeptide repeat
Locus_4673_Transcript_4/5_Confidence_0.200_Length_3700|2	e5b8f5ad0962bb8bbc7a7e06ea212011	880	TIGRFAM	TIGR00756	PPR: pentatricopeptide repeat domain	365	398	2.6e-06	T	19-10-2016	IPR002885	Pentatricopeptide repeat
Locus_4673_Transcript_4/5_Confidence_0.200_Length_3700|2	e5b8f5ad0962bb8bbc7a7e06ea212011	880	TIGRFAM	TIGR00756	PPR: pentatricopeptide repeat domain	732	765	1.5e-10	T	19-10-2016	IPR002885	Pentatricopeptide repeat
Locus_4673_Transcript_4/5_Confidence_0.200_Length_3700|2	e5b8f5ad0962bb8bbc7a7e06ea212011	880	TIGRFAM	TIGR00756	PPR: pentatricopeptide repeat domain	768	801	2.3e-07	T	19-10-2016	IPR002885	Pentatricopeptide repeat
Locus_4673_Transcript_4/5_Confidence_0.200_Length_3700|2	e5b8f5ad0962bb8bbc7a7e06ea212011	880	TIGRFAM	TIGR00756	PPR: pentatricopeptide repeat domain	697	730	1.4e-06	T	19-10-2016	IPR002885	Pentatricopeptide repeat
Locus_4673_Transcript_4/5_Confidence_0.200_Length_3700|2	e5b8f5ad0962bb8bbc7a7e06ea212011	880	TIGRFAM	TIGR00756	PPR: pentatricopeptide repeat domain	260	291	6e-07	T	19-10-2016	IPR002885	Pentatricopeptide repeat
Locus_4673_Transcript_4/5_Confidence_0.200_Length_3700|2	e5b8f5ad0962bb8bbc7a7e06ea212011	880	TIGRFAM	TIGR00756	PPR: pentatricopeptide repeat domain	524	555	5.4e-06	T	19-10-2016	IPR002885	Pentatricopeptide repeat
Locus_4673_Transcript_4/5_Confidence_0.200_Length_3700|2	e5b8f5ad0962bb8bbc7a7e06ea212011	880	TIGRFAM	TIGR00756	PPR: pentatricopeptide repeat domain	330	363	1.7e-06	T	19-10-2016	IPR002885	Pentatricopeptide repeat
Locus_4673_Transcript_4/5_Confidence_0.200_Length_3700|2	e5b8f5ad0962bb8bbc7a7e06ea212011	880	Pfam	PF13812	Pentatricopeptide repeat domain	484	518	0.63	T	19-10-2016	IPR002885	Pentatricopeptide repeat
Locus_4673_Transcript_4/5_Confidence_0.200_Length_3700|2	e5b8f5ad0962bb8bbc7a7e06ea212011	880	Pfam	PF13812	Pentatricopeptide repeat domain	295	324	0.0042	T	19-10-2016	IPR002885	Pentatricopeptide repeat
Locus_4673_Transcript_4/5_Confidence_0.200_Length_3700|2	e5b8f5ad0962bb8bbc7a7e06ea212011	880	SUPERFAMILY	SSF81901		639	796	2.04e-07	T	19-10-2016
Locus_4854_Transcript_1/1_Confidence_0.000_Length_2262|1	ea50e455ae30ba93342e83def7fd6a6f	754	Pfam	PF00168	C2 domain	404	481	1.1e-14	T	19-10-2016	IPR000008	C2 domain	GO:0005515
Locus_4854_Transcript_1/1_Confidence_0.000_Length_2262|1	ea50e455ae30ba93342e83def7fd6a6f	754	Pfam	PF00168	C2 domain	245	330	0.002	T	19-10-2016	IPR000008	C2 domain	GO:0005515
Locus_4854_Transcript_1/1_Confidence_0.000_Length_2262|1	ea50e455ae30ba93342e83def7fd6a6f	754	Pfam	PF00168	C2 domain	85	165	0.001	T	19-10-2016	IPR000008	C2 domain	GO:0005515
Locus_4854_Transcript_1/1_Confidence_0.000_Length_2262|1	ea50e455ae30ba93342e83def7fd6a6f	754	ProSiteProfiles	PS50004	C2 domain profile.	404	495	10.234	T	19-10-2016	IPR000008	C2 domain	GO:0005515
Locus_4854_Transcript_1/1_Confidence_0.000_Length_2262|1	ea50e455ae30ba93342e83def7fd6a6f	754	SUPERFAMILY	SSF49562		243	393	2.03e-19	T	19-10-2016	IPR000008	C2 domain	GO:0005515
Locus_4854_Transcript_1/1_Confidence_0.000_Length_2262|1	ea50e455ae30ba93342e83def7fd6a6f	754	SMART	SM00239	Protein kinase C conserved region 2 (CalB)	244	346	0.016	T	19-10-2016	IPR000008	C2 domain	GO:0005515
Locus_4854_Transcript_1/1_Confidence_0.000_Length_2262|1	ea50e455ae30ba93342e83def7fd6a6f	754	SMART	SM00239	Protein kinase C conserved region 2 (CalB)	403	510	6.5e-11	T	19-10-2016	IPR000008	C2 domain	GO:0005515
Locus_4854_Transcript_1/1_Confidence_0.000_Length_2262|1	ea50e455ae30ba93342e83def7fd6a6f	754	SMART	SM00239	Protein kinase C conserved region 2 (CalB)	84	180	1e-06	T	19-10-2016	IPR000008	C2 domain	GO:0005515
Locus_4854_Transcript_1/1_Confidence_0.000_Length_2262|1	ea50e455ae30ba93342e83def7fd6a6f	754	Pfam	PF08372	Plant phosphoribosyltransferase C-terminal	659	754	4.3e-44	T	19-10-2016	IPR013583	Phosphoribosyltransferase C-terminal
Locus_4854_Transcript_1/1_Confidence_0.000_Length_2262|1	ea50e455ae30ba93342e83def7fd6a6f	754	Gene3D	G3DSA:2.60.40.150		232	372	2.9e-14	T	19-10-2016	IPR000008	C2 domain	GO:0005515
Locus_4854_Transcript_1/1_Confidence_0.000_Length_2262|1	ea50e455ae30ba93342e83def7fd6a6f	754	Gene3D	G3DSA:2.60.40.150		398	533	9.9e-26	T	19-10-2016	IPR000008	C2 domain	GO:0005515
Locus_4854_Transcript_1/1_Confidence_0.000_Length_2262|1	ea50e455ae30ba93342e83def7fd6a6f	754	SUPERFAMILY	SSF49562		84	227	3.74e-15	T	19-10-2016	IPR000008	C2 domain	GO:0005515
Locus_4854_Transcript_1/1_Confidence_0.000_Length_2262|1	ea50e455ae30ba93342e83def7fd6a6f	754	SUPERFAMILY	SSF49562		402	554	1.56e-26	T	19-10-2016	IPR000008	C2 domain	GO:0005515
Locus_4854_Transcript_1/1_Confidence_0.000_Length_2262|1	ea50e455ae30ba93342e83def7fd6a6f	754	Gene3D	G3DSA:2.60.40.150		80	193	1.2e-15	T	19-10-2016	IPR000008	C2 domain	GO:0005515
Locus_4539_Transcript_1/4_Confidence_0.667_Length_3155|3	7e2a9e4d2d64444ad3e618accddccf7c	873	SUPERFAMILY	SSF48371		813	861	2.73e-62	T	19-10-2016	IPR016024	Armadillo-type fold	GO:0005488
Locus_4539_Transcript_1/4_Confidence_0.667_Length_3155|3	7e2a9e4d2d64444ad3e618accddccf7c	873	SUPERFAMILY	SSF48371		735	767	2.73e-62	T	19-10-2016	IPR016024	Armadillo-type fold	GO:0005488
Locus_4539_Transcript_1/4_Confidence_0.667_Length_3155|3	7e2a9e4d2d64444ad3e618accddccf7c	873	SUPERFAMILY	SSF48371		487	654	2.73e-62	T	19-10-2016	IPR016024	Armadillo-type fold	GO:0005488
Locus_4539_Transcript_1/4_Confidence_0.667_Length_3155|3	7e2a9e4d2d64444ad3e618accddccf7c	873	Gene3D	G3DSA:1.25.40.180		10	276	2.7e-81	T	19-10-2016	IPR016021	MIF4-like, type 1/2/3
Locus_4539_Transcript_1/4_Confidence_0.667_Length_3155|3	7e2a9e4d2d64444ad3e618accddccf7c	873	Pfam	PF09088	MIF4G like	353	476	8.6e-42	T	19-10-2016	IPR015172	MIF4G-like, type 1	GO:0016070
Locus_4539_Transcript_1/4_Confidence_0.667_Length_3155|3	7e2a9e4d2d64444ad3e618accddccf7c	873	Pfam	PF02854	MIF4G domain	29	205	3.8e-25	T	19-10-2016	IPR003890	MIF4G-like, type 3	GO:0003723|GO:0005515
Locus_4539_Transcript_1/4_Confidence_0.667_Length_3155|3	7e2a9e4d2d64444ad3e618accddccf7c	873	SMART	SM00543	Middle domain of eukaryotic initiation factor 4G (eIF4G)	10	238	6.8e-21	T	19-10-2016	IPR003890	MIF4G-like, type 3	GO:0003723|GO:0005515
Locus_4539_Transcript_1/4_Confidence_0.667_Length_3155|3	7e2a9e4d2d64444ad3e618accddccf7c	873	Gene3D	G3DSA:1.25.40.180		813	861	1.2e-74	T	19-10-2016	IPR016021	MIF4-like, type 1/2/3
Locus_4539_Transcript_1/4_Confidence_0.667_Length_3155|3	7e2a9e4d2d64444ad3e618accddccf7c	873	Gene3D	G3DSA:1.25.40.180		738	772	1.2e-74	T	19-10-2016	IPR016021	MIF4-like, type 1/2/3
Locus_4539_Transcript_1/4_Confidence_0.667_Length_3155|3	7e2a9e4d2d64444ad3e618accddccf7c	873	Gene3D	G3DSA:1.25.40.180		503	657	1.2e-74	T	19-10-2016	IPR016021	MIF4-like, type 1/2/3
Locus_4539_Transcript_1/4_Confidence_0.667_Length_3155|3	7e2a9e4d2d64444ad3e618accddccf7c	873	Pfam	PF09090	MIF4G like	494	765	4.3e-63	T	19-10-2016	IPR015174	MIF4G-like, type 2	GO:0016070
Locus_4539_Transcript_1/4_Confidence_0.667_Length_3155|3	7e2a9e4d2d64444ad3e618accddccf7c	873	SUPERFAMILY	SSF48371		302	487	3.45e-63	T	19-10-2016	IPR016024	Armadillo-type fold	GO:0005488
Locus_4539_Transcript_1/4_Confidence_0.667_Length_3155|3	7e2a9e4d2d64444ad3e618accddccf7c	873	SUPERFAMILY	SSF48371		10	304	1.5e-63	T	19-10-2016	IPR016024	Armadillo-type fold	GO:0005488
Locus_4539_Transcript_1/4_Confidence_0.667_Length_3155|3	7e2a9e4d2d64444ad3e618accddccf7c	873	Gene3D	G3DSA:1.25.40.180		308	488	1.8e-66	T	19-10-2016	IPR016021	MIF4-like, type 1/2/3
Locus_4539_Transcript_1/4_Confidence_0.667_Length_3155|3	7e2a9e4d2d64444ad3e618accddccf7c	873	Coils	Coil		654	689	-	T	19-10-2016
Locus_4917_Transcript_1/2_Confidence_0.333_Length_1709|2	a505c238ca742bb46ade3ef7b789c4a1	494	ProSitePatterns	PS00086	Cytochrome P450 cysteine heme-iron ligand signature.	425	434	-	T	19-10-2016	IPR017972	Cytochrome P450, conserved site	GO:0016705|GO:0055114
Locus_4917_Transcript_1/2_Confidence_0.333_Length_1709|2	a505c238ca742bb46ade3ef7b789c4a1	494	PRINTS	PR00385	P450 superfamily signature	423	432	1.8e-11	T	19-10-2016	IPR001128	Cytochrome P450	GO:0005506|GO:0016705|GO:0020037|GO:0055114
Locus_4917_Transcript_1/2_Confidence_0.333_Length_1709|2	a505c238ca742bb46ade3ef7b789c4a1	494	PRINTS	PR00385	P450 superfamily signature	432	443	1.8e-11	T	19-10-2016	IPR001128	Cytochrome P450	GO:0005506|GO:0016705|GO:0020037|GO:0055114
Locus_4917_Transcript_1/2_Confidence_0.333_Length_1709|2	a505c238ca742bb46ade3ef7b789c4a1	494	PRINTS	PR00385	P450 superfamily signature	293	310	1.8e-11	T	19-10-2016	IPR001128	Cytochrome P450	GO:0005506|GO:0016705|GO:0020037|GO:0055114
Locus_4917_Transcript_1/2_Confidence_0.333_Length_1709|2	a505c238ca742bb46ade3ef7b789c4a1	494	PRINTS	PR00385	P450 superfamily signature	346	357	1.8e-11	T	19-10-2016	IPR001128	Cytochrome P450	GO:0005506|GO:0016705|GO:0020037|GO:0055114
Locus_4917_Transcript_1/2_Confidence_0.333_Length_1709|2	a505c238ca742bb46ade3ef7b789c4a1	494	SUPERFAMILY	SSF48264		13	486	8.77e-127	T	19-10-2016	IPR001128	Cytochrome P450	GO:0005506|GO:0016705|GO:0020037|GO:0055114
Locus_4917_Transcript_1/2_Confidence_0.333_Length_1709|2	a505c238ca742bb46ade3ef7b789c4a1	494	PRINTS	PR00463	E-class P450 group I signature	159	177	1.7e-50	T	19-10-2016	IPR002401	Cytochrome P450, E-class, group I	GO:0005506|GO:0016705|GO:0020037|GO:0055114
Locus_4917_Transcript_1/2_Confidence_0.333_Length_1709|2	a505c238ca742bb46ade3ef7b789c4a1	494	PRINTS	PR00463	E-class P450 group I signature	40	59	1.7e-50	T	19-10-2016	IPR002401	Cytochrome P450, E-class, group I	GO:0005506|GO:0016705|GO:0020037|GO:0055114
Locus_4917_Transcript_1/2_Confidence_0.333_Length_1709|2	a505c238ca742bb46ade3ef7b789c4a1	494	PRINTS	PR00463	E-class P450 group I signature	422	432	1.7e-50	T	19-10-2016	IPR002401	Cytochrome P450, E-class, group I	GO:0005506|GO:0016705|GO:0020037|GO:0055114
Locus_4917_Transcript_1/2_Confidence_0.333_Length_1709|2	a505c238ca742bb46ade3ef7b789c4a1	494	PRINTS	PR00463	E-class P450 group I signature	386	410	1.7e-50	T	19-10-2016	IPR002401	Cytochrome P450, E-class, group I	GO:0005506|GO:0016705|GO:0020037|GO:0055114
Locus_4917_Transcript_1/2_Confidence_0.333_Length_1709|2	a505c238ca742bb46ade3ef7b789c4a1	494	PRINTS	PR00463	E-class P450 group I signature	345	363	1.7e-50	T	19-10-2016	IPR002401	Cytochrome P450, E-class, group I	GO:0005506|GO:0016705|GO:0020037|GO:0055114
Locus_4917_Transcript_1/2_Confidence_0.333_Length_1709|2	a505c238ca742bb46ade3ef7b789c4a1	494	PRINTS	PR00463	E-class P450 group I signature	64	85	1.7e-50	T	19-10-2016	IPR002401	Cytochrome P450, E-class, group I	GO:0005506|GO:0016705|GO:0020037|GO:0055114
Locus_4917_Transcript_1/2_Confidence_0.333_Length_1709|2	a505c238ca742bb46ade3ef7b789c4a1	494	PRINTS	PR00463	E-class P450 group I signature	432	455	1.7e-50	T	19-10-2016	IPR002401	Cytochrome P450, E-class, group I	GO:0005506|GO:0016705|GO:0020037|GO:0055114
Locus_4917_Transcript_1/2_Confidence_0.333_Length_1709|2	a505c238ca742bb46ade3ef7b789c4a1	494	PRINTS	PR00463	E-class P450 group I signature	282	299	1.7e-50	T	19-10-2016	IPR002401	Cytochrome P450, E-class, group I	GO:0005506|GO:0016705|GO:0020037|GO:0055114
Locus_4917_Transcript_1/2_Confidence_0.333_Length_1709|2	a505c238ca742bb46ade3ef7b789c4a1	494	PRINTS	PR00463	E-class P450 group I signature	302	328	1.7e-50	T	19-10-2016	IPR002401	Cytochrome P450, E-class, group I	GO:0005506|GO:0016705|GO:0020037|GO:0055114
Locus_4917_Transcript_1/2_Confidence_0.333_Length_1709|2	a505c238ca742bb46ade3ef7b789c4a1	494	Pfam	PF00067	Cytochrome P450	13	477	5.3e-102	T	19-10-2016	IPR001128	Cytochrome P450	GO:0005506|GO:0016705|GO:0020037|GO:0055114
Locus_4917_Transcript_1/2_Confidence_0.333_Length_1709|2	a505c238ca742bb46ade3ef7b789c4a1	494	Gene3D	G3DSA:1.10.630.10		11	486	5.6e-132	T	19-10-2016	IPR001128	Cytochrome P450	GO:0005506|GO:0016705|GO:0020037|GO:0055114
Locus_4901_Transcript_3/6_Confidence_0.636_Length_2384|1	27db4442eae0c65a38818354819296e6	615	Gene3D	G3DSA:3.30.420.40		41	75	1.1e-24	T	19-10-2016
Locus_4901_Transcript_3/6_Confidence_0.636_Length_2384|1	27db4442eae0c65a38818354819296e6	615	Gene3D	G3DSA:3.30.420.40		184	347	1.1e-24	T	19-10-2016
Locus_4901_Transcript_3/6_Confidence_0.636_Length_2384|1	27db4442eae0c65a38818354819296e6	615	Gene3D	G3DSA:3.30.420.40		502	590	2.6e-08	T	19-10-2016
Locus_4901_Transcript_3/6_Confidence_0.636_Length_2384|1	27db4442eae0c65a38818354819296e6	615	SUPERFAMILY	SSF53067		489	590	5.41e-32	T	19-10-2016
Locus_4901_Transcript_3/6_Confidence_0.636_Length_2384|1	27db4442eae0c65a38818354819296e6	615	SUPERFAMILY	SSF53067		305	428	5.41e-32	T	19-10-2016
Locus_4901_Transcript_3/6_Confidence_0.636_Length_2384|1	27db4442eae0c65a38818354819296e6	615	SMART	SM00268	Actin	41	603	1.1e-08	T	19-10-2016	IPR004000	Actin family
Locus_4901_Transcript_3/6_Confidence_0.636_Length_2384|1	27db4442eae0c65a38818354819296e6	615	SUPERFAMILY	SSF53067		41	73	4.21e-12	T	19-10-2016
Locus_4901_Transcript_3/6_Confidence_0.636_Length_2384|1	27db4442eae0c65a38818354819296e6	615	SUPERFAMILY	SSF53067		186	310	4.21e-12	T	19-10-2016
Locus_4901_Transcript_3/6_Confidence_0.636_Length_2384|1	27db4442eae0c65a38818354819296e6	615	Pfam	PF00022	Actin	42	590	4.8e-27	T	19-10-2016	IPR004000	Actin family
Locus_4672_Transcript_1/2_Confidence_0.500_Length_2053|1	a4b168798d7d36afe71428dec4337a8c	363	ProSiteProfiles	PS50920	Solute carrier (Solcar) repeat profile.	25	117	26.267	T	19-10-2016	IPR018108	Mitochondrial substrate/solute carrier
Locus_4672_Transcript_1/2_Confidence_0.500_Length_2053|1	a4b168798d7d36afe71428dec4337a8c	363	ProSiteProfiles	PS50920	Solute carrier (Solcar) repeat profile.	227	310	25.924	T	19-10-2016	IPR018108	Mitochondrial substrate/solute carrier
Locus_4672_Transcript_1/2_Confidence_0.500_Length_2053|1	a4b168798d7d36afe71428dec4337a8c	363	Gene3D	G3DSA:1.50.40.10		24	307	7.8e-77	T	19-10-2016	IPR023395	Mitochondrial carrier domain
Locus_4672_Transcript_1/2_Confidence_0.500_Length_2053|1	a4b168798d7d36afe71428dec4337a8c	363	Pfam	PF00153	Mitochondrial carrier protein	227	307	6.5e-20	T	19-10-2016	IPR018108	Mitochondrial substrate/solute carrier
Locus_4672_Transcript_1/2_Confidence_0.500_Length_2053|1	a4b168798d7d36afe71428dec4337a8c	363	Pfam	PF00153	Mitochondrial carrier protein	127	220	9.5e-22	T	19-10-2016	IPR018108	Mitochondrial substrate/solute carrier
Locus_4672_Transcript_1/2_Confidence_0.500_Length_2053|1	a4b168798d7d36afe71428dec4337a8c	363	Pfam	PF00153	Mitochondrial carrier protein	24	119	3.5e-19	T	19-10-2016	IPR018108	Mitochondrial substrate/solute carrier
Locus_4672_Transcript_1/2_Confidence_0.500_Length_2053|1	a4b168798d7d36afe71428dec4337a8c	363	SUPERFAMILY	SSF103506		24	307	2.62e-75	T	19-10-2016	IPR023395	Mitochondrial carrier domain
Locus_4672_Transcript_1/2_Confidence_0.500_Length_2053|1	a4b168798d7d36afe71428dec4337a8c	363	PRINTS	PR00784	Mitochondrial brown fat uncoupling protein signature	111	123	1.1e-13	T	19-10-2016	IPR002030	Mitochondrial brown fat uncoupling protein	GO:0006839|GO:0031966
Locus_4672_Transcript_1/2_Confidence_0.500_Length_2053|1	a4b168798d7d36afe71428dec4337a8c	363	PRINTS	PR00784	Mitochondrial brown fat uncoupling protein signature	32	44	1.1e-13	T	19-10-2016	IPR002030	Mitochondrial brown fat uncoupling protein	GO:0006839|GO:0031966
Locus_4672_Transcript_1/2_Confidence_0.500_Length_2053|1	a4b168798d7d36afe71428dec4337a8c	363	PRINTS	PR00784	Mitochondrial brown fat uncoupling protein signature	58	77	1.1e-13	T	19-10-2016	IPR002030	Mitochondrial brown fat uncoupling protein	GO:0006839|GO:0031966
Locus_4672_Transcript_1/2_Confidence_0.500_Length_2053|1	a4b168798d7d36afe71428dec4337a8c	363	PRINTS	PR00784	Mitochondrial brown fat uncoupling protein signature	224	242	1.1e-13	T	19-10-2016	IPR002030	Mitochondrial brown fat uncoupling protein	GO:0006839|GO:0031966
Locus_4672_Transcript_1/2_Confidence_0.500_Length_2053|1	a4b168798d7d36afe71428dec4337a8c	363	PRINTS	PR00784	Mitochondrial brown fat uncoupling protein signature	181	198	1.1e-13	T	19-10-2016	IPR002030	Mitochondrial brown fat uncoupling protein	GO:0006839|GO:0031966
Locus_4672_Transcript_1/2_Confidence_0.500_Length_2053|1	a4b168798d7d36afe71428dec4337a8c	363	ProSiteProfiles	PS50920	Solute carrier (Solcar) repeat profile.	127	218	27.083	T	19-10-2016	IPR018108	Mitochondrial substrate/solute carrier
Locus_4544_Transcript_2/5_Confidence_0.400_Length_1607|1	95b0ae753ef77ef3c853b1b18652e973	428	SUPERFAMILY	SSF56112		90	259	3.96e-33	T	19-10-2016	IPR011009	Protein kinase-like domain
Locus_4544_Transcript_2/5_Confidence_0.400_Length_1607|1	95b0ae753ef77ef3c853b1b18652e973	428	SUPERFAMILY	SSF56112		258	399	7.97e-50	T	19-10-2016	IPR011009	Protein kinase-like domain
Locus_4544_Transcript_2/5_Confidence_0.400_Length_1607|1	95b0ae753ef77ef3c853b1b18652e973	428	PRINTS	PR00109	Tyrosine kinase catalytic domain signature	326	348	6.9e-15	T	19-10-2016	IPR001245	Serine-threonine/tyrosine-protein kinase catalytic domain	GO:0004672|GO:0006468
Locus_4544_Transcript_2/5_Confidence_0.400_Length_1607|1	95b0ae753ef77ef3c853b1b18652e973	428	PRINTS	PR00109	Tyrosine kinase catalytic domain signature	370	392	6.9e-15	T	19-10-2016	IPR001245	Serine-threonine/tyrosine-protein kinase catalytic domain	GO:0004672|GO:0006468
Locus_4544_Transcript_2/5_Confidence_0.400_Length_1607|1	95b0ae753ef77ef3c853b1b18652e973	428	PRINTS	PR00109	Tyrosine kinase catalytic domain signature	260	278	6.9e-15	T	19-10-2016	IPR001245	Serine-threonine/tyrosine-protein kinase catalytic domain	GO:0004672|GO:0006468
Locus_4544_Transcript_2/5_Confidence_0.400_Length_1607|1	95b0ae753ef77ef3c853b1b18652e973	428	PRINTS	PR00109	Tyrosine kinase catalytic domain signature	202	215	6.9e-15	T	19-10-2016	IPR001245	Serine-threonine/tyrosine-protein kinase catalytic domain	GO:0004672|GO:0006468
Locus_4544_Transcript_2/5_Confidence_0.400_Length_1607|1	95b0ae753ef77ef3c853b1b18652e973	428	Gene3D	G3DSA:1.10.510.10		202	258	1.4e-17	T	19-10-2016
Locus_4544_Transcript_2/5_Confidence_0.400_Length_1607|1	95b0ae753ef77ef3c853b1b18652e973	428	Gene3D	G3DSA:3.30.200.20		85	201	4.4e-19	T	19-10-2016
Locus_4544_Transcript_2/5_Confidence_0.400_Length_1607|1	95b0ae753ef77ef3c853b1b18652e973	428	Coils	Coil		45	66	-	T	19-10-2016
Locus_4544_Transcript_2/5_Confidence_0.400_Length_1607|1	95b0ae753ef77ef3c853b1b18652e973	428	ProSitePatterns	PS00108	Serine/Threonine protein kinases active-site signature.	246	258	-	T	19-10-2016	IPR008271	Serine/threonine-protein kinase, active site	GO:0004672|GO:0006468
Locus_4544_Transcript_2/5_Confidence_0.400_Length_1607|1	95b0ae753ef77ef3c853b1b18652e973	428	Gene3D	G3DSA:1.10.510.10		259	403	8.7e-48	T	19-10-2016
Locus_4544_Transcript_2/5_Confidence_0.400_Length_1607|1	95b0ae753ef77ef3c853b1b18652e973	428	ProSiteProfiles	PS50011	Protein kinase domain profile.	105	402	39.552	T	19-10-2016	IPR000719	Protein kinase domain	GO:0004672|GO:0005524|GO:0006468
Locus_4544_Transcript_2/5_Confidence_0.400_Length_1607|1	95b0ae753ef77ef3c853b1b18652e973	428	SMART	SM00220	Serine/Threonine protein kinases, catalytic domain	105	402	6.2e-54	T	19-10-2016	IPR002290	Serine/threonine/dual specificity protein kinase, catalytic domain	GO:0004672|GO:0005524|GO:0006468
Locus_4544_Transcript_2/5_Confidence_0.400_Length_1607|1	95b0ae753ef77ef3c853b1b18652e973	428	Pfam	PF07714	Protein tyrosine kinase	258	399	2.4e-40	T	19-10-2016	IPR001245	Serine-threonine/tyrosine-protein kinase catalytic domain	GO:0004672|GO:0006468
Locus_4701_Transcript_9/9_Confidence_0.056_Length_3120|1	4a25da3a95b715c773a70eb30ffc83e8	456	Gene3D	G3DSA:1.10.510.10		291	453	3.8e-46	T	19-10-2016
Locus_4701_Transcript_9/9_Confidence_0.056_Length_3120|1	4a25da3a95b715c773a70eb30ffc83e8	456	Coils	Coil		83	111	-	T	19-10-2016
Locus_4701_Transcript_9/9_Confidence_0.056_Length_3120|1	4a25da3a95b715c773a70eb30ffc83e8	456	Coils	Coil		154	175	-	T	19-10-2016
Locus_4701_Transcript_9/9_Confidence_0.056_Length_3120|1	4a25da3a95b715c773a70eb30ffc83e8	456	SMART	SM00220	Serine/Threonine protein kinases, catalytic domain	189	456	3.9e-66	T	19-10-2016	IPR002290	Serine/threonine/dual specificity protein kinase, catalytic domain	GO:0004672|GO:0005524|GO:0006468
Locus_4701_Transcript_9/9_Confidence_0.056_Length_3120|1	4a25da3a95b715c773a70eb30ffc83e8	456	SUPERFAMILY	SSF56112		183	454	1.23e-71	T	19-10-2016	IPR011009	Protein kinase-like domain
Locus_4701_Transcript_9/9_Confidence_0.056_Length_3120|1	4a25da3a95b715c773a70eb30ffc83e8	456	ProSitePatterns	PS00108	Serine/Threonine protein kinases active-site signature.	315	327	-	T	19-10-2016	IPR008271	Serine/threonine-protein kinase, active site	GO:0004672|GO:0006468
Locus_4701_Transcript_9/9_Confidence_0.056_Length_3120|1	4a25da3a95b715c773a70eb30ffc83e8	456	ProSiteProfiles	PS50011	Protein kinase domain profile.	189	456	43.396	T	19-10-2016	IPR000719	Protein kinase domain	GO:0004672|GO:0005524|GO:0006468
Locus_4701_Transcript_9/9_Confidence_0.056_Length_3120|1	4a25da3a95b715c773a70eb30ffc83e8	456	ProSitePatterns	PS00107	Protein kinases ATP-binding region signature.	195	218	-	T	19-10-2016	IPR017441	Protein kinase, ATP binding site	GO:0005524
Locus_4701_Transcript_9/9_Confidence_0.056_Length_3120|1	4a25da3a95b715c773a70eb30ffc83e8	456	Pfam	PF00069	Protein kinase domain	190	453	2.5e-56	T	19-10-2016	IPR000719	Protein kinase domain	GO:0004672|GO:0005524|GO:0006468
Locus_4701_Transcript_9/9_Confidence_0.056_Length_3120|1	4a25da3a95b715c773a70eb30ffc83e8	456	Gene3D	G3DSA:3.30.200.20		175	290	4.2e-26	T	19-10-2016
Locus_4668_Transcript_1/1_Confidence_0.000_Length_4786|2	109a617a73b167b7421257b282349d83	878	Coils	Coil		363	412	-	T	19-10-2016
Locus_4668_Transcript_1/1_Confidence_0.000_Length_4786|2	109a617a73b167b7421257b282349d83	878	SMART	SM00443	glycine rich nucleic binding domain	212	257	2e-15	T	19-10-2016	IPR000467	G-patch domain	GO:0003676
Locus_4668_Transcript_1/1_Confidence_0.000_Length_4786|2	109a617a73b167b7421257b282349d83	878	ProSiteProfiles	PS50174	G-patch domain profile.	214	259	14.716	T	19-10-2016	IPR000467	G-patch domain	GO:0003676
Locus_4668_Transcript_1/1_Confidence_0.000_Length_4786|2	109a617a73b167b7421257b282349d83	878	PIRSF	PIRSF017706		8	873	8.6e-276	T	19-10-2016	IPR024933	Septin and tuftelin interacting protein
Locus_4668_Transcript_1/1_Confidence_0.000_Length_4786|2	109a617a73b167b7421257b282349d83	878	Pfam	PF01585	G-patch domain	214	256	2.5e-14	T	19-10-2016	IPR000467	G-patch domain	GO:0003676
Locus_4668_Transcript_1/1_Confidence_0.000_Length_4786|2	109a617a73b167b7421257b282349d83	878	Pfam	PF07842	GC-rich sequence DNA-binding factor-like protein	429	696	4.5e-81	T	19-10-2016	IPR022783	GC-rich sequence DNA-binding factor domain	GO:0003677|GO:0005634|GO:0006355
Locus_4668_Transcript_1/1_Confidence_0.000_Length_4786|2	109a617a73b167b7421257b282349d83	878	Pfam	PF12457	Tuftelin interacting protein N terminal	9	117	9.2e-17	T	19-10-2016	IPR022159	Tuftelin interacting protein, N-terminal domain
Locus_4543_Transcript_2/7_Confidence_0.538_Length_3119|3	50bf33de0255401e18547fcea14f8fa2	670	Pfam	PF01902	ATP-binding region	3	229	1.2e-39	T	19-10-2016	IPR002761	DUF71 domain
Locus_4543_Transcript_2/7_Confidence_0.538_Length_3119|3	50bf33de0255401e18547fcea14f8fa2	670	Gene3D	G3DSA:3.30.1330.40		337	405	8.8e-07	T	19-10-2016	IPR013813	Endoribonuclease L-PSP/chorismate mutase-like
Locus_4543_Transcript_2/7_Confidence_0.538_Length_3119|3	50bf33de0255401e18547fcea14f8fa2	670	SUPERFAMILY	SSF55298		334	406	1.02e-07	T	19-10-2016	IPR013813	Endoribonuclease L-PSP/chorismate mutase-like
Locus_4543_Transcript_2/7_Confidence_0.538_Length_3119|3	50bf33de0255401e18547fcea14f8fa2	670	SUPERFAMILY	SSF55298		427	571	1.62e-18	T	19-10-2016	IPR013813	Endoribonuclease L-PSP/chorismate mutase-like
Locus_4543_Transcript_2/7_Confidence_0.538_Length_3119|3	50bf33de0255401e18547fcea14f8fa2	670	Pfam	PF01042	Endoribonuclease L-PSP	438	566	1.1e-09	T	19-10-2016	IPR006175	YjgF/YER057c/UK114 family
Locus_4543_Transcript_2/7_Confidence_0.538_Length_3119|3	50bf33de0255401e18547fcea14f8fa2	670	Gene3D	G3DSA:3.90.1490.10		161	254	9.1e-29	T	19-10-2016
Locus_4543_Transcript_2/7_Confidence_0.538_Length_3119|3	50bf33de0255401e18547fcea14f8fa2	670	Gene3D	G3DSA:3.30.1330.40		429	565	2.4e-26	T	19-10-2016	IPR013813	Endoribonuclease L-PSP/chorismate mutase-like
Locus_4543_Transcript_2/7_Confidence_0.538_Length_3119|3	50bf33de0255401e18547fcea14f8fa2	670	SUPERFAMILY	SSF52402		3	245	2.21e-67	T	19-10-2016
Locus_4543_Transcript_2/7_Confidence_0.538_Length_3119|3	50bf33de0255401e18547fcea14f8fa2	670	Gene3D	G3DSA:3.40.50.620		2	159	1.1e-51	T	19-10-2016	IPR014729	Rossmann-like alpha/beta/alpha sandwich fold
Locus_4543_Transcript_2/7_Confidence_0.538_Length_3119|3	50bf33de0255401e18547fcea14f8fa2	670	TIGRFAM	TIGR00290	MJ0570_dom: MJ0570-related uncharacterized domain	3	234	2.4e-62	T	19-10-2016	IPR002761	DUF71 domain
Locus_4487_Transcript_3/4_Confidence_0.333_Length_3719|2	8cfe3b7c26ebae7f8a01b37907d9468c	693	Coils	Coil		238	304	-	T	19-10-2016
Locus_4487_Transcript_3/4_Confidence_0.333_Length_3719|2	8cfe3b7c26ebae7f8a01b37907d9468c	693	Coils	Coil		369	422	-	T	19-10-2016
Locus_4487_Transcript_3/4_Confidence_0.333_Length_3719|2	8cfe3b7c26ebae7f8a01b37907d9468c	693	Coils	Coil		307	366	-	T	19-10-2016
Locus_4487_Transcript_3/4_Confidence_0.333_Length_3719|2	8cfe3b7c26ebae7f8a01b37907d9468c	693	Coils	Coil		139	226	-	T	19-10-2016
Locus_4487_Transcript_3/4_Confidence_0.333_Length_3719|2	8cfe3b7c26ebae7f8a01b37907d9468c	693	SUPERFAMILY	SSF53756		507	652	1.2e-26	T	19-10-2016
Locus_4487_Transcript_3/4_Confidence_0.333_Length_3719|2	8cfe3b7c26ebae7f8a01b37907d9468c	693	Pfam	PF08323	Starch synthase catalytic domain	507	655	6.2e-39	T	19-10-2016	IPR013534	Starch synthase, catalytic domain
Locus_4686_Transcript_2/6_Confidence_0.583_Length_2590|2	63be950803196d962c31f1e3b5c8e14b	186	SUPERFAMILY	SSF64356		13	128	1.53e-28	T	19-10-2016	IPR011012	Longin-like domain	GO:0006810
Locus_4686_Transcript_2/6_Confidence_0.583_Length_2590|2	63be950803196d962c31f1e3b5c8e14b	186	PRINTS	PR00219	Synaptobrevin signature	142	161	2.9e-09	T	19-10-2016	IPR001388	Synaptobrevin	GO:0016021|GO:0016192
Locus_4686_Transcript_2/6_Confidence_0.583_Length_2590|2	63be950803196d962c31f1e3b5c8e14b	186	PRINTS	PR00219	Synaptobrevin signature	162	181	2.9e-09	T	19-10-2016	IPR001388	Synaptobrevin	GO:0016021|GO:0016192
Locus_4686_Transcript_2/6_Confidence_0.583_Length_2590|2	63be950803196d962c31f1e3b5c8e14b	186	ProSiteProfiles	PS50859	Longin domain profile.	17	121	27.77	T	19-10-2016	IPR010908	Longin domain
Locus_4686_Transcript_2/6_Confidence_0.583_Length_2590|2	63be950803196d962c31f1e3b5c8e14b	186	ProSiteProfiles	PS50892	v-SNARE coiled-coil homology domain profile.	137	186	15.596	T	19-10-2016	IPR001388	Synaptobrevin	GO:0016021|GO:0016192
Locus_4686_Transcript_2/6_Confidence_0.583_Length_2590|2	63be950803196d962c31f1e3b5c8e14b	186	Pfam	PF00957	Synaptobrevin	135	179	4.6e-15	T	19-10-2016	IPR001388	Synaptobrevin	GO:0016021|GO:0016192
Locus_4686_Transcript_2/6_Confidence_0.583_Length_2590|2	63be950803196d962c31f1e3b5c8e14b	186	SUPERFAMILY	SSF58038		132	179	1.73e-15	T	19-10-2016
Locus_4686_Transcript_2/6_Confidence_0.583_Length_2590|2	63be950803196d962c31f1e3b5c8e14b	186	Gene3D	G3DSA:3.30.450.50		9	116	7.2e-45	T	19-10-2016	IPR010908	Longin domain
Locus_4686_Transcript_2/6_Confidence_0.583_Length_2590|2	63be950803196d962c31f1e3b5c8e14b	186	Gene3D	G3DSA:1.10.3840.10		117	179	5.1e-28	T	19-10-2016	IPR001388	Synaptobrevin	GO:0016021|GO:0016192
Locus_4686_Transcript_2/6_Confidence_0.583_Length_2590|2	63be950803196d962c31f1e3b5c8e14b	186	Pfam	PF13774	Regulated-SNARE-like domain	39	118	1.1e-23	T	19-10-2016	IPR010908	Longin domain
Locus_4686_Transcript_2/6_Confidence_0.583_Length_2590|2	63be950803196d962c31f1e3b5c8e14b	186	ProSitePatterns	PS00417	Synaptobrevin signature.	155	174	-	T	19-10-2016	IPR001388	Synaptobrevin	GO:0016021|GO:0016192
Locus_4870_Transcript_7/8_Confidence_0.214_Length_4280|1	88c1fbed8986933c5f1039f33a752f14	944	SMART	SM00195	Dual specificity phosphatase, catalytic domain	238	377	1.7e-35	T	19-10-2016	IPR020422	Dual specificity phosphatase, subgroup, catalytic domain	GO:0006470|GO:0008138
Locus_4870_Transcript_7/8_Confidence_0.214_Length_4280|1	88c1fbed8986933c5f1039f33a752f14	944	Pfam	PF00782	Dual specificity phosphatase, catalytic domain	246	376	3.3e-28	T	19-10-2016	IPR000340	Dual specificity phosphatase, catalytic domain	GO:0006470|GO:0008138
Locus_4870_Transcript_7/8_Confidence_0.214_Length_4280|1	88c1fbed8986933c5f1039f33a752f14	944	SUPERFAMILY	SSF55753		385	486	5.69e-15	T	19-10-2016
Locus_4870_Transcript_7/8_Confidence_0.214_Length_4280|1	88c1fbed8986933c5f1039f33a752f14	944	ProSiteProfiles	PS50054	Dual specificity protein phosphatase family profile.	238	379	34.057	T	19-10-2016	IPR020422	Dual specificity phosphatase, subgroup, catalytic domain	GO:0006470|GO:0008138
Locus_4870_Transcript_7/8_Confidence_0.214_Length_4280|1	88c1fbed8986933c5f1039f33a752f14	944	ProSitePatterns	PS00383	Tyrosine specific protein phosphatases active site.	322	332	-	T	19-10-2016	IPR016130	Protein-tyrosine phosphatase, active site	GO:0004725|GO:0016311|GO:0016791
Locus_4870_Transcript_7/8_Confidence_0.214_Length_4280|1	88c1fbed8986933c5f1039f33a752f14	944	Gene3D	G3DSA:3.40.20.10		411	487	1.1e-10	T	19-10-2016	IPR029006	ADF-H/Gelsolin-like domain
Locus_4870_Transcript_7/8_Confidence_0.214_Length_4280|1	88c1fbed8986933c5f1039f33a752f14	944	SMART	SM00262	Gelsolin homology domain	390	484	0.00047	T	19-10-2016	IPR007122	Villin/Gelsolin	GO:0003779
Locus_4870_Transcript_7/8_Confidence_0.214_Length_4280|1	88c1fbed8986933c5f1039f33a752f14	944	Gene3D	G3DSA:3.40.20.10		841	937	0.00016	T	19-10-2016	IPR029006	ADF-H/Gelsolin-like domain
Locus_4870_Transcript_7/8_Confidence_0.214_Length_4280|1	88c1fbed8986933c5f1039f33a752f14	944	SUPERFAMILY	SSF52799		233	379	3.81e-36	T	19-10-2016	IPR029021	Protein-tyrosine phosphatase-like
Locus_4870_Transcript_7/8_Confidence_0.214_Length_4280|1	88c1fbed8986933c5f1039f33a752f14	944	ProSiteProfiles	PS50056	Tyrosine specific protein phosphatases family profile.	297	358	12.412	T	19-10-2016	IPR000387	Protein-tyrosine/Dual specificity phosphatase	GO:0016311|GO:0016791
Locus_4870_Transcript_7/8_Confidence_0.214_Length_4280|1	88c1fbed8986933c5f1039f33a752f14	944	Gene3D	G3DSA:3.90.190.10		240	380	1.9e-42	T	19-10-2016	IPR029021	Protein-tyrosine phosphatase-like
Locus_4831_Transcript_11/22_Confidence_0.633_Length_2436|3	12ee2a179372821c02ba4bebbe97703f	467	SUPERFAMILY	SSF89009		134	251	1.12e-21	T	19-10-2016
Locus_4831_Transcript_11/22_Confidence_0.633_Length_2436|3	12ee2a179372821c02ba4bebbe97703f	467	ProSiteProfiles	PS50909	GAT domain profile.	162	250	14.533	T	19-10-2016	IPR004152	GAT domain	GO:0005622|GO:0006886
Locus_4831_Transcript_11/22_Confidence_0.633_Length_2436|3	12ee2a179372821c02ba4bebbe97703f	467	SMART	SM00288	Domain present in VPS-27, Hrs and STAM	1	120	6.3e-20	T	19-10-2016	IPR018205	VHS subgroup
Locus_4831_Transcript_11/22_Confidence_0.633_Length_2436|3	12ee2a179372821c02ba4bebbe97703f	467	SUPERFAMILY	SSF48464		20	125	1.85e-29	T	19-10-2016	IPR008942	ENTH/VHS
Locus_4831_Transcript_11/22_Confidence_0.633_Length_2436|3	12ee2a179372821c02ba4bebbe97703f	467	Gene3D	G3DSA:1.25.40.90		20	124	3e-30	T	19-10-2016	IPR008942	ENTH/VHS
Locus_4831_Transcript_11/22_Confidence_0.633_Length_2436|3	12ee2a179372821c02ba4bebbe97703f	467	Pfam	PF00790	VHS domain	19	120	2.4e-19	T	19-10-2016	IPR002014	VHS	GO:0006886
Locus_4831_Transcript_11/22_Confidence_0.633_Length_2436|3	12ee2a179372821c02ba4bebbe97703f	467	ProSiteProfiles	PS50179	VHS domain profile.	1	124	31.835	T	19-10-2016	IPR002014	VHS	GO:0006886
Locus_4831_Transcript_11/22_Confidence_0.633_Length_2436|3	12ee2a179372821c02ba4bebbe97703f	467	Gene3D	G3DSA:1.20.58.160		170	251	9.4e-18	T	19-10-2016
Locus_4831_Transcript_11/22_Confidence_0.633_Length_2436|3	12ee2a179372821c02ba4bebbe97703f	467	Pfam	PF03127	GAT domain	168	254	5.2e-18	T	19-10-2016	IPR004152	GAT domain	GO:0005622|GO:0006886
Locus_4546_Transcript_3/10_Confidence_0.593_Length_4197|2	896eecb2dd189f511df5442cefebafaf	913	Pfam	PF03552	Cellulose synthase	366	906	0	T	19-10-2016	IPR005150	Cellulose synthase	GO:0016020|GO:0016760|GO:0030244
Locus_4546_Transcript_3/10_Confidence_0.593_Length_4197|2	896eecb2dd189f511df5442cefebafaf	913	SUPERFAMILY	SSF53448		534	655	5.51e-09	T	19-10-2016	IPR029044	Nucleotide-diphospho-sugar transferases
Locus_4546_Transcript_3/10_Confidence_0.593_Length_4197|2	896eecb2dd189f511df5442cefebafaf	913	SUPERFAMILY	SSF53448		379	434	5.51e-09	T	19-10-2016	IPR029044	Nucleotide-diphospho-sugar transferases
Locus_4546_Transcript_3/10_Confidence_0.593_Length_4197|2	896eecb2dd189f511df5442cefebafaf	913	SUPERFAMILY	SSF53448		771	889	5.51e-09	T	19-10-2016	IPR029044	Nucleotide-diphospho-sugar transferases
Locus_4546_Transcript_3/10_Confidence_0.593_Length_4197|2	896eecb2dd189f511df5442cefebafaf	913	ProSiteProfiles	PS50089	Zinc finger RING-type profile.	40	86	8.816	T	19-10-2016	IPR001841	Zinc finger, RING-type	GO:0005515|GO:0008270
Locus_4546_Transcript_3/10_Confidence_0.593_Length_4197|2	896eecb2dd189f511df5442cefebafaf	913	Pfam	PF14569	Zinc-binding RING-finger	30	108	5.5e-44	T	19-10-2016	IPR027934	Cellulose synthase, RING-type zinc finger
Locus_4546_Transcript_3/10_Confidence_0.593_Length_4197|2	896eecb2dd189f511df5442cefebafaf	913	SUPERFAMILY	SSF57850		26	112	6.47e-37	T	19-10-2016
Locus_4546_Transcript_3/10_Confidence_0.593_Length_4197|2	896eecb2dd189f511df5442cefebafaf	913	Gene3D	G3DSA:3.30.40.10		25	114	4.9e-35	T	19-10-2016	IPR013083	Zinc finger, RING/FYVE/PHD-type
Locus_4848_Transcript_8/8_Confidence_0.053_Length_2220|1	4a670410412ccc90dac9a79f7723676b	228	Gene3D	G3DSA:2.60.120.10		53	176	5.1e-15	T	19-10-2016	IPR014710	RmlC-like jelly roll fold
Locus_4848_Transcript_8/8_Confidence_0.053_Length_2220|1	4a670410412ccc90dac9a79f7723676b	228	SUPERFAMILY	SSF51182		48	186	5.09e-30	T	19-10-2016	IPR011051	RmlC-like cupin domain
Locus_4848_Transcript_8/8_Confidence_0.053_Length_2220|1	4a670410412ccc90dac9a79f7723676b	228	Pfam	PF07847	Protein of unknown function (DUF1637)	15	225	8.2e-67	T	19-10-2016	IPR012864	Cysteine oxygenase/2-aminoethanethiol dioxygenase	GO:0016702|GO:0055114
Locus_4643_Transcript_5/6_Confidence_0.154_Length_2805|2	2c2d00ec3daa58cdcff1933989f324c9	325	Coils	Coil		52	80	-	T	19-10-2016
Locus_4643_Transcript_5/6_Confidence_0.154_Length_2805|2	2c2d00ec3daa58cdcff1933989f324c9	325	Coils	Coil		247	279	-	T	19-10-2016
Locus_4643_Transcript_5/6_Confidence_0.154_Length_2805|2	2c2d00ec3daa58cdcff1933989f324c9	325	Pfam	PF04696	pinin/SDK/memA/ protein conserved region	209	314	1.4e-18	T	19-10-2016	IPR006786	Pinin/SDK/MemA protein
Locus_4752_Transcript_2/4_Confidence_0.500_Length_3183|2	f1be84254535fb88729c359fb41eaad3	344	SUPERFAMILY	SSF52540		13	165	2.28e-42	T	19-10-2016	IPR027417	P-loop containing nucleoside triphosphate hydrolase
Locus_4752_Transcript_2/4_Confidence_0.500_Length_3183|2	f1be84254535fb88729c359fb41eaad3	344	Coils	Coil		121	171	-	T	19-10-2016
Locus_4752_Transcript_2/4_Confidence_0.500_Length_3183|2	f1be84254535fb88729c359fb41eaad3	344	Gene3D	G3DSA:3.40.850.10		17	135	6e-42	T	19-10-2016	IPR001752	Kinesin motor domain	GO:0003777|GO:0005524|GO:0007018|GO:0008017
Locus_4752_Transcript_2/4_Confidence_0.500_Length_3183|2	f1be84254535fb88729c359fb41eaad3	344	Pfam	PF00225	Kinesin motor domain	17	125	4.1e-38	T	19-10-2016	IPR001752	Kinesin motor domain	GO:0003777|GO:0005524|GO:0007018|GO:0008017
Locus_4752_Transcript_2/4_Confidence_0.500_Length_3183|2	f1be84254535fb88729c359fb41eaad3	344	PRINTS	PR00380	Kinesin heavy chain signature	26	44	2.3e-14	T	19-10-2016	IPR001752	Kinesin motor domain	GO:0003777|GO:0005524|GO:0007018|GO:0008017
Locus_4752_Transcript_2/4_Confidence_0.500_Length_3183|2	f1be84254535fb88729c359fb41eaad3	344	PRINTS	PR00380	Kinesin heavy chain signature	75	96	2.3e-14	T	19-10-2016	IPR001752	Kinesin motor domain	GO:0003777|GO:0005524|GO:0007018|GO:0008017
Locus_4752_Transcript_2/4_Confidence_0.500_Length_3183|2	f1be84254535fb88729c359fb41eaad3	344	ProSiteProfiles	PS50067	Kinesin motor domain profile.	1	125	44.089	T	19-10-2016	IPR001752	Kinesin motor domain	GO:0003777|GO:0005524|GO:0007018|GO:0008017
Locus_4752_Transcript_2/4_Confidence_0.500_Length_3183|2	f1be84254535fb88729c359fb41eaad3	344	SMART	SM00129	Kinesin motor, catalytic domain. ATPase.	6	133	1.4e-09	T	19-10-2016	IPR001752	Kinesin motor domain	GO:0003777|GO:0005524|GO:0007018|GO:0008017
Locus_4882_Transcript_1/1_Confidence_0.000_Length_1874|1	db44485313c2b4534ebdfd59382ffed1	478	Gene3D	G3DSA:3.80.10.10		11	288	2.4e-25	T	19-10-2016
Locus_4882_Transcript_1/1_Confidence_0.000_Length_1874|1	db44485313c2b4534ebdfd59382ffed1	478	Gene3D	G3DSA:3.80.10.10		289	464	1e-26	T	19-10-2016
Locus_4882_Transcript_1/1_Confidence_0.000_Length_1874|1	db44485313c2b4534ebdfd59382ffed1	478	SUPERFAMILY	SSF52047		189	463	7.46e-23	T	19-10-2016
Locus_4882_Transcript_1/1_Confidence_0.000_Length_1874|1	db44485313c2b4534ebdfd59382ffed1	478	SUPERFAMILY	SSF81383		3	48	1.96e-06	T	19-10-2016	IPR001810	F-box domain	GO:0005515
Locus_4882_Transcript_1/1_Confidence_0.000_Length_1874|1	db44485313c2b4534ebdfd59382ffed1	478	SMART	SM00367	Leucine-rich repeat - CC (cysteine-containing) subfamily	211	237	44	T	19-10-2016	IPR006553	Leucine-rich repeat, cysteine-containing subtype
Locus_4882_Transcript_1/1_Confidence_0.000_Length_1874|1	db44485313c2b4534ebdfd59382ffed1	478	SMART	SM00367	Leucine-rich repeat - CC (cysteine-containing) subfamily	422	447	13	T	19-10-2016	IPR006553	Leucine-rich repeat, cysteine-containing subtype
Locus_4882_Transcript_1/1_Confidence_0.000_Length_1874|1	db44485313c2b4534ebdfd59382ffed1	478	SMART	SM00367	Leucine-rich repeat - CC (cysteine-containing) subfamily	396	421	0.38	T	19-10-2016	IPR006553	Leucine-rich repeat, cysteine-containing subtype
Locus_4882_Transcript_1/1_Confidence_0.000_Length_1874|1	db44485313c2b4534ebdfd59382ffed1	478	SMART	SM00367	Leucine-rich repeat - CC (cysteine-containing) subfamily	370	395	260	T	19-10-2016	IPR006553	Leucine-rich repeat, cysteine-containing subtype
Locus_4882_Transcript_1/1_Confidence_0.000_Length_1874|1	db44485313c2b4534ebdfd59382ffed1	478	Pfam	PF00646	F-box domain	11	42	0.00027	T	19-10-2016	IPR001810	F-box domain	GO:0005515
Locus_4882_Transcript_1/1_Confidence_0.000_Length_1874|1	db44485313c2b4534ebdfd59382ffed1	478	SUPERFAMILY	SSF52047		51	222	4.47e-06	T	19-10-2016
Locus_4664_Transcript_2/3_Confidence_0.200_Length_2477|2	0cda8036339672ffc86230c18bf07ab2	658	SMART	SM00487	DEAD-like helicases superfamily	270	478	2.9e-40	T	19-10-2016	IPR014001	Helicase superfamily 1/2, ATP-binding domain
Locus_4664_Transcript_2/3_Confidence_0.200_Length_2477|2	0cda8036339672ffc86230c18bf07ab2	658	ProSiteProfiles	PS51194	Superfamilies 1 and 2 helicase C-terminal domain profile.	498	658	17.789	T	19-10-2016	IPR001650	Helicase, C-terminal
Locus_4664_Transcript_2/3_Confidence_0.200_Length_2477|2	0cda8036339672ffc86230c18bf07ab2	658	ProSiteProfiles	PS51192	Superfamilies 1 and 2 helicase ATP-binding type-1 domain profile.	282	463	25.448	T	19-10-2016	IPR014001	Helicase superfamily 1/2, ATP-binding domain
Locus_4664_Transcript_2/3_Confidence_0.200_Length_2477|2	0cda8036339672ffc86230c18bf07ab2	658	SUPERFAMILY	SSF52540		285	448	4.17e-52	T	19-10-2016	IPR027417	P-loop containing nucleoside triphosphate hydrolase
Locus_4664_Transcript_2/3_Confidence_0.200_Length_2477|2	0cda8036339672ffc86230c18bf07ab2	658	SUPERFAMILY	SSF52540		481	627	4.17e-52	T	19-10-2016	IPR027417	P-loop containing nucleoside triphosphate hydrolase
Locus_4664_Transcript_2/3_Confidence_0.200_Length_2477|2	0cda8036339672ffc86230c18bf07ab2	658	Gene3D	G3DSA:3.40.50.300		498	646	1.2e-34	T	19-10-2016	IPR027417	P-loop containing nucleoside triphosphate hydrolase
Locus_4664_Transcript_2/3_Confidence_0.200_Length_2477|2	0cda8036339672ffc86230c18bf07ab2	658	SMART	SM00490	helicase superfamily c-terminal domain	526	616	6.8e-20	T	19-10-2016	IPR001650	Helicase, C-terminal
Locus_4664_Transcript_2/3_Confidence_0.200_Length_2477|2	0cda8036339672ffc86230c18bf07ab2	658	Pfam	PF00270	DEAD/DEAH box helicase	276	449	6e-33	T	19-10-2016	IPR011545	DEAD/DEAH box helicase domain	GO:0003676|GO:0005524
Locus_4664_Transcript_2/3_Confidence_0.200_Length_2477|2	0cda8036339672ffc86230c18bf07ab2	658	ProSiteProfiles	PS51195	DEAD-box RNA helicase Q motif profile.	251	279	10.433	T	19-10-2016	IPR014014	RNA helicase, DEAD-box type, Q motif
Locus_4664_Transcript_2/3_Confidence_0.200_Length_2477|2	0cda8036339672ffc86230c18bf07ab2	658	Gene3D	G3DSA:3.40.50.300		236	464	1.8e-55	T	19-10-2016	IPR027417	P-loop containing nucleoside triphosphate hydrolase
Locus_4664_Transcript_2/3_Confidence_0.200_Length_2477|2	0cda8036339672ffc86230c18bf07ab2	658	Pfam	PF00271	Helicase conserved C-terminal domain	542	615	4.3e-19	T	19-10-2016	IPR001650	Helicase, C-terminal
Locus_4827_Transcript_7/9_Confidence_0.071_Length_1846|3	b62200079f502d27049bcc47ed000ac4	254	SUPERFAMILY	SSF52540		4	188	7.31e-22	T	19-10-2016	IPR027417	P-loop containing nucleoside triphosphate hydrolase
Locus_4827_Transcript_7/9_Confidence_0.071_Length_1846|3	b62200079f502d27049bcc47ed000ac4	254	ProSiteProfiles	PS50162	RecA family profile 1.	1	114	13.673	T	19-10-2016	IPR020588	DNA recombination and repair protein RecA-like, ATP-binding domain	GO:0003677|GO:0005524|GO:0006281|GO:0008094
Locus_4827_Transcript_7/9_Confidence_0.071_Length_1846|3	b62200079f502d27049bcc47ed000ac4	254	ProSiteProfiles	PS50163	RecA family profile 2.	123	194	17.92	T	19-10-2016	IPR020587	DNA recombination and repair protein RecA, monomer-monomer interface	GO:0003677|GO:0005524|GO:0006259|GO:0008094
Locus_4827_Transcript_7/9_Confidence_0.071_Length_1846|3	b62200079f502d27049bcc47ed000ac4	254	PRINTS	PR00142	RecA protein signature	47	76	4.3e-60	T	19-10-2016	IPR013765	DNA recombination and repair protein RecA	GO:0003697|GO:0005524|GO:0006281|GO:0009432
Locus_4827_Transcript_7/9_Confidence_0.071_Length_1846|3	b62200079f502d27049bcc47ed000ac4	254	PRINTS	PR00142	RecA protein signature	132	160	4.3e-60	T	19-10-2016	IPR013765	DNA recombination and repair protein RecA	GO:0003697|GO:0005524|GO:0006281|GO:0009432
Locus_4827_Transcript_7/9_Confidence_0.071_Length_1846|3	b62200079f502d27049bcc47ed000ac4	254	PRINTS	PR00142	RecA protein signature	165	194	4.3e-60	T	19-10-2016	IPR013765	DNA recombination and repair protein RecA	GO:0003697|GO:0005524|GO:0006281|GO:0009432
Locus_4827_Transcript_7/9_Confidence_0.071_Length_1846|3	b62200079f502d27049bcc47ed000ac4	254	PRINTS	PR00142	RecA protein signature	218	235	4.3e-60	T	19-10-2016	IPR013765	DNA recombination and repair protein RecA	GO:0003697|GO:0005524|GO:0006281|GO:0009432
Locus_4827_Transcript_7/9_Confidence_0.071_Length_1846|3	b62200079f502d27049bcc47ed000ac4	254	PRINTS	PR00142	RecA protein signature	13	42	4.3e-60	T	19-10-2016	IPR013765	DNA recombination and repair protein RecA	GO:0003697|GO:0005524|GO:0006281|GO:0009432
Locus_4827_Transcript_7/9_Confidence_0.071_Length_1846|3	b62200079f502d27049bcc47ed000ac4	254	PRINTS	PR00142	RecA protein signature	85	114	4.3e-60	T	19-10-2016	IPR013765	DNA recombination and repair protein RecA	GO:0003697|GO:0005524|GO:0006281|GO:0009432
Locus_4827_Transcript_7/9_Confidence_0.071_Length_1846|3	b62200079f502d27049bcc47ed000ac4	254	Pfam	PF00154	recA bacterial DNA recombination protein	5	246	3.8e-64	T	19-10-2016	IPR013765	DNA recombination and repair protein RecA	GO:0003697|GO:0005524|GO:0006281|GO:0009432
Locus_4827_Transcript_7/9_Confidence_0.071_Length_1846|3	b62200079f502d27049bcc47ed000ac4	254	Gene3D	G3DSA:3.30.250.10		192	247	5.5e-05	T	19-10-2016	IPR023400	DNA recombination and repair protein RecA, C-terminal
Locus_4827_Transcript_7/9_Confidence_0.071_Length_1846|3	b62200079f502d27049bcc47ed000ac4	254	Gene3D	G3DSA:3.40.50.300		4	188	8.1e-28	T	19-10-2016	IPR027417	P-loop containing nucleoside triphosphate hydrolase
Locus_4575_Transcript_1/2_Confidence_0.500_Length_3355|3	0f3b1c11614cd734ea37ebe66469ff38	876	PRINTS	PR00959	Mevalonate kinase family signature	654	676	3.4e-22	T	19-10-2016	IPR006206	Mevalonate/galactokinase	GO:0005524|GO:0005737|GO:0008152|GO:0016301|GO:0016773
Locus_4575_Transcript_1/2_Confidence_0.500_Length_3355|3	0f3b1c11614cd734ea37ebe66469ff38	876	PRINTS	PR00959	Mevalonate kinase family signature	697	716	3.4e-22	T	19-10-2016	IPR006206	Mevalonate/galactokinase	GO:0005524|GO:0005737|GO:0008152|GO:0016301|GO:0016773
Locus_4575_Transcript_1/2_Confidence_0.500_Length_3355|3	0f3b1c11614cd734ea37ebe66469ff38	876	PRINTS	PR00959	Mevalonate kinase family signature	518	542	3.4e-22	T	19-10-2016	IPR006206	Mevalonate/galactokinase	GO:0005524|GO:0005737|GO:0008152|GO:0016301|GO:0016773
Locus_4575_Transcript_1/2_Confidence_0.500_Length_3355|3	0f3b1c11614cd734ea37ebe66469ff38	876	Pfam	PF00288	GHMP kinases N terminal domain	650	716	1.7e-13	T	19-10-2016	IPR006204	GHMP kinase N-terminal domain	GO:0005524
Locus_4575_Transcript_1/2_Confidence_0.500_Length_3355|3	0f3b1c11614cd734ea37ebe66469ff38	876	Pfam	PF13528	Glycosyl transferase family 1	36	324	1.4e-13	T	19-10-2016
Locus_4575_Transcript_1/2_Confidence_0.500_Length_3355|3	0f3b1c11614cd734ea37ebe66469ff38	876	SUPERFAMILY	SSF53756		38	346	4.83e-10	T	19-10-2016
Locus_4575_Transcript_1/2_Confidence_0.500_Length_3355|3	0f3b1c11614cd734ea37ebe66469ff38	876	Pfam	PF10509	Galactokinase galactose-binding signature	507	552	7.7e-05	T	19-10-2016	IPR019539	Galactokinase galactose-binding domain
Locus_4575_Transcript_1/2_Confidence_0.500_Length_3355|3	0f3b1c11614cd734ea37ebe66469ff38	876	Gene3D	G3DSA:3.30.70.890		744	778	2.7e-05	T	19-10-2016	IPR013750	GHMP kinase, C-terminal domain
Locus_4575_Transcript_1/2_Confidence_0.500_Length_3355|3	0f3b1c11614cd734ea37ebe66469ff38	876	Gene3D	G3DSA:3.30.70.890		810	875	2.7e-05	T	19-10-2016	IPR013750	GHMP kinase, C-terminal domain
Locus_4575_Transcript_1/2_Confidence_0.500_Length_3355|3	0f3b1c11614cd734ea37ebe66469ff38	876	Gene3D	G3DSA:3.40.50.2000		264	340	0.00018	T	19-10-2016
Locus_4575_Transcript_1/2_Confidence_0.500_Length_3355|3	0f3b1c11614cd734ea37ebe66469ff38	876	SUPERFAMILY	SSF54211		590	731	6.83e-37	T	19-10-2016	IPR020568	Ribosomal protein S5 domain 2-type fold
Locus_4575_Transcript_1/2_Confidence_0.500_Length_3355|3	0f3b1c11614cd734ea37ebe66469ff38	876	SUPERFAMILY	SSF54211		507	559	6.83e-37	T	19-10-2016	IPR020568	Ribosomal protein S5 domain 2-type fold
Locus_4575_Transcript_1/2_Confidence_0.500_Length_3355|3	0f3b1c11614cd734ea37ebe66469ff38	876	Gene3D	G3DSA:3.30.230.10		506	743	4.1e-58	T	19-10-2016	IPR014721	Ribosomal protein S5 domain 2-type fold, subgroup
Locus_4575_Transcript_1/2_Confidence_0.500_Length_3355|3	0f3b1c11614cd734ea37ebe66469ff38	876	Gene3D	G3DSA:3.40.50.2000		38	160	0.00066	T	19-10-2016
Locus_4816_Transcript_1/3_Confidence_0.333_Length_1979|3	52f0f28ab20de228b55e4263df186c7f	571	Gene3D	G3DSA:3.40.50.980		225	383	9.8e-47	T	19-10-2016
Locus_4816_Transcript_1/3_Confidence_0.333_Length_1979|3	52f0f28ab20de228b55e4263df186c7f	571	Pfam	PF13193	AMP-binding enzyme C-terminal domain	485	560	5e-15	T	19-10-2016	IPR025110	AMP-binding enzyme C-terminal domain
Locus_4816_Transcript_1/3_Confidence_0.333_Length_1979|3	52f0f28ab20de228b55e4263df186c7f	571	Gene3D	G3DSA:3.40.50.980		63	224	1.5e-32	T	19-10-2016
Locus_4816_Transcript_1/3_Confidence_0.333_Length_1979|3	52f0f28ab20de228b55e4263df186c7f	571	ProSitePatterns	PS00455	Putative AMP-binding domain signature.	219	230	-	T	19-10-2016	IPR020845	AMP-binding, conserved site
Locus_4816_Transcript_1/3_Confidence_0.333_Length_1979|3	52f0f28ab20de228b55e4263df186c7f	571	SUPERFAMILY	SSF56801		43	569	4.84e-140	T	19-10-2016
Locus_4816_Transcript_1/3_Confidence_0.333_Length_1979|3	52f0f28ab20de228b55e4263df186c7f	571	Gene3D	G3DSA:2.30.38.10		392	467	3.9e-26	T	19-10-2016
Locus_4816_Transcript_1/3_Confidence_0.333_Length_1979|3	52f0f28ab20de228b55e4263df186c7f	571	Pfam	PF00501	AMP-binding enzyme	72	476	4.7e-97	T	19-10-2016	IPR000873	AMP-dependent synthetase/ligase	GO:0003824|GO:0008152
Locus_4816_Transcript_1/3_Confidence_0.333_Length_1979|3	52f0f28ab20de228b55e4263df186c7f	571	Gene3D	G3DSA:3.30.300.30		473	569	6e-27	T	19-10-2016
Locus_4585_Transcript_1/1_Confidence_0.500_Length_1244|1	6ef24985cd04440c51b174ff72f428e0	277	SUPERFAMILY	SSF52540		17	255	1.58e-68	T	19-10-2016	IPR027417	P-loop containing nucleoside triphosphate hydrolase
Locus_4585_Transcript_1/1_Confidence_0.500_Length_1244|1	6ef24985cd04440c51b174ff72f428e0	277	SMART	SM00382	ATPases associated with a variety of cellular activities	51	236	1.2e-14	T	19-10-2016	IPR003593	AAA+ ATPase domain
Locus_4585_Transcript_1/1_Confidence_0.500_Length_1244|1	6ef24985cd04440c51b174ff72f428e0	277	Pfam	PF00005	ABC transporter	42	190	3.5e-30	T	19-10-2016	IPR003439	ABC transporter-like	GO:0005524|GO:0016887
Locus_4585_Transcript_1/1_Confidence_0.500_Length_1244|1	6ef24985cd04440c51b174ff72f428e0	277	ProSiteProfiles	PS50893	ATP-binding cassette, ABC transporter-type domain profile.	27	259	17.034	T	19-10-2016	IPR003439	ABC transporter-like	GO:0005524|GO:0016887
Locus_4585_Transcript_1/1_Confidence_0.500_Length_1244|1	6ef24985cd04440c51b174ff72f428e0	277	Gene3D	G3DSA:3.40.50.300		26	269	2.3e-67	T	19-10-2016	IPR027417	P-loop containing nucleoside triphosphate hydrolase
Locus_4500_Transcript_5/5_Confidence_0.091_Length_3134|3	d8568e8076259783cf23f30e98d7af0a	475	Gene3D	G3DSA:1.10.10.10		390	443	1.4e-19	T	19-10-2016	IPR011991	Winged helix-turn-helix DNA-binding domain
Locus_4500_Transcript_5/5_Confidence_0.091_Length_3134|3	d8568e8076259783cf23f30e98d7af0a	475	ProSiteProfiles	PS50961	La-type HTH domain profile.	388	475	19.021	T	19-10-2016	IPR006630	RNA-binding protein Lupus La
Locus_4500_Transcript_5/5_Confidence_0.091_Length_3134|3	d8568e8076259783cf23f30e98d7af0a	475	SUPERFAMILY	SSF46785		387	444	8.52e-18	T	19-10-2016
Locus_4500_Transcript_5/5_Confidence_0.091_Length_3134|3	d8568e8076259783cf23f30e98d7af0a	475	SMART	SM00715	Domain in the RNA-binding Lupus La protein; unknown function	392	467	9.5e-10	T	19-10-2016	IPR006630	RNA-binding protein Lupus La
Locus_4500_Transcript_5/5_Confidence_0.091_Length_3134|3	d8568e8076259783cf23f30e98d7af0a	475	Pfam	PF05383	La domain	398	442	3.6e-19	T	19-10-2016	IPR006630	RNA-binding protein Lupus La
Locus_4462_Transcript_6/6_Confidence_0.231_Length_7921|2	9b41a9cd9293d2167a1e3a970a53a3e9	186	ProSiteProfiles	PS50994	Integrase catalytic domain profile.	17	186	18.229	T	19-10-2016	IPR001584	Integrase, catalytic core	GO:0015074
Locus_4462_Transcript_6/6_Confidence_0.231_Length_7921|2	9b41a9cd9293d2167a1e3a970a53a3e9	186	SUPERFAMILY	SSF53098		16	163	1.39e-31	T	19-10-2016	IPR012337	Ribonuclease H-like domain	GO:0003676
Locus_4462_Transcript_6/6_Confidence_0.231_Length_7921|2	9b41a9cd9293d2167a1e3a970a53a3e9	186	Pfam	PF00665	Integrase core domain	18	135	8.4e-27	T	19-10-2016	IPR001584	Integrase, catalytic core	GO:0015074
Locus_4462_Transcript_6/6_Confidence_0.231_Length_7921|2	9b41a9cd9293d2167a1e3a970a53a3e9	186	Gene3D	G3DSA:3.30.420.10		14	149	1.6e-25	T	19-10-2016	IPR012337	Ribonuclease H-like domain	GO:0003676
Locus_4812_Transcript_6/6_Confidence_0.000_Length_5937|2	1d1346fa45db4d84a38831069c800a2c	1233	Pfam	PF01369	Sec7 domain	88	266	6.3e-66	T	19-10-2016	IPR000904	Sec7 domain	GO:0005086|GO:0032012
Locus_4812_Transcript_6/6_Confidence_0.000_Length_5937|2	1d1346fa45db4d84a38831069c800a2c	1233	SUPERFAMILY	SSF48371		1166	1225	3.02e-20	T	19-10-2016	IPR016024	Armadillo-type fold	GO:0005488
Locus_4812_Transcript_6/6_Confidence_0.000_Length_5937|2	1d1346fa45db4d84a38831069c800a2c	1233	SUPERFAMILY	SSF48371		605	964	3.02e-20	T	19-10-2016	IPR016024	Armadillo-type fold	GO:0005488
Locus_4812_Transcript_6/6_Confidence_0.000_Length_5937|2	1d1346fa45db4d84a38831069c800a2c	1233	SUPERFAMILY	SSF48371		1021	1133	3.02e-20	T	19-10-2016	IPR016024	Armadillo-type fold	GO:0005488
Locus_4812_Transcript_6/6_Confidence_0.000_Length_5937|2	1d1346fa45db4d84a38831069c800a2c	1233	ProSiteProfiles	PS50190	SEC7 domain profile.	88	264	44.528	T	19-10-2016	IPR000904	Sec7 domain	GO:0005086|GO:0032012
Locus_4812_Transcript_6/6_Confidence_0.000_Length_5937|2	1d1346fa45db4d84a38831069c800a2c	1233	Gene3D	G3DSA:1.25.10.10		644	811	4.8e-09	T	19-10-2016	IPR011989	Armadillo-like helical
Locus_4812_Transcript_6/6_Confidence_0.000_Length_5937|2	1d1346fa45db4d84a38831069c800a2c	1233	Gene3D	G3DSA:1.25.10.10		868	1219	4.8e-09	T	19-10-2016	IPR011989	Armadillo-like helical
Locus_4812_Transcript_6/6_Confidence_0.000_Length_5937|2	1d1346fa45db4d84a38831069c800a2c	1233	Pfam	PF09324	Domain of unknown function (DUF1981)	634	719	4.7e-29	T	19-10-2016	IPR015403	Domain of unknown function DUF1981, Sec7 associated
Locus_4812_Transcript_6/6_Confidence_0.000_Length_5937|2	1d1346fa45db4d84a38831069c800a2c	1233	SUPERFAMILY	SSF48425		86	272	2.22e-74	T	19-10-2016	IPR000904	Sec7 domain	GO:0005086|GO:0032012
Locus_4812_Transcript_6/6_Confidence_0.000_Length_5937|2	1d1346fa45db4d84a38831069c800a2c	1233	SMART	SM00222	Sec7 domain	81	266	7.9e-95	T	19-10-2016	IPR000904	Sec7 domain	GO:0005086|GO:0032012
Locus_4812_Transcript_6/6_Confidence_0.000_Length_5937|2	1d1346fa45db4d84a38831069c800a2c	1233	Gene3D	G3DSA:1.10.220.20		88	157	8.9e-26	T	19-10-2016
Locus_4812_Transcript_6/6_Confidence_0.000_Length_5937|2	1d1346fa45db4d84a38831069c800a2c	1233	Gene3D	G3DSA:1.10.1000.11		158	272	9e-51	T	19-10-2016	IPR023394	Sec7 domain, alpha orthogonal bundle
Locus_4472_Transcript_1/5_Confidence_0.583_Length_2437|1	dd9dc1174c413a5bf7cacd8a498d1789	125	ProSiteProfiles	PS50192	t-SNARE coiled-coil homology domain profile.	35	97	11.846	T	19-10-2016	IPR000727	Target SNARE coiled-coil domain	GO:0005515
Locus_4472_Transcript_1/5_Confidence_0.583_Length_2437|1	dd9dc1174c413a5bf7cacd8a498d1789	125	SUPERFAMILY	SSF58038		32	97	1.2e-14	T	19-10-2016
Locus_4472_Transcript_1/5_Confidence_0.583_Length_2437|1	dd9dc1174c413a5bf7cacd8a498d1789	125	SMART	SM00397	Helical region found in SNAREs	30	97	0.001	T	19-10-2016	IPR000727	Target SNARE coiled-coil domain	GO:0005515
Locus_4472_Transcript_1/5_Confidence_0.583_Length_2437|1	dd9dc1174c413a5bf7cacd8a498d1789	125	Gene3D	G3DSA:1.20.5.110		33	97	3.9e-15	T	19-10-2016
Locus_4472_Transcript_1/5_Confidence_0.583_Length_2437|1	dd9dc1174c413a5bf7cacd8a498d1789	125	Pfam	PF05739	SNARE domain	41	98	1e-13	T	19-10-2016	IPR000727	Target SNARE coiled-coil domain	GO:0005515
Locus_4906_Transcript_2/3_Confidence_0.333_Length_2678|3	bf227a38ef22af6ff81901ee927189f4	474	Gene3D	G3DSA:3.40.1160.10		296	452	2.6e-44	T	19-10-2016	IPR001048	Aspartate/glutamate/uridylate kinase
Locus_4906_Transcript_2/3_Confidence_0.333_Length_2678|3	bf227a38ef22af6ff81901ee927189f4	474	SUPERFAMILY	SSF53633		301	452	5.5e-32	T	19-10-2016	IPR001048	Aspartate/glutamate/uridylate kinase
Locus_4906_Transcript_2/3_Confidence_0.333_Length_2678|3	bf227a38ef22af6ff81901ee927189f4	474	Pfam	PF13837	Myb/SANT-like DNA-binding domain	158	248	9.5e-21	T	19-10-2016
Locus_4906_Transcript_2/3_Confidence_0.333_Length_2678|3	bf227a38ef22af6ff81901ee927189f4	474	Coils	Coil		201	229	-	T	19-10-2016
Locus_4906_Transcript_2/3_Confidence_0.333_Length_2678|3	bf227a38ef22af6ff81901ee927189f4	474	Pfam	PF00696	Amino acid kinase family	304	451	4.6e-08	T	19-10-2016	IPR001048	Aspartate/glutamate/uridylate kinase
Locus_4614_Transcript_1/1_Confidence_0.500_Length_345|1	f460db8977b8ad4449c5da21310ad6cc	97	Pfam	PF06232	Embryo-specific protein 3, (ATS3)	62	97	4.4e-08	T	19-10-2016	IPR010417	Embryo-specific 3
Locus_4829_Transcript_1/1_Confidence_0.000_Length_865|3	4e64141d8fb983d3dcb7e039202c2a53	144	ProSitePatterns	PS00049	Ribosomal protein L14 signature.	82	108	-	T	19-10-2016	IPR019972	Ribosomal protein L14 conserved site
Locus_4829_Transcript_1/1_Confidence_0.000_Length_865|3	4e64141d8fb983d3dcb7e039202c2a53	144	Hamap	MF_01367	50S ribosomal protein L14 [rplN].	25	144	22.955	T	19-10-2016	IPR000218	Ribosomal protein L14b/L23e	GO:0003735|GO:0005840|GO:0006412
Locus_4829_Transcript_1/1_Confidence_0.000_Length_865|3	4e64141d8fb983d3dcb7e039202c2a53	144	Gene3D	G3DSA:2.40.150.20		19	143	1.8e-48	T	19-10-2016	IPR023571	Ribosomal protein L14 domain	GO:0003735|GO:0005840|GO:0006412
Locus_4829_Transcript_1/1_Confidence_0.000_Length_865|3	4e64141d8fb983d3dcb7e039202c2a53	144	TIGRFAM	TIGR01067	rplN_bact: ribosomal protein uL14	26	143	3.8e-43	T	19-10-2016	IPR005745	Ribosomal protein L14, bacterial-type	GO:0003735|GO:0006412|GO:0015934
Locus_4829_Transcript_1/1_Confidence_0.000_Length_865|3	4e64141d8fb983d3dcb7e039202c2a53	144	SUPERFAMILY	SSF50193		26	143	4.58e-43	T	19-10-2016	IPR023571	Ribosomal protein L14 domain	GO:0003735|GO:0005840|GO:0006412
Locus_4829_Transcript_1/1_Confidence_0.000_Length_865|3	4e64141d8fb983d3dcb7e039202c2a53	144	Pfam	PF00238	Ribosomal protein L14p/L23e	26	143	1.3e-46	T	19-10-2016	IPR000218	Ribosomal protein L14b/L23e	GO:0003735|GO:0005840|GO:0006412
Locus_4504_Transcript_1/2_Confidence_0.500_Length_1347|3	bb719d47e01bc45680a0f87d215a147f	241	Pfam	PF00314	Thaumatin family	27	239	8.5e-88	T	19-10-2016	IPR001938	Thaumatin
Locus_4504_Transcript_1/2_Confidence_0.500_Length_1347|3	bb719d47e01bc45680a0f87d215a147f	241	PIRSF	PIRSF002703		1	241	2.5e-100	T	19-10-2016	IPR001938	Thaumatin
Locus_4504_Transcript_1/2_Confidence_0.500_Length_1347|3	bb719d47e01bc45680a0f87d215a147f	241	Gene3D	G3DSA:2.60.110.10		22	240	1.1e-83	T	19-10-2016	IPR001938	Thaumatin
Locus_4504_Transcript_1/2_Confidence_0.500_Length_1347|3	bb719d47e01bc45680a0f87d215a147f	241	PRINTS	PR00347	Pathogenesis-related protein signature	83	112	1.8e-32	T	19-10-2016	IPR001938	Thaumatin
Locus_4504_Transcript_1/2_Confidence_0.500_Length_1347|3	bb719d47e01bc45680a0f87d215a147f	241	PRINTS	PR00347	Pathogenesis-related protein signature	229	238	1.8e-32	T	19-10-2016	IPR001938	Thaumatin
Locus_4504_Transcript_1/2_Confidence_0.500_Length_1347|3	bb719d47e01bc45680a0f87d215a147f	241	PRINTS	PR00347	Pathogenesis-related protein signature	121	137	1.8e-32	T	19-10-2016	IPR001938	Thaumatin
Locus_4504_Transcript_1/2_Confidence_0.500_Length_1347|3	bb719d47e01bc45680a0f87d215a147f	241	PRINTS	PR00347	Pathogenesis-related protein signature	22	34	1.8e-32	T	19-10-2016	IPR001938	Thaumatin
Locus_4504_Transcript_1/2_Confidence_0.500_Length_1347|3	bb719d47e01bc45680a0f87d215a147f	241	PRINTS	PR00347	Pathogenesis-related protein signature	70	81	1.8e-32	T	19-10-2016	IPR001938	Thaumatin
Locus_4504_Transcript_1/2_Confidence_0.500_Length_1347|3	bb719d47e01bc45680a0f87d215a147f	241	ProSitePatterns	PS00316	Thaumatin family signature.	83	98	-	T	19-10-2016	IPR017949	Thaumatin, conserved site
Locus_4504_Transcript_1/2_Confidence_0.500_Length_1347|3	bb719d47e01bc45680a0f87d215a147f	241	SMART	SM00205	Thaumatin family	23	239	9.7e-129	T	19-10-2016	IPR001938	Thaumatin
Locus_4504_Transcript_1/2_Confidence_0.500_Length_1347|3	bb719d47e01bc45680a0f87d215a147f	241	SUPERFAMILY	SSF49870		22	240	3.92e-84	T	19-10-2016	IPR001938	Thaumatin
Locus_4504_Transcript_1/2_Confidence_0.500_Length_1347|3	bb719d47e01bc45680a0f87d215a147f	241	ProSiteProfiles	PS51367	Thaumatin family profile.	20	241	46.043	T	19-10-2016	IPR001938	Thaumatin
Locus_4698_Transcript_4/8_Confidence_0.467_Length_2862|2	4b998385436c5bc215970679222b442b	397	SUPERFAMILY	SSF46689		282	338	3.4e-18	T	19-10-2016	IPR009057	Homeodomain-like	GO:0003677
Locus_4698_Transcript_4/8_Confidence_0.467_Length_2862|2	4b998385436c5bc215970679222b442b	397	Gene3D	G3DSA:1.10.10.60		282	340	1.6e-31	T	19-10-2016	IPR009057	Homeodomain-like	GO:0003677
Locus_4698_Transcript_4/8_Confidence_0.467_Length_2862|2	4b998385436c5bc215970679222b442b	397	Pfam	PF00249	Myb-like DNA-binding domain	286	337	7.6e-16	T	19-10-2016	IPR001005	SANT/Myb domain
Locus_4698_Transcript_4/8_Confidence_0.467_Length_2862|2	4b998385436c5bc215970679222b442b	397	Pfam	PF14379	MYB-CC type transfactor, LHEQLE motif	369	391	1.5e-11	T	19-10-2016	IPR025756	MYB-CC type transcription factor, LHEQLE-containing domain
Locus_4698_Transcript_4/8_Confidence_0.467_Length_2862|2	4b998385436c5bc215970679222b442b	397	ProSiteProfiles	PS51294	Myb-type HTH DNA-binding domain profile.	281	341	11.772	T	19-10-2016	IPR017930	Myb domain
Locus_4698_Transcript_4/8_Confidence_0.467_Length_2862|2	4b998385436c5bc215970679222b442b	397	TIGRFAM	TIGR01557	myb_SHAQKYF: myb-like DNA-binding domain, SHAQKYF class	285	338	2.4e-24	T	19-10-2016	IPR006447	Myb domain, plants
Locus_4847_Transcript_1/2_Confidence_0.500_Length_3394|3	b3485d31b9bba480a900d615fbc86cbe	492	Gene3D	G3DSA:1.20.1250.20		258	473	7.1e-08	T	19-10-2016
Locus_4847_Transcript_1/2_Confidence_0.500_Length_3394|3	b3485d31b9bba480a900d615fbc86cbe	492	SUPERFAMILY	SSF103473		7	99	3.4e-18	T	19-10-2016	IPR020846	Major facilitator superfamily domain
Locus_4847_Transcript_1/2_Confidence_0.500_Length_3394|3	b3485d31b9bba480a900d615fbc86cbe	492	SUPERFAMILY	SSF103473		448	478	3.4e-18	T	19-10-2016	IPR020846	Major facilitator superfamily domain
Locus_4847_Transcript_1/2_Confidence_0.500_Length_3394|3	b3485d31b9bba480a900d615fbc86cbe	492	SUPERFAMILY	SSF103473		241	412	3.4e-18	T	19-10-2016	IPR020846	Major facilitator superfamily domain
Locus_4847_Transcript_1/2_Confidence_0.500_Length_3394|3	b3485d31b9bba480a900d615fbc86cbe	492	Coils	Coil		212	233	-	T	19-10-2016
Locus_4847_Transcript_1/2_Confidence_0.500_Length_3394|3	b3485d31b9bba480a900d615fbc86cbe	492	Pfam	PF06813	Nodulin-like	7	158	1.7e-44	T	19-10-2016	IPR010658	Nodulin-like
Locus_4888_Transcript_1/1_Confidence_0.000_Length_2122|3	429675d86a236c65cbb1aa8b3c781939	539	TIGRFAM	TIGR00888	guaA_Nterm: GMP synthase (glutamine-hydrolyzing), N-terminal domain	16	208	4.8e-62	T	19-10-2016	IPR004739	GMP synthase, N-terminal	GO:0003922|GO:0005524|GO:0006177
Locus_4888_Transcript_1/1_Confidence_0.000_Length_2122|3	429675d86a236c65cbb1aa8b3c781939	539	SUPERFAMILY	SSF54810		418	539	1.19e-46	T	19-10-2016
Locus_4888_Transcript_1/1_Confidence_0.000_Length_2122|3	429675d86a236c65cbb1aa8b3c781939	539	SUPERFAMILY	SSF52402		201	432	1.1e-53	T	19-10-2016
Locus_4888_Transcript_1/1_Confidence_0.000_Length_2122|3	429675d86a236c65cbb1aa8b3c781939	539	Pfam	PF00958	GMP synthase C terminal domain	447	538	2e-38	T	19-10-2016	IPR001674	GMP synthase, C-terminal	GO:0003922|GO:0005524|GO:0006164|GO:0006177
Locus_4888_Transcript_1/1_Confidence_0.000_Length_2122|3	429675d86a236c65cbb1aa8b3c781939	539	PRINTS	PR00096	Glutamine amidotransferase superfamily signature	181	194	1.2e-05	T	19-10-2016
Locus_4888_Transcript_1/1_Confidence_0.000_Length_2122|3	429675d86a236c65cbb1aa8b3c781939	539	PRINTS	PR00096	Glutamine amidotransferase superfamily signature	60	69	1.2e-05	T	19-10-2016
Locus_4888_Transcript_1/1_Confidence_0.000_Length_2122|3	429675d86a236c65cbb1aa8b3c781939	539	PRINTS	PR00096	Glutamine amidotransferase superfamily signature	91	102	1.2e-05	T	19-10-2016
Locus_4888_Transcript_1/1_Confidence_0.000_Length_2122|3	429675d86a236c65cbb1aa8b3c781939	539	ProSiteProfiles	PS51273	Glutamine amidotransferase type 1 domain profile.	15	211	29.757	T	19-10-2016	IPR017926	Glutamine amidotransferase
Locus_4888_Transcript_1/1_Confidence_0.000_Length_2122|3	429675d86a236c65cbb1aa8b3c781939	539	Hamap	MF_00344	GMP synthase [glutamine-hydrolyzing] [guaA].	13	539	48.909	T	19-10-2016	IPR022955	GMP synthase	GO:0003922|GO:0006177
Locus_4888_Transcript_1/1_Confidence_0.000_Length_2122|3	429675d86a236c65cbb1aa8b3c781939	539	Gene3D	G3DSA:3.40.50.880		16	202	1.1e-46	T	19-10-2016	IPR029062	Class I glutamine amidotransferase-like
Locus_4888_Transcript_1/1_Confidence_0.000_Length_2122|3	429675d86a236c65cbb1aa8b3c781939	539	TIGRFAM	TIGR00884	guaA_Cterm: GMP synthase (glutamine-hydrolyzing), C-terminal domain	217	539	7.6e-138	T	19-10-2016	IPR001674	GMP synthase, C-terminal	GO:0003922|GO:0005524|GO:0006164|GO:0006177
Locus_4888_Transcript_1/1_Confidence_0.000_Length_2122|3	429675d86a236c65cbb1aa8b3c781939	539	Gene3D	G3DSA:3.30.300.10		414	539	4.1e-49	T	19-10-2016
Locus_4888_Transcript_1/1_Confidence_0.000_Length_2122|3	429675d86a236c65cbb1aa8b3c781939	539	Pfam	PF00117	Glutamine amidotransferase class-I	18	203	2.2e-33	T	19-10-2016	IPR017926	Glutamine amidotransferase
Locus_4888_Transcript_1/1_Confidence_0.000_Length_2122|3	429675d86a236c65cbb1aa8b3c781939	539	SUPERFAMILY	SSF52317		14	242	1.68e-45	T	19-10-2016	IPR029062	Class I glutamine amidotransferase-like
Locus_4888_Transcript_1/1_Confidence_0.000_Length_2122|3	429675d86a236c65cbb1aa8b3c781939	539	Gene3D	G3DSA:3.40.50.620		212	412	1.3e-51	T	19-10-2016	IPR014729	Rossmann-like alpha/beta/alpha sandwich fold
Locus_4888_Transcript_1/1_Confidence_0.000_Length_2122|3	429675d86a236c65cbb1aa8b3c781939	539	Pfam	PF00733	Asparagine synthase	231	275	9.3e-05	T	19-10-2016	IPR001962	Asparagine synthase	GO:0004066|GO:0006529
Locus_4888_Transcript_1/1_Confidence_0.000_Length_2122|3	429675d86a236c65cbb1aa8b3c781939	539	ProSiteProfiles	PS51553	GMP synthetase ATP pyrophosphatase (GMPS ATP-PPase) domain profile.	212	413	81.422	T	19-10-2016	IPR025777	GMP synthetase ATP pyrophosphatase domain	GO:0005524|GO:0016462
Locus_4743_Transcript_8/10_Confidence_0.500_Length_2116|1	99ecc412d088d3dc9819e92ee4e394d1	162	SUPERFAMILY	SSF51182		4	151	1.37e-44	T	19-10-2016	IPR011051	RmlC-like cupin domain
Locus_4743_Transcript_8/10_Confidence_0.500_Length_2116|1	99ecc412d088d3dc9819e92ee4e394d1	162	Pfam	PF03079	ARD/ARD' family	7	133	8.6e-51	T	19-10-2016	IPR004313	Acireductone dioxygenase ARD family	GO:0010309|GO:0055114
Locus_4743_Transcript_8/10_Confidence_0.500_Length_2116|1	99ecc412d088d3dc9819e92ee4e394d1	162	Gene3D	G3DSA:2.60.120.10		8	152	1.3e-74	T	19-10-2016	IPR014710	RmlC-like jelly roll fold
Locus_4743_Transcript_8/10_Confidence_0.500_Length_2116|1	99ecc412d088d3dc9819e92ee4e394d1	162	Hamap	MF_03154	1,2-dihydroxy-3-keto-5-methylthiopentene dioxygenase [ADI1].	1	146	30.914	T	19-10-2016	IPR027496	1,2-dihydroxy-3-keto-5-methylthiopentene dioxygenase, eukaryotes	GO:0016491|GO:0019509
Locus_4813_Transcript_4/4_Confidence_0.167_Length_1424|2	1c6b490f30261dcf2d62a262deb3f119	287	SUPERFAMILY	SSF53474		29	285	5.57e-38	T	19-10-2016	IPR029058	Alpha/Beta hydrolase fold
Locus_4813_Transcript_4/4_Confidence_0.167_Length_1424|2	1c6b490f30261dcf2d62a262deb3f119	287	Pfam	PF12697	Alpha/beta hydrolase family	41	278	3.6e-29	T	19-10-2016	IPR000073	Alpha/beta hydrolase fold-1
Locus_4813_Transcript_4/4_Confidence_0.167_Length_1424|2	1c6b490f30261dcf2d62a262deb3f119	287	Gene3D	G3DSA:3.40.50.1820		28	285	9.4e-51	T	19-10-2016	IPR029058	Alpha/Beta hydrolase fold
Locus_4763_Transcript_1/4_Confidence_0.600_Length_1003|3	78d1b53575390d93a2e5e4c6f16700f4	181	SUPERFAMILY	SSF56645		53	157	1.97e-16	T	19-10-2016	IPR009100	Acyl-CoA dehydrogenase/oxidase, N-terminal and middle domain	GO:0008152|GO:0016627|GO:0055114
Locus_4763_Transcript_1/4_Confidence_0.600_Length_1003|3	78d1b53575390d93a2e5e4c6f16700f4	181	Pfam	PF02771	Acyl-CoA dehydrogenase, N-terminal domain	64	156	4.6e-14	T	19-10-2016	IPR013786	Acyl-CoA dehydrogenase/oxidase, N-terminal	GO:0008152|GO:0016627|GO:0050660|GO:0055114
Locus_4763_Transcript_1/4_Confidence_0.600_Length_1003|3	78d1b53575390d93a2e5e4c6f16700f4	181	Gene3D	G3DSA:1.10.540.10		49	158	4.5e-24	T	19-10-2016	IPR013786	Acyl-CoA dehydrogenase/oxidase, N-terminal	GO:0008152|GO:0016627|GO:0050660|GO:0055114
Locus_4736_Transcript_4/5_Confidence_0.538_Length_3055|1	993df9c0e3667365fae48e54f3b63617	237	SUPERFAMILY	SSF52954		59	227	7.85e-12	T	19-10-2016	IPR004154	Anticodon-binding
Locus_4736_Transcript_4/5_Confidence_0.538_Length_3055|1	993df9c0e3667365fae48e54f3b63617	237	Pfam	PF04427	Brix domain	62	219	2.9e-31	T	19-10-2016	IPR007109	Brix domain
Locus_4736_Transcript_4/5_Confidence_0.538_Length_3055|1	993df9c0e3667365fae48e54f3b63617	237	ProSiteProfiles	PS50833	Brix domain profile.	58	237	25.457	T	19-10-2016	IPR007109	Brix domain
Locus_4736_Transcript_4/5_Confidence_0.538_Length_3055|1	993df9c0e3667365fae48e54f3b63617	237	SMART	SM00879		61	230	1.5e-36	T	19-10-2016	IPR007109	Brix domain
Locus_4823_Transcript_1/1_Confidence_0.000_Length_2488|3	1ac66a6d60f19ecb13c486ce384fd651	743	SMART	SM00268	Actin	42	739	2.2e-40	T	19-10-2016	IPR004000	Actin family
Locus_4823_Transcript_1/1_Confidence_0.000_Length_2488|3	1ac66a6d60f19ecb13c486ce384fd651	743	Coils	Coil		332	353	-	T	19-10-2016
Locus_4823_Transcript_1/1_Confidence_0.000_Length_2488|3	1ac66a6d60f19ecb13c486ce384fd651	743	SUPERFAMILY	SSF53067		193	292	3.66e-52	T	19-10-2016
Locus_4823_Transcript_1/1_Confidence_0.000_Length_2488|3	1ac66a6d60f19ecb13c486ce384fd651	743	SUPERFAMILY	SSF53067		606	736	3.66e-52	T	19-10-2016
Locus_4823_Transcript_1/1_Confidence_0.000_Length_2488|3	1ac66a6d60f19ecb13c486ce384fd651	743	Gene3D	G3DSA:3.30.420.40		634	705	9.4e-21	T	19-10-2016
Locus_4823_Transcript_1/1_Confidence_0.000_Length_2488|3	1ac66a6d60f19ecb13c486ce384fd651	743	Gene3D	G3DSA:3.30.420.40		171	227	9.4e-21	T	19-10-2016
Locus_4823_Transcript_1/1_Confidence_0.000_Length_2488|3	1ac66a6d60f19ecb13c486ce384fd651	743	Gene3D	G3DSA:3.90.640.10		606	627	3.6e-25	T	19-10-2016
Locus_4823_Transcript_1/1_Confidence_0.000_Length_2488|3	1ac66a6d60f19ecb13c486ce384fd651	743	Gene3D	G3DSA:3.90.640.10		228	292	3.6e-25	T	19-10-2016
Locus_4823_Transcript_1/1_Confidence_0.000_Length_2488|3	1ac66a6d60f19ecb13c486ce384fd651	743	SUPERFAMILY	SSF53067		41	183	7.56e-31	T	19-10-2016
Locus_4823_Transcript_1/1_Confidence_0.000_Length_2488|3	1ac66a6d60f19ecb13c486ce384fd651	743	Gene3D	G3DSA:3.30.420.40		44	70	2.7e-29	T	19-10-2016
Locus_4823_Transcript_1/1_Confidence_0.000_Length_2488|3	1ac66a6d60f19ecb13c486ce384fd651	743	Gene3D	G3DSA:3.30.420.40		706	736	2.7e-29	T	19-10-2016
Locus_4823_Transcript_1/1_Confidence_0.000_Length_2488|3	1ac66a6d60f19ecb13c486ce384fd651	743	Gene3D	G3DSA:3.30.420.40		108	170	2.7e-29	T	19-10-2016
Locus_4823_Transcript_1/1_Confidence_0.000_Length_2488|3	1ac66a6d60f19ecb13c486ce384fd651	743	Coils	Coil		472	493	-	T	19-10-2016
Locus_4823_Transcript_1/1_Confidence_0.000_Length_2488|3	1ac66a6d60f19ecb13c486ce384fd651	743	Coils	Coil		369	390	-	T	19-10-2016
Locus_4823_Transcript_1/1_Confidence_0.000_Length_2488|3	1ac66a6d60f19ecb13c486ce384fd651	743	Coils	Coil		442	465	-	T	19-10-2016
Locus_4823_Transcript_1/1_Confidence_0.000_Length_2488|3	1ac66a6d60f19ecb13c486ce384fd651	743	Pfam	PF00022	Actin	608	736	3e-25	T	19-10-2016	IPR004000	Actin family
Locus_4823_Transcript_1/1_Confidence_0.000_Length_2488|3	1ac66a6d60f19ecb13c486ce384fd651	743	Pfam	PF00022	Actin	42	257	1.1e-30	T	19-10-2016	IPR004000	Actin family
Locus_4796_Transcript_6/8_Confidence_0.600_Length_5184|1	823cfd20407a2bfb7a02c7b5152bb527	1241	ProSitePatterns	PS01359	Zinc finger PHD-type signature.	295	340	-	T	19-10-2016	IPR019786	Zinc finger, PHD-type, conserved site
Locus_4796_Transcript_6/8_Confidence_0.600_Length_5184|1	823cfd20407a2bfb7a02c7b5152bb527	1241	SUPERFAMILY	SSF57903		989	1043	7.31e-09	T	19-10-2016	IPR011011	Zinc finger, FYVE/PHD-type
Locus_4796_Transcript_6/8_Confidence_0.600_Length_5184|1	823cfd20407a2bfb7a02c7b5152bb527	1241	ProSiteProfiles	PS50016	Zinc finger PHD-type profile.	292	343	9.009	T	19-10-2016	IPR019787	Zinc finger, PHD-finger	GO:0005515
Locus_4796_Transcript_6/8_Confidence_0.600_Length_5184|1	823cfd20407a2bfb7a02c7b5152bb527	1241	Pfam	PF13831	PHD-finger	308	341	1.4e-07	T	19-10-2016
Locus_4796_Transcript_6/8_Confidence_0.600_Length_5184|1	823cfd20407a2bfb7a02c7b5152bb527	1241	Pfam	PF13831	PHD-finger	1010	1043	4.1e-10	T	19-10-2016
Locus_4796_Transcript_6/8_Confidence_0.600_Length_5184|1	823cfd20407a2bfb7a02c7b5152bb527	1241	Coils	Coil		1194	1215	-	T	19-10-2016
Locus_4796_Transcript_6/8_Confidence_0.600_Length_5184|1	823cfd20407a2bfb7a02c7b5152bb527	1241	ProSitePatterns	PS01359	Zinc finger PHD-type signature.	999	1042	-	T	19-10-2016	IPR019786	Zinc finger, PHD-type, conserved site
Locus_4796_Transcript_6/8_Confidence_0.600_Length_5184|1	823cfd20407a2bfb7a02c7b5152bb527	1241	SMART	SM00249	PHD zinc finger	998	1043	2.7e-05	T	19-10-2016	IPR001965	Zinc finger, PHD-type	GO:0005515|GO:0008270
Locus_4796_Transcript_6/8_Confidence_0.600_Length_5184|1	823cfd20407a2bfb7a02c7b5152bb527	1241	SMART	SM00249	PHD zinc finger	1120	1174	0.013	T	19-10-2016	IPR001965	Zinc finger, PHD-type	GO:0005515|GO:0008270
Locus_4796_Transcript_6/8_Confidence_0.600_Length_5184|1	823cfd20407a2bfb7a02c7b5152bb527	1241	SMART	SM00249	PHD zinc finger	415	471	0.0015	T	19-10-2016	IPR001965	Zinc finger, PHD-type	GO:0005515|GO:0008270
Locus_4796_Transcript_6/8_Confidence_0.600_Length_5184|1	823cfd20407a2bfb7a02c7b5152bb527	1241	SMART	SM00249	PHD zinc finger	294	341	1.4e-07	T	19-10-2016	IPR001965	Zinc finger, PHD-type	GO:0005515|GO:0008270
Locus_4796_Transcript_6/8_Confidence_0.600_Length_5184|1	823cfd20407a2bfb7a02c7b5152bb527	1241	Pfam	PF13832	PHD-zinc-finger like domain	1066	1173	1.7e-26	T	19-10-2016
Locus_4796_Transcript_6/8_Confidence_0.600_Length_5184|1	823cfd20407a2bfb7a02c7b5152bb527	1241	Pfam	PF13832	PHD-zinc-finger like domain	352	470	3.3e-23	T	19-10-2016
Locus_4796_Transcript_6/8_Confidence_0.600_Length_5184|1	823cfd20407a2bfb7a02c7b5152bb527	1241	ProSiteProfiles	PS50016	Zinc finger PHD-type profile.	996	1045	8.849	T	19-10-2016	IPR019787	Zinc finger, PHD-finger	GO:0005515
Locus_4796_Transcript_6/8_Confidence_0.600_Length_5184|1	823cfd20407a2bfb7a02c7b5152bb527	1241	SUPERFAMILY	SSF57903		286	342	4.87e-10	T	19-10-2016	IPR011011	Zinc finger, FYVE/PHD-type
Locus_4796_Transcript_6/8_Confidence_0.600_Length_5184|1	823cfd20407a2bfb7a02c7b5152bb527	1241	Gene3D	G3DSA:3.30.40.10		991	1045	1.1e-08	T	19-10-2016	IPR013083	Zinc finger, RING/FYVE/PHD-type
Locus_4796_Transcript_6/8_Confidence_0.600_Length_5184|1	823cfd20407a2bfb7a02c7b5152bb527	1241	Gene3D	G3DSA:3.30.40.10		295	346	3.8e-08	T	19-10-2016	IPR013083	Zinc finger, RING/FYVE/PHD-type
Locus_4570_Transcript_5/7_Confidence_0.600_Length_1809|1	841147e6e29c69c4ab51c4f6b1e6081c	165	Gene3D	G3DSA:1.10.30.10		64	133	2.9e-24	T	19-10-2016	IPR009071	High mobility group box domain
Locus_4570_Transcript_5/7_Confidence_0.600_Length_1809|1	841147e6e29c69c4ab51c4f6b1e6081c	165	Pfam	PF00505	HMG (high mobility group) box	65	133	4e-25	T	19-10-2016	IPR009071	High mobility group box domain
Locus_4570_Transcript_5/7_Confidence_0.600_Length_1809|1	841147e6e29c69c4ab51c4f6b1e6081c	165	ProSiteProfiles	PS50118	HMG boxes A and B DNA-binding domains profile.	65	134	19.727	T	19-10-2016	IPR009071	High mobility group box domain
Locus_4570_Transcript_5/7_Confidence_0.600_Length_1809|1	841147e6e29c69c4ab51c4f6b1e6081c	165	SMART	SM00398	high mobility group	64	135	2.4e-25	T	19-10-2016	IPR009071	High mobility group box domain
Locus_4570_Transcript_5/7_Confidence_0.600_Length_1809|1	841147e6e29c69c4ab51c4f6b1e6081c	165	SUPERFAMILY	SSF47095		57	136	6.28e-25	T	19-10-2016	IPR009071	High mobility group box domain
Locus_4734_Transcript_2/4_Confidence_0.556_Length_2412|2	be91fbca435ce6cd5d80010b3b1b5fc7	315	Gene3D	G3DSA:2.20.25.10		248	315	6.8e-24	T	19-10-2016
Locus_4734_Transcript_2/4_Confidence_0.556_Length_2412|2	be91fbca435ce6cd5d80010b3b1b5fc7	315	SMART	SM00510	Domain in the central regions of transcription elongation factor S-II (and elsewhere)	145	253	6.8e-36	T	19-10-2016	IPR017890	Transcription elongation factor S-IIM	GO:0005634|GO:0006351|GO:0008270
Locus_4734_Transcript_2/4_Confidence_0.556_Length_2412|2	be91fbca435ce6cd5d80010b3b1b5fc7	315	ProSiteProfiles	PS51319	TFIIS N-terminal domain profile.	1	34	12.356	T	19-10-2016	IPR017923	Transcription factor IIS, N-terminal	GO:0003677|GO:0005634|GO:0006351
Locus_4734_Transcript_2/4_Confidence_0.556_Length_2412|2	be91fbca435ce6cd5d80010b3b1b5fc7	315	SUPERFAMILY	SSF47676		1	46	2.09e-07	T	19-10-2016	IPR017923	Transcription factor IIS, N-terminal	GO:0003677|GO:0005634|GO:0006351
Locus_4734_Transcript_2/4_Confidence_0.556_Length_2412|2	be91fbca435ce6cd5d80010b3b1b5fc7	315	ProSiteProfiles	PS51321	TFIIS central domain profile.	147	270	33.663	T	19-10-2016	IPR003618	Transcription elongation factor S-II, central domain	GO:0006351
Locus_4734_Transcript_2/4_Confidence_0.556_Length_2412|2	be91fbca435ce6cd5d80010b3b1b5fc7	315	SMART	SM00440	C2C2 Zinc finger	275	314	9.7e-24	T	19-10-2016	IPR001222	Zinc finger, TFIIS-type	GO:0003676|GO:0006351|GO:0008270
Locus_4734_Transcript_2/4_Confidence_0.556_Length_2412|2	be91fbca435ce6cd5d80010b3b1b5fc7	315	SUPERFAMILY	SSF46942		134	245	2.09e-26	T	19-10-2016	IPR003618	Transcription elongation factor S-II, central domain	GO:0006351
Locus_4734_Transcript_2/4_Confidence_0.556_Length_2412|2	be91fbca435ce6cd5d80010b3b1b5fc7	315	Pfam	PF01096	Transcription factor S-II (TFIIS)	275	313	8.2e-20	T	19-10-2016	IPR001222	Zinc finger, TFIIS-type	GO:0003676|GO:0006351|GO:0008270
Locus_4734_Transcript_2/4_Confidence_0.556_Length_2412|2	be91fbca435ce6cd5d80010b3b1b5fc7	315	Gene3D	G3DSA:1.20.930.10		1	44	4.1e-05	T	19-10-2016	IPR017923	Transcription factor IIS, N-terminal	GO:0003677|GO:0005634|GO:0006351
Locus_4734_Transcript_2/4_Confidence_0.556_Length_2412|2	be91fbca435ce6cd5d80010b3b1b5fc7	315	TIGRFAM	TIGR01385	TFSII: transcription elongation factor S-II	1	315	4.3e-86	T	19-10-2016	IPR006289	Transcription elongation factor, TFIIS	GO:0003676|GO:0005634|GO:0006351|GO:0006355
Locus_4734_Transcript_2/4_Confidence_0.556_Length_2412|2	be91fbca435ce6cd5d80010b3b1b5fc7	315	SUPERFAMILY	SSF57783		256	313	1.94e-19	T	19-10-2016
Locus_4734_Transcript_2/4_Confidence_0.556_Length_2412|2	be91fbca435ce6cd5d80010b3b1b5fc7	315	ProSitePatterns	PS00466	Zinc finger TFIIS-type signature.	277	312	-	T	19-10-2016	IPR001222	Zinc finger, TFIIS-type	GO:0003676|GO:0006351|GO:0008270
Locus_4734_Transcript_2/4_Confidence_0.556_Length_2412|2	be91fbca435ce6cd5d80010b3b1b5fc7	315	Gene3D	G3DSA:1.10.472.30		133	246	1.9e-29	T	19-10-2016	IPR003618	Transcription elongation factor S-II, central domain	GO:0006351
Locus_4734_Transcript_2/4_Confidence_0.556_Length_2412|2	be91fbca435ce6cd5d80010b3b1b5fc7	315	ProSiteProfiles	PS51133	Zinc finger TFIIS-type profile.	273	313	14.637	T	19-10-2016	IPR001222	Zinc finger, TFIIS-type	GO:0003676|GO:0006351|GO:0008270
Locus_4734_Transcript_2/4_Confidence_0.556_Length_2412|2	be91fbca435ce6cd5d80010b3b1b5fc7	315	Pfam	PF07500	Transcription factor S-II (TFIIS), central domain	144	263	3.8e-33	T	19-10-2016	IPR003618	Transcription elongation factor S-II, central domain	GO:0006351
Locus_4734_Transcript_2/4_Confidence_0.556_Length_2412|2	be91fbca435ce6cd5d80010b3b1b5fc7	315	PIRSF	PIRSF006704		1	315	1.5e-85	T	19-10-2016	IPR016492	Transcription elongation factor, TFIIS-related	GO:0006357|GO:0032784
Locus_4828_Transcript_6/6_Confidence_0.062_Length_2824|3	61fb1493ccbe3a93e41688b98cc8afea	418	Pfam	PF12899	Alkaline and neutral invertase	2	374	4.5e-183	T	19-10-2016	IPR024746	Glycosyl hydrolase family 100	GO:0033926
Locus_4828_Transcript_6/6_Confidence_0.062_Length_2824|3	61fb1493ccbe3a93e41688b98cc8afea	418	SUPERFAMILY	SSF48208		39	181	5.95e-41	T	19-10-2016	IPR008928	Six-hairpin glycosidase-like	GO:0003824
Locus_4828_Transcript_6/6_Confidence_0.062_Length_2824|3	61fb1493ccbe3a93e41688b98cc8afea	418	SUPERFAMILY	SSF48208		215	366	5.95e-41	T	19-10-2016	IPR008928	Six-hairpin glycosidase-like	GO:0003824
Locus_4595_Transcript_2/3_Confidence_0.333_Length_2495|2	3418a12df2b02b9d056028cb5711a316	333	Gene3D	G3DSA:2.120.10.80		91	308	3.7e-47	T	19-10-2016	IPR015915	Kelch-type beta propeller	GO:0005515
Locus_4595_Transcript_2/3_Confidence_0.333_Length_2495|2	3418a12df2b02b9d056028cb5711a316	333	Pfam	PF13418	Galactose oxidase, central domain	194	235	2.3e-08	T	19-10-2016
Locus_4595_Transcript_2/3_Confidence_0.333_Length_2495|2	3418a12df2b02b9d056028cb5711a316	333	Pfam	PF13418	Galactose oxidase, central domain	143	186	1.3e-10	T	19-10-2016
Locus_4595_Transcript_2/3_Confidence_0.333_Length_2495|2	3418a12df2b02b9d056028cb5711a316	333	Gene3D	G3DSA:2.130.10.80		11	70	6e-09	T	19-10-2016	IPR015916	Galactose oxidase, beta-propeller
Locus_4595_Transcript_2/3_Confidence_0.333_Length_2495|2	3418a12df2b02b9d056028cb5711a316	333	Pfam	PF01344	Kelch motif	28	69	1.9e-10	T	19-10-2016	IPR006652	Kelch repeat type 1	GO:0005515
Locus_4595_Transcript_2/3_Confidence_0.333_Length_2495|2	3418a12df2b02b9d056028cb5711a316	333	SUPERFAMILY	SSF50965		7	284	8.89e-51	T	19-10-2016	IPR011043	Galactose oxidase/kelch, beta-propeller
Locus_4815_Transcript_1/2_Confidence_0.500_Length_4700|3	a578c0b526728197849beb617a89c0fa	1088	Pfam	PF00225	Kinesin motor domain	73	402	2.3e-103	T	19-10-2016	IPR001752	Kinesin motor domain	GO:0003777|GO:0005524|GO:0007018|GO:0008017
Locus_4815_Transcript_1/2_Confidence_0.500_Length_4700|3	a578c0b526728197849beb617a89c0fa	1088	SUPERFAMILY	SSF52540		47	433	8.24e-116	T	19-10-2016	IPR027417	P-loop containing nucleoside triphosphate hydrolase
Locus_4815_Transcript_1/2_Confidence_0.500_Length_4700|3	a578c0b526728197849beb617a89c0fa	1088	SMART	SM00129	Kinesin motor, catalytic domain. ATPase.	44	410	2.1e-154	T	19-10-2016	IPR001752	Kinesin motor domain	GO:0003777|GO:0005524|GO:0007018|GO:0008017
Locus_4815_Transcript_1/2_Confidence_0.500_Length_4700|3	a578c0b526728197849beb617a89c0fa	1088	Coils	Coil		622	695	-	T	19-10-2016
Locus_4815_Transcript_1/2_Confidence_0.500_Length_4700|3	a578c0b526728197849beb617a89c0fa	1088	Coils	Coil		442	470	-	T	19-10-2016
Locus_4815_Transcript_1/2_Confidence_0.500_Length_4700|3	a578c0b526728197849beb617a89c0fa	1088	Coils	Coil		546	567	-	T	19-10-2016
Locus_4815_Transcript_1/2_Confidence_0.500_Length_4700|3	a578c0b526728197849beb617a89c0fa	1088	Coils	Coil		924	952	-	T	19-10-2016
Locus_4815_Transcript_1/2_Confidence_0.500_Length_4700|3	a578c0b526728197849beb617a89c0fa	1088	Coils	Coil		586	607	-	T	19-10-2016
Locus_4815_Transcript_1/2_Confidence_0.500_Length_4700|3	a578c0b526728197849beb617a89c0fa	1088	Coils	Coil		727	748	-	T	19-10-2016
Locus_4815_Transcript_1/2_Confidence_0.500_Length_4700|3	a578c0b526728197849beb617a89c0fa	1088	ProSiteProfiles	PS50067	Kinesin motor domain profile.	46	402	117.326	T	19-10-2016	IPR001752	Kinesin motor domain	GO:0003777|GO:0005524|GO:0007018|GO:0008017
Locus_4815_Transcript_1/2_Confidence_0.500_Length_4700|3	a578c0b526728197849beb617a89c0fa	1088	Gene3D	G3DSA:3.40.850.10		46	412	3.2e-125	T	19-10-2016	IPR001752	Kinesin motor domain	GO:0003777|GO:0005524|GO:0007018|GO:0008017
Locus_4815_Transcript_1/2_Confidence_0.500_Length_4700|3	a578c0b526728197849beb617a89c0fa	1088	PRINTS	PR00380	Kinesin heavy chain signature	298	316	3.1e-42	T	19-10-2016	IPR001752	Kinesin motor domain	GO:0003777|GO:0005524|GO:0007018|GO:0008017
Locus_4815_Transcript_1/2_Confidence_0.500_Length_4700|3	a578c0b526728197849beb617a89c0fa	1088	PRINTS	PR00380	Kinesin heavy chain signature	352	373	3.1e-42	T	19-10-2016	IPR001752	Kinesin motor domain	GO:0003777|GO:0005524|GO:0007018|GO:0008017
Locus_4815_Transcript_1/2_Confidence_0.500_Length_4700|3	a578c0b526728197849beb617a89c0fa	1088	PRINTS	PR00380	Kinesin heavy chain signature	116	137	3.1e-42	T	19-10-2016	IPR001752	Kinesin motor domain	GO:0003777|GO:0005524|GO:0007018|GO:0008017
Locus_4815_Transcript_1/2_Confidence_0.500_Length_4700|3	a578c0b526728197849beb617a89c0fa	1088	PRINTS	PR00380	Kinesin heavy chain signature	254	271	3.1e-42	T	19-10-2016	IPR001752	Kinesin motor domain	GO:0003777|GO:0005524|GO:0007018|GO:0008017
Locus_4815_Transcript_1/2_Confidence_0.500_Length_4700|3	a578c0b526728197849beb617a89c0fa	1088	ProSitePatterns	PS00411	Kinesin motor domain signature.	297	308	-	T	19-10-2016	IPR019821	Kinesin motor domain, conserved site	GO:0003777|GO:0005524|GO:0007018
Locus_4735_Transcript_1/1_Confidence_0.000_Length_3440|2	dea7c530b3847dfd6849a85bfefff94c	509	Gene3D	G3DSA:3.50.50.60		93	275	3.6e-28	T	19-10-2016
Locus_4735_Transcript_1/1_Confidence_0.000_Length_3440|2	dea7c530b3847dfd6849a85bfefff94c	509	Gene3D	G3DSA:3.50.50.60		358	396	3.6e-28	T	19-10-2016
Locus_4735_Transcript_1/1_Confidence_0.000_Length_3440|2	dea7c530b3847dfd6849a85bfefff94c	509	SUPERFAMILY	SSF51905		93	253	4.87e-29	T	19-10-2016
Locus_4735_Transcript_1/1_Confidence_0.000_Length_3440|2	dea7c530b3847dfd6849a85bfefff94c	509	SUPERFAMILY	SSF51905		348	475	4.87e-29	T	19-10-2016
Locus_4735_Transcript_1/1_Confidence_0.000_Length_3440|2	dea7c530b3847dfd6849a85bfefff94c	509	TIGRFAM	TIGR01790	carotene-cycl: lycopene cyclase family protein	94	489	6e-152	T	19-10-2016	IPR010108	Lycopene cyclase, beta/epsilon	GO:0016117|GO:0016705
Locus_4735_Transcript_1/1_Confidence_0.000_Length_3440|2	dea7c530b3847dfd6849a85bfefff94c	509	Coils	Coil		322	343	-	T	19-10-2016
Locus_4735_Transcript_1/1_Confidence_0.000_Length_3440|2	dea7c530b3847dfd6849a85bfefff94c	509	Pfam	PF05834	Lycopene cyclase protein	94	486	4.2e-131	T	19-10-2016	IPR008671	Lycopene cyclase-type, FAD-binding	GO:0016117|GO:0016705
Locus_4471_Transcript_11/13_Confidence_0.364_Length_5500|2	e03eafe16673801fa9e3404ec17a3ab6	1087	Pfam	PF00415	Regulator of chromosome condensation (RCC1) repeat	157	203	1.1e-09	T	19-10-2016	IPR000408	Regulator of chromosome condensation, RCC1
Locus_4471_Transcript_11/13_Confidence_0.364_Length_5500|2	e03eafe16673801fa9e3404ec17a3ab6	1087	Pfam	PF00415	Regulator of chromosome condensation (RCC1) repeat	316	367	1.1e-11	T	19-10-2016	IPR000408	Regulator of chromosome condensation, RCC1
Locus_4471_Transcript_11/13_Confidence_0.364_Length_5500|2	e03eafe16673801fa9e3404ec17a3ab6	1087	Pfam	PF00415	Regulator of chromosome condensation (RCC1) repeat	207	261	1.2e-07	T	19-10-2016	IPR000408	Regulator of chromosome condensation, RCC1
Locus_4471_Transcript_11/13_Confidence_0.364_Length_5500|2	e03eafe16673801fa9e3404ec17a3ab6	1087	Pfam	PF00415	Regulator of chromosome condensation (RCC1) repeat	266	313	5.4e-13	T	19-10-2016	IPR000408	Regulator of chromosome condensation, RCC1
Locus_4471_Transcript_11/13_Confidence_0.364_Length_5500|2	e03eafe16673801fa9e3404ec17a3ab6	1087	Pfam	PF12796	Ankyrin repeats (3 copies)	48	128	7.8e-14	T	19-10-2016	IPR020683	Ankyrin repeat-containing domain
Locus_4471_Transcript_11/13_Confidence_0.364_Length_5500|2	e03eafe16673801fa9e3404ec17a3ab6	1087	SMART	SM00248	ankyrin repeats	63	92	8.2e-05	T	19-10-2016	IPR002110	Ankyrin repeat	GO:0005515
Locus_4471_Transcript_11/13_Confidence_0.364_Length_5500|2	e03eafe16673801fa9e3404ec17a3ab6	1087	SMART	SM00248	ankyrin repeats	97	126	0.066	T	19-10-2016	IPR002110	Ankyrin repeat	GO:0005515
Locus_4471_Transcript_11/13_Confidence_0.364_Length_5500|2	e03eafe16673801fa9e3404ec17a3ab6	1087	ProSiteProfiles	PS50088	Ankyrin repeat profile.	63	95	13.651	T	19-10-2016	IPR002110	Ankyrin repeat	GO:0005515
Locus_4471_Transcript_11/13_Confidence_0.364_Length_5500|2	e03eafe16673801fa9e3404ec17a3ab6	1087	PRINTS	PR00633	Chromosome condensation regulator RCC1 signature	319	333	2e-13	T	19-10-2016	IPR000408	Regulator of chromosome condensation, RCC1
Locus_4471_Transcript_11/13_Confidence_0.364_Length_5500|2	e03eafe16673801fa9e3404ec17a3ab6	1087	PRINTS	PR00633	Chromosome condensation regulator RCC1 signature	303	319	2e-13	T	19-10-2016	IPR000408	Regulator of chromosome condensation, RCC1
Locus_4471_Transcript_11/13_Confidence_0.364_Length_5500|2	e03eafe16673801fa9e3404ec17a3ab6	1087	PRINTS	PR00633	Chromosome condensation regulator RCC1 signature	156	172	2e-13	T	19-10-2016	IPR000408	Regulator of chromosome condensation, RCC1
Locus_4471_Transcript_11/13_Confidence_0.364_Length_5500|2	e03eafe16673801fa9e3404ec17a3ab6	1087	PRINTS	PR00633	Chromosome condensation regulator RCC1 signature	209	225	2e-13	T	19-10-2016	IPR000408	Regulator of chromosome condensation, RCC1
Locus_4471_Transcript_11/13_Confidence_0.364_Length_5500|2	e03eafe16673801fa9e3404ec17a3ab6	1087	PRINTS	PR00633	Chromosome condensation regulator RCC1 signature	266	282	2e-13	T	19-10-2016	IPR000408	Regulator of chromosome condensation, RCC1
Locus_4471_Transcript_11/13_Confidence_0.364_Length_5500|2	e03eafe16673801fa9e3404ec17a3ab6	1087	PRINTS	PR00633	Chromosome condensation regulator RCC1 signature	416	434	2e-13	T	19-10-2016	IPR000408	Regulator of chromosome condensation, RCC1
Locus_4471_Transcript_11/13_Confidence_0.364_Length_5500|2	e03eafe16673801fa9e3404ec17a3ab6	1087	Gene3D	G3DSA:1.25.40.20		43	132	1.3e-23	T	19-10-2016	IPR020683	Ankyrin repeat-containing domain
Locus_4471_Transcript_11/13_Confidence_0.364_Length_5500|2	e03eafe16673801fa9e3404ec17a3ab6	1087	ProSiteProfiles	PS50012	Regulator of chromosome condensation (RCC1) repeat profile.	317	370	14.886	T	19-10-2016	IPR000408	Regulator of chromosome condensation, RCC1
Locus_4471_Transcript_11/13_Confidence_0.364_Length_5500|2	e03eafe16673801fa9e3404ec17a3ab6	1087	Coils	Coil		705	729	-	T	19-10-2016
Locus_4471_Transcript_11/13_Confidence_0.364_Length_5500|2	e03eafe16673801fa9e3404ec17a3ab6	1087	Gene3D	G3DSA:2.130.10.30		133	434	2.9e-71	T	19-10-2016	IPR009091	Regulator of chromosome condensation 1/beta-lactamase-inhibitor protein II
Locus_4471_Transcript_11/13_Confidence_0.364_Length_5500|2	e03eafe16673801fa9e3404ec17a3ab6	1087	ProSiteProfiles	PS50297	Ankyrin repeat region circular profile.	26	137	25.488	T	19-10-2016	IPR020683	Ankyrin repeat-containing domain
Locus_4471_Transcript_11/13_Confidence_0.364_Length_5500|2	e03eafe16673801fa9e3404ec17a3ab6	1087	SUPERFAMILY	SSF50985		121	433	6.67e-65	T	19-10-2016	IPR009091	Regulator of chromosome condensation 1/beta-lactamase-inhibitor protein II
Locus_4471_Transcript_11/13_Confidence_0.364_Length_5500|2	e03eafe16673801fa9e3404ec17a3ab6	1087	SUPERFAMILY	SSF48403		46	137	2.49e-22	T	19-10-2016	IPR020683	Ankyrin repeat-containing domain
Locus_4471_Transcript_11/13_Confidence_0.364_Length_5500|2	e03eafe16673801fa9e3404ec17a3ab6	1087	SUPERFAMILY	SSF50985		410	508	9.42e-13	T	19-10-2016	IPR009091	Regulator of chromosome condensation 1/beta-lactamase-inhibitor protein II
Locus_4471_Transcript_11/13_Confidence_0.364_Length_5500|2	e03eafe16673801fa9e3404ec17a3ab6	1087	ProSiteProfiles	PS50012	Regulator of chromosome condensation (RCC1) repeat profile.	371	426	11.951	T	19-10-2016	IPR000408	Regulator of chromosome condensation, RCC1
Locus_4471_Transcript_11/13_Confidence_0.364_Length_5500|2	e03eafe16673801fa9e3404ec17a3ab6	1087	ProSiteProfiles	PS50088	Ankyrin repeat profile.	97	129	10.82	T	19-10-2016	IPR002110	Ankyrin repeat	GO:0005515
Locus_4471_Transcript_11/13_Confidence_0.364_Length_5500|2	e03eafe16673801fa9e3404ec17a3ab6	1087	ProSiteProfiles	PS50012	Regulator of chromosome condensation (RCC1) repeat profile.	266	316	16.413	T	19-10-2016	IPR000408	Regulator of chromosome condensation, RCC1
Locus_4471_Transcript_11/13_Confidence_0.364_Length_5500|2	e03eafe16673801fa9e3404ec17a3ab6	1087	ProSiteProfiles	PS50012	Regulator of chromosome condensation (RCC1) repeat profile.	207	265	12.635	T	19-10-2016	IPR000408	Regulator of chromosome condensation, RCC1
Locus_4471_Transcript_11/13_Confidence_0.364_Length_5500|2	e03eafe16673801fa9e3404ec17a3ab6	1087	ProSiteProfiles	PS50012	Regulator of chromosome condensation (RCC1) repeat profile.	155	206	11.891	T	19-10-2016	IPR000408	Regulator of chromosome condensation, RCC1
Locus_4918_Transcript_5/5_Confidence_0.111_Length_2204|1	386b227a887987ac76b6891591b92540	296	SUPERFAMILY	SSF52540		68	275	2.8e-50	T	19-10-2016	IPR027417	P-loop containing nucleoside triphosphate hydrolase
Locus_4918_Transcript_5/5_Confidence_0.111_Length_2204|1	386b227a887987ac76b6891591b92540	296	Gene3D	G3DSA:3.40.50.300		243	274	1.4e-38	T	19-10-2016	IPR027417	P-loop containing nucleoside triphosphate hydrolase
Locus_4918_Transcript_5/5_Confidence_0.111_Length_2204|1	386b227a887987ac76b6891591b92540	296	Gene3D	G3DSA:3.40.50.300		68	176	1.4e-38	T	19-10-2016	IPR027417	P-loop containing nucleoside triphosphate hydrolase
Locus_4918_Transcript_5/5_Confidence_0.111_Length_2204|1	386b227a887987ac76b6891591b92540	296	ProSitePatterns	PS00905	GTP1/OBG family signature.	119	132	-	T	19-10-2016	IPR006074	GTP1/OBG, conserved site	GO:0005525
Locus_4918_Transcript_5/5_Confidence_0.111_Length_2204|1	386b227a887987ac76b6891591b92540	296	ProSiteProfiles	PS51710	OBG-type guanine nucleotide-binding (G) domain profile.	67	296	41.842	T	19-10-2016	IPR031167	OBG-type guanine nucleotide-binding (G) domain	GO:0005525
Locus_4918_Transcript_5/5_Confidence_0.111_Length_2204|1	386b227a887987ac76b6891591b92540	296	Coils	Coil		4	25	-	T	19-10-2016
Locus_4918_Transcript_5/5_Confidence_0.111_Length_2204|1	386b227a887987ac76b6891591b92540	296	PRINTS	PR00326	GTP1/OBG GTP-binding protein family signature	117	132	1.7e-30	T	19-10-2016	IPR006073	GTP binding domain	GO:0005525
Locus_4918_Transcript_5/5_Confidence_0.111_Length_2204|1	386b227a887987ac76b6891591b92540	296	PRINTS	PR00326	GTP1/OBG GTP-binding protein family signature	69	89	1.7e-30	T	19-10-2016	IPR006073	GTP binding domain	GO:0005525
Locus_4918_Transcript_5/5_Confidence_0.111_Length_2204|1	386b227a887987ac76b6891591b92540	296	PRINTS	PR00326	GTP1/OBG GTP-binding protein family signature	134	152	1.7e-30	T	19-10-2016	IPR006073	GTP binding domain	GO:0005525
Locus_4918_Transcript_5/5_Confidence_0.111_Length_2204|1	386b227a887987ac76b6891591b92540	296	PRINTS	PR00326	GTP1/OBG GTP-binding protein family signature	90	108	1.7e-30	T	19-10-2016	IPR006073	GTP binding domain	GO:0005525
Locus_4918_Transcript_5/5_Confidence_0.111_Length_2204|1	386b227a887987ac76b6891591b92540	296	TIGRFAM	TIGR00231	small_GTP: small GTP-binding protein domain	68	217	3.4e-19	T	19-10-2016	IPR005225	Small GTP-binding protein domain	GO:0005525
Locus_4918_Transcript_5/5_Confidence_0.111_Length_2204|1	386b227a887987ac76b6891591b92540	296	Pfam	PF01926	50S ribosome-binding GTPase	68	183	1.6e-18	T	19-10-2016	IPR006073	GTP binding domain	GO:0005525
Locus_4880_Transcript_1/1_Confidence_0.000_Length_2885|1	1aca5827cf6a2b7ce9b710ba5ed71e73	696	SMART	SM00575	plant mutator transposase zinc finger	577	604	3.2e-05	T	19-10-2016	IPR006564	Zinc finger, PMZ-type	GO:0008270
Locus_4880_Transcript_1/1_Confidence_0.000_Length_2885|1	1aca5827cf6a2b7ce9b710ba5ed71e73	696	Pfam	PF10551	MULE transposase domain	309	390	5.5e-15	T	19-10-2016	IPR018289	MULE transposase domain
Locus_4880_Transcript_1/1_Confidence_0.000_Length_2885|1	1aca5827cf6a2b7ce9b710ba5ed71e73	696	Coils	Coil		655	676	-	T	19-10-2016
Locus_4880_Transcript_1/1_Confidence_0.000_Length_2885|1	1aca5827cf6a2b7ce9b710ba5ed71e73	696	ProSiteProfiles	PS50966	Zinc finger SWIM-type profile.	567	602	9.742	T	19-10-2016	IPR007527	Zinc finger, SWIM-type	GO:0008270
Locus_4880_Transcript_1/1_Confidence_0.000_Length_2885|1	1aca5827cf6a2b7ce9b710ba5ed71e73	696	Pfam	PF04434	SWIM zinc finger	572	599	2e-07	T	19-10-2016	IPR007527	Zinc finger, SWIM-type	GO:0008270
Locus_4880_Transcript_1/1_Confidence_0.000_Length_2885|1	1aca5827cf6a2b7ce9b710ba5ed71e73	696	Pfam	PF03101	FAR1 DNA-binding domain	72	163	1.4e-18	T	19-10-2016	IPR004330	FAR1 DNA binding domain
Locus_4523_Transcript_8/9_Confidence_0.579_Length_5346|3	44c40c4fc7f1af28916a08d592bd1c5b	752	Pfam	PF03552	Cellulose synthase	377	750	3e-207	T	19-10-2016	IPR005150	Cellulose synthase	GO:0016020|GO:0016760|GO:0030244
Locus_4523_Transcript_8/9_Confidence_0.579_Length_5346|3	44c40c4fc7f1af28916a08d592bd1c5b	752	Pfam	PF14569	Zinc-binding RING-finger	45	121	4.3e-43	T	19-10-2016	IPR027934	Cellulose synthase, RING-type zinc finger
Locus_4523_Transcript_8/9_Confidence_0.579_Length_5346|3	44c40c4fc7f1af28916a08d592bd1c5b	752	Coils	Coil		113	134	-	T	19-10-2016
Locus_4523_Transcript_8/9_Confidence_0.579_Length_5346|3	44c40c4fc7f1af28916a08d592bd1c5b	752	SUPERFAMILY	SSF57850		42	121	2.35e-37	T	19-10-2016
Locus_4523_Transcript_8/9_Confidence_0.579_Length_5346|3	44c40c4fc7f1af28916a08d592bd1c5b	752	ProSiteProfiles	PS50089	Zinc finger RING-type profile.	53	99	8.89	T	19-10-2016	IPR001841	Zinc finger, RING-type	GO:0005515|GO:0008270
Locus_4523_Transcript_8/9_Confidence_0.579_Length_5346|3	44c40c4fc7f1af28916a08d592bd1c5b	752	Gene3D	G3DSA:3.30.40.10		41	127	1.8e-35	T	19-10-2016	IPR013083	Zinc finger, RING/FYVE/PHD-type
Locus_4523_Transcript_8/9_Confidence_0.579_Length_5346|3	44c40c4fc7f1af28916a08d592bd1c5b	752	SUPERFAMILY	SSF53448		538	664	3.37e-05	T	19-10-2016	IPR029044	Nucleotide-diphospho-sugar transferases
Locus_4731_Transcript_1/1_Confidence_0.000_Length_1579|3	2c8de162146d1a95df0cc3462ebbb536	363	SMART	SM00650	Ribosomal RNA adenine dimethylases	55	224	3.7e-87	T	19-10-2016	IPR020598	Ribosomal RNA adenine methylase transferase, N-terminal	GO:0000154|GO:0000179|GO:0008649
Locus_4731_Transcript_1/1_Confidence_0.000_Length_1579|3	2c8de162146d1a95df0cc3462ebbb536	363	TIGRFAM	TIGR00755	ksgA: ribosomal RNA small subunit methyltransferase A	40	292	1e-75	T	19-10-2016	IPR011530	Ribosomal RNA adenine dimethylase	GO:0000179|GO:0006364
Locus_4731_Transcript_1/1_Confidence_0.000_Length_1579|3	2c8de162146d1a95df0cc3462ebbb536	363	ProSiteProfiles	PS51689	rRNA adenine N(6)-methyltransferase family profile.	41	359	64.943	T	19-10-2016	IPR001737	Ribosomal RNA adenine methyltransferase KsgA/Erm
Locus_4731_Transcript_1/1_Confidence_0.000_Length_1579|3	2c8de162146d1a95df0cc3462ebbb536	363	Gene3D	G3DSA:3.40.50.150		36	225	4.6e-67	T	19-10-2016	IPR029063	S-adenosyl-L-methionine-dependent methyltransferase
Locus_4731_Transcript_1/1_Confidence_0.000_Length_1579|3	2c8de162146d1a95df0cc3462ebbb536	363	ProSitePatterns	PS01131	Ribosomal RNA adenine dimethylases signature.	71	98	-	T	19-10-2016	IPR020596	Ribosomal RNA adenine methylase transferase, conserved site	GO:0000154|GO:0000179|GO:0008649
Locus_4731_Transcript_1/1_Confidence_0.000_Length_1579|3	2c8de162146d1a95df0cc3462ebbb536	363	Pfam	PF00398	Ribosomal RNA adenine dimethylase	41	273	5.7e-60	T	19-10-2016	IPR001737	Ribosomal RNA adenine methyltransferase KsgA/Erm
Locus_4731_Transcript_1/1_Confidence_0.000_Length_1579|3	2c8de162146d1a95df0cc3462ebbb536	363	SUPERFAMILY	SSF53335		36	261	3.4e-65	T	19-10-2016	IPR029063	S-adenosyl-L-methionine-dependent methyltransferase
Locus_4617_Transcript_2/3_Confidence_0.200_Length_2933|1	2159b5c66eb542d2bf4f57194311c840	567	ProSiteProfiles	PS51375	Pentatricopeptide (PPR) repeat profile.	331	365	11.433	T	19-10-2016	IPR002885	Pentatricopeptide repeat
Locus_4617_Transcript_2/3_Confidence_0.200_Length_2933|1	2159b5c66eb542d2bf4f57194311c840	567	SUPERFAMILY	SSF81901		300	400	8.37e-05	T	19-10-2016
Locus_4617_Transcript_2/3_Confidence_0.200_Length_2933|1	2159b5c66eb542d2bf4f57194311c840	567	ProSiteProfiles	PS51375	Pentatricopeptide (PPR) repeat profile.	366	400	11.378	T	19-10-2016	IPR002885	Pentatricopeptide repeat
Locus_4617_Transcript_2/3_Confidence_0.200_Length_2933|1	2159b5c66eb542d2bf4f57194311c840	567	ProSiteProfiles	PS51375	Pentatricopeptide (PPR) repeat profile.	470	504	8.1	T	19-10-2016	IPR002885	Pentatricopeptide repeat
Locus_4617_Transcript_2/3_Confidence_0.200_Length_2933|1	2159b5c66eb542d2bf4f57194311c840	567	TIGRFAM	TIGR00756	PPR: pentatricopeptide repeat domain	404	432	2.4e-07	T	19-10-2016	IPR002885	Pentatricopeptide repeat
Locus_4617_Transcript_2/3_Confidence_0.200_Length_2933|1	2159b5c66eb542d2bf4f57194311c840	567	TIGRFAM	TIGR00756	PPR: pentatricopeptide repeat domain	508	539	7.7e-06	T	19-10-2016	IPR002885	Pentatricopeptide repeat
Locus_4617_Transcript_2/3_Confidence_0.200_Length_2933|1	2159b5c66eb542d2bf4f57194311c840	567	TIGRFAM	TIGR00756	PPR: pentatricopeptide repeat domain	230	262	0.0012	T	19-10-2016	IPR002885	Pentatricopeptide repeat
Locus_4617_Transcript_2/3_Confidence_0.200_Length_2933|1	2159b5c66eb542d2bf4f57194311c840	567	TIGRFAM	TIGR00756	PPR: pentatricopeptide repeat domain	368	401	5.6e-06	T	19-10-2016	IPR002885	Pentatricopeptide repeat
Locus_4617_Transcript_2/3_Confidence_0.200_Length_2933|1	2159b5c66eb542d2bf4f57194311c840	567	TIGRFAM	TIGR00756	PPR: pentatricopeptide repeat domain	301	332	2.8e-06	T	19-10-2016	IPR002885	Pentatricopeptide repeat
Locus_4617_Transcript_2/3_Confidence_0.200_Length_2933|1	2159b5c66eb542d2bf4f57194311c840	567	TIGRFAM	TIGR00756	PPR: pentatricopeptide repeat domain	194	227	0.00016	T	19-10-2016	IPR002885	Pentatricopeptide repeat
Locus_4617_Transcript_2/3_Confidence_0.200_Length_2933|1	2159b5c66eb542d2bf4f57194311c840	567	TIGRFAM	TIGR00756	PPR: pentatricopeptide repeat domain	333	366	9.4e-07	T	19-10-2016	IPR002885	Pentatricopeptide repeat
Locus_4617_Transcript_2/3_Confidence_0.200_Length_2933|1	2159b5c66eb542d2bf4f57194311c840	567	Pfam	PF13041	PPR repeat family	366	414	3.2e-16	T	19-10-2016	IPR002885	Pentatricopeptide repeat
Locus_4617_Transcript_2/3_Confidence_0.200_Length_2933|1	2159b5c66eb542d2bf4f57194311c840	567	Pfam	PF13041	PPR repeat family	299	343	2.2e-09	T	19-10-2016	IPR002885	Pentatricopeptide repeat
Locus_4617_Transcript_2/3_Confidence_0.200_Length_2933|1	2159b5c66eb542d2bf4f57194311c840	567	Pfam	PF13041	PPR repeat family	191	238	3.8e-08	T	19-10-2016	IPR002885	Pentatricopeptide repeat
Locus_4617_Transcript_2/3_Confidence_0.200_Length_2933|1	2159b5c66eb542d2bf4f57194311c840	567	ProSiteProfiles	PS51375	Pentatricopeptide (PPR) repeat profile.	192	222	8.133	T	19-10-2016	IPR002885	Pentatricopeptide repeat
Locus_4617_Transcript_2/3_Confidence_0.200_Length_2933|1	2159b5c66eb542d2bf4f57194311c840	567	ProSiteProfiles	PS51375	Pentatricopeptide (PPR) repeat profile.	296	330	10.611	T	19-10-2016	IPR002885	Pentatricopeptide repeat
Locus_4617_Transcript_2/3_Confidence_0.200_Length_2933|1	2159b5c66eb542d2bf4f57194311c840	567	ProSiteProfiles	PS51375	Pentatricopeptide (PPR) repeat profile.	227	261	9.427	T	19-10-2016	IPR002885	Pentatricopeptide repeat
Locus_4617_Transcript_2/3_Confidence_0.200_Length_2933|1	2159b5c66eb542d2bf4f57194311c840	567	ProSiteProfiles	PS51375	Pentatricopeptide (PPR) repeat profile.	262	292	5.864	T	19-10-2016	IPR002885	Pentatricopeptide repeat
Locus_4617_Transcript_2/3_Confidence_0.200_Length_2933|1	2159b5c66eb542d2bf4f57194311c840	567	ProSiteProfiles	PS51375	Pentatricopeptide (PPR) repeat profile.	505	539	11.126	T	19-10-2016	IPR002885	Pentatricopeptide repeat
Locus_4617_Transcript_2/3_Confidence_0.200_Length_2933|1	2159b5c66eb542d2bf4f57194311c840	567	Pfam	PF01535	PPR repeat	508	537	9.6e-05	T	19-10-2016	IPR002885	Pentatricopeptide repeat
Locus_4617_Transcript_2/3_Confidence_0.200_Length_2933|1	2159b5c66eb542d2bf4f57194311c840	567	Gene3D	G3DSA:1.25.40.10		310	409	0.00011	T	19-10-2016	IPR011990	Tetratricopeptide-like helical domain	GO:0005515
Locus_4617_Transcript_2/3_Confidence_0.200_Length_2933|1	2159b5c66eb542d2bf4f57194311c840	567	Gene3D	G3DSA:1.25.40.10		503	530	0.00011	T	19-10-2016	IPR011990	Tetratricopeptide-like helical domain	GO:0005515
Locus_4617_Transcript_2/3_Confidence_0.200_Length_2933|1	2159b5c66eb542d2bf4f57194311c840	567	Gene3D	G3DSA:1.25.40.10		206	276	0.00011	T	19-10-2016	IPR011990	Tetratricopeptide-like helical domain	GO:0005515
Locus_4617_Transcript_2/3_Confidence_0.200_Length_2933|1	2159b5c66eb542d2bf4f57194311c840	567	ProSiteProfiles	PS51375	Pentatricopeptide (PPR) repeat profile.	401	431	10.49	T	19-10-2016	IPR002885	Pentatricopeptide repeat
Locus_4768_Transcript_3/7_Confidence_0.467_Length_5097|1	9f54586d142d57d0d4df46c0c2459396	1124	Coils	Coil		665	686	-	T	19-10-2016
Locus_4768_Transcript_3/7_Confidence_0.467_Length_5097|1	9f54586d142d57d0d4df46c0c2459396	1124	PRINTS	PR00066	Xeroderma pigmentosum group G protein signature	63	86	1.9e-16	T	19-10-2016	IPR001044	XPG/Rad2 endonuclease, eukaryotes	GO:0003697|GO:0004519|GO:0005634|GO:0006289
Locus_4768_Transcript_3/7_Confidence_0.467_Length_5097|1	9f54586d142d57d0d4df46c0c2459396	1124	PRINTS	PR00066	Xeroderma pigmentosum group G protein signature	105	127	1.9e-16	T	19-10-2016	IPR001044	XPG/Rad2 endonuclease, eukaryotes	GO:0003697|GO:0004519|GO:0005634|GO:0006289
Locus_4768_Transcript_3/7_Confidence_0.467_Length_5097|1	9f54586d142d57d0d4df46c0c2459396	1124	PRINTS	PR00066	Xeroderma pigmentosum group G protein signature	11	28	1.9e-16	T	19-10-2016	IPR001044	XPG/Rad2 endonuclease, eukaryotes	GO:0003697|GO:0004519|GO:0005634|GO:0006289
Locus_4768_Transcript_3/7_Confidence_0.467_Length_5097|1	9f54586d142d57d0d4df46c0c2459396	1124	SMART	SM00279	Helix-hairpin-helix class 2 (Pol1 family) motifs	997	1030	2e-08	T	19-10-2016	IPR008918	Helix-hairpin-helix motif, class 2	GO:0003677|GO:0003824
Locus_4768_Transcript_3/7_Confidence_0.467_Length_5097|1	9f54586d142d57d0d4df46c0c2459396	1124	Gene3D	G3DSA:3.40.50.1010		906	994	1.3e-81	T	19-10-2016	IPR029060	PIN domain-like
Locus_4768_Transcript_3/7_Confidence_0.467_Length_5097|1	9f54586d142d57d0d4df46c0c2459396	1124	Gene3D	G3DSA:3.40.50.1010		10	125	1.3e-81	T	19-10-2016	IPR029060	PIN domain-like
Locus_4768_Transcript_3/7_Confidence_0.467_Length_5097|1	9f54586d142d57d0d4df46c0c2459396	1124	SUPERFAMILY	SSF88723		11	112	9.25e-63	T	19-10-2016	IPR029060	PIN domain-like
Locus_4768_Transcript_3/7_Confidence_0.467_Length_5097|1	9f54586d142d57d0d4df46c0c2459396	1124	SUPERFAMILY	SSF88723		893	1010	9.25e-63	T	19-10-2016	IPR029060	PIN domain-like
Locus_4768_Transcript_3/7_Confidence_0.467_Length_5097|1	9f54586d142d57d0d4df46c0c2459396	1124	SMART	SM00484	Xeroderma pigmentosum G I-region	926	995	1.4e-30	T	19-10-2016	IPR006086	XPG-I domain	GO:0004518
Locus_4768_Transcript_3/7_Confidence_0.467_Length_5097|1	9f54586d142d57d0d4df46c0c2459396	1124	PRINTS	PR00853	Xeroderma pigmentosum group G/yeast RAD superfamily signature	81	100	6.8e-10	T	19-10-2016	IPR006084	XPG/Rad2 endonuclease	GO:0004518|GO:0006281
Locus_4768_Transcript_3/7_Confidence_0.467_Length_5097|1	9f54586d142d57d0d4df46c0c2459396	1124	PRINTS	PR00853	Xeroderma pigmentosum group G/yeast RAD superfamily signature	33	47	6.8e-10	T	19-10-2016	IPR006084	XPG/Rad2 endonuclease	GO:0004518|GO:0006281
Locus_4768_Transcript_3/7_Confidence_0.467_Length_5097|1	9f54586d142d57d0d4df46c0c2459396	1124	ProSitePatterns	PS00842	XPG protein signature 2.	929	943	-	T	19-10-2016	IPR019974	XPG conserved site	GO:0016788
Locus_4768_Transcript_3/7_Confidence_0.467_Length_5097|1	9f54586d142d57d0d4df46c0c2459396	1124	Coils	Coil		882	917	-	T	19-10-2016
Locus_4768_Transcript_3/7_Confidence_0.467_Length_5097|1	9f54586d142d57d0d4df46c0c2459396	1124	SMART	SM00485	Xeroderma pigmentosum G N-region	10	107	1e-42	T	19-10-2016	IPR006085	XPG N-terminal	GO:0004518|GO:0006281
Locus_4768_Transcript_3/7_Confidence_0.467_Length_5097|1	9f54586d142d57d0d4df46c0c2459396	1124	ProSitePatterns	PS00841	XPG protein signature 1.	79	93	-	T	19-10-2016	IPR019974	XPG conserved site	GO:0016788
Locus_4768_Transcript_3/7_Confidence_0.467_Length_5097|1	9f54586d142d57d0d4df46c0c2459396	1124	Pfam	PF00752	XPG N-terminal domain	10	106	8.1e-29	T	19-10-2016	IPR006085	XPG N-terminal	GO:0004518|GO:0006281
Locus_4768_Transcript_3/7_Confidence_0.467_Length_5097|1	9f54586d142d57d0d4df46c0c2459396	1124	Gene3D	G3DSA:1.10.150.20		995	1043	3.7e-13	T	19-10-2016
Locus_4768_Transcript_3/7_Confidence_0.467_Length_5097|1	9f54586d142d57d0d4df46c0c2459396	1124	SUPERFAMILY	SSF47807		995	1045	1.64e-12	T	19-10-2016	IPR020045	5'-3' exonuclease, C-terminal domain	GO:0003677|GO:0003824
Locus_4768_Transcript_3/7_Confidence_0.467_Length_5097|1	9f54586d142d57d0d4df46c0c2459396	1124	Coils	Coil		125	146	-	T	19-10-2016
Locus_4768_Transcript_3/7_Confidence_0.467_Length_5097|1	9f54586d142d57d0d4df46c0c2459396	1124	Pfam	PF00867	XPG I-region	928	1010	5.9e-27	T	19-10-2016	IPR006086	XPG-I domain	GO:0004518
Locus_4608_Transcript_3/3_Confidence_0.000_Length_2455|2	2a23563f999de88f64da451e523414df	665	Pfam	PF05761	5' nucleotidase family	183	652	7.2e-152	T	19-10-2016	IPR008380	HAD-superfamily hydrolase, subfamily IG, 5'-nucleotidase
Locus_4608_Transcript_3/3_Confidence_0.000_Length_2455|2	2a23563f999de88f64da451e523414df	665	TIGRFAM	TIGR02244	HAD-IG-Ncltidse: HAD superfamily (subfamily IG) hydrolase, 5'-nucleotidase	183	522	5.1e-118	T	19-10-2016	IPR008380	HAD-superfamily hydrolase, subfamily IG, 5'-nucleotidase
Locus_4608_Transcript_3/3_Confidence_0.000_Length_2455|2	2a23563f999de88f64da451e523414df	665	Gene3D	G3DSA:3.40.50.1000		191	207	6.5e-07	T	19-10-2016	IPR023214	HAD-like domain
Locus_4608_Transcript_3/3_Confidence_0.000_Length_2455|2	2a23563f999de88f64da451e523414df	665	Gene3D	G3DSA:3.40.50.1000		471	506	6.5e-07	T	19-10-2016	IPR023214	HAD-like domain
Locus_4608_Transcript_3/3_Confidence_0.000_Length_2455|2	2a23563f999de88f64da451e523414df	665	Gene3D	G3DSA:3.40.50.1000		363	439	6.5e-07	T	19-10-2016	IPR023214	HAD-like domain
Locus_4608_Transcript_3/3_Confidence_0.000_Length_2455|2	2a23563f999de88f64da451e523414df	665	SUPERFAMILY	SSF56784		180	652	9.91e-137	T	19-10-2016	IPR023214	HAD-like domain
Locus_4875_Transcript_1/2_Confidence_0.500_Length_3803|2	2171c93aa044bea063116d3b7f298dab	722	ProSiteProfiles	PS50005	TPR repeat profile.	48	81	8.909	T	19-10-2016	IPR019734	Tetratricopeptide repeat	GO:0005515
Locus_4875_Transcript_1/2_Confidence_0.500_Length_3803|2	2171c93aa044bea063116d3b7f298dab	722	Gene3D	G3DSA:1.25.40.10		48	162	9.2e-31	T	19-10-2016	IPR011990	Tetratricopeptide-like helical domain	GO:0005515
Locus_4875_Transcript_1/2_Confidence_0.500_Length_3803|2	2171c93aa044bea063116d3b7f298dab	722	Gene3D	G3DSA:1.25.40.10		481	510	9.2e-31	T	19-10-2016	IPR011990	Tetratricopeptide-like helical domain	GO:0005515
Locus_4875_Transcript_1/2_Confidence_0.500_Length_3803|2	2171c93aa044bea063116d3b7f298dab	722	ProSiteProfiles	PS51745	PB1 domain profile.	259	338	13.45	T	19-10-2016	IPR000270	PB1 domain	GO:0005515
Locus_4875_Transcript_1/2_Confidence_0.500_Length_3803|2	2171c93aa044bea063116d3b7f298dab	722	SUPERFAMILY	SSF54277		249	348	1.23e-15	T	19-10-2016
Locus_4875_Transcript_1/2_Confidence_0.500_Length_3803|2	2171c93aa044bea063116d3b7f298dab	722	ProSiteProfiles	PS50005	TPR repeat profile.	475	508	5.753	T	19-10-2016	IPR019734	Tetratricopeptide repeat	GO:0005515
Locus_4875_Transcript_1/2_Confidence_0.500_Length_3803|2	2171c93aa044bea063116d3b7f298dab	722	Gene3D	G3DSA:3.10.20.240		254	335	2.2e-12	T	19-10-2016
Locus_4875_Transcript_1/2_Confidence_0.500_Length_3803|2	2171c93aa044bea063116d3b7f298dab	722	ProSiteProfiles	PS50293	TPR repeat region circular profile.	474	508	6.903	T	19-10-2016	IPR013026	Tetratricopeptide repeat-containing domain	GO:0005515
Locus_4875_Transcript_1/2_Confidence_0.500_Length_3803|2	2171c93aa044bea063116d3b7f298dab	722	Pfam	PF00564	PB1 domain	260	337	1.4e-14	T	19-10-2016	IPR000270	PB1 domain	GO:0005515
Locus_4875_Transcript_1/2_Confidence_0.500_Length_3803|2	2171c93aa044bea063116d3b7f298dab	722	Pfam	PF13414	TPR repeat	48	119	1.5e-16	T	19-10-2016
Locus_4875_Transcript_1/2_Confidence_0.500_Length_3803|2	2171c93aa044bea063116d3b7f298dab	722	ProSiteProfiles	PS50293	TPR repeat region circular profile.	48	155	20.141	T	19-10-2016	IPR013026	Tetratricopeptide repeat-containing domain	GO:0005515
Locus_4875_Transcript_1/2_Confidence_0.500_Length_3803|2	2171c93aa044bea063116d3b7f298dab	722	SUPERFAMILY	SSF48452		37	169	4.24e-28	T	19-10-2016
Locus_4875_Transcript_1/2_Confidence_0.500_Length_3803|2	2171c93aa044bea063116d3b7f298dab	722	ProSiteProfiles	PS50005	TPR repeat profile.	122	155	9.44	T	19-10-2016	IPR019734	Tetratricopeptide repeat	GO:0005515
Locus_4875_Transcript_1/2_Confidence_0.500_Length_3803|2	2171c93aa044bea063116d3b7f298dab	722	SMART	SM00028	Tetratricopeptide repeats	475	508	240	T	19-10-2016	IPR019734	Tetratricopeptide repeat	GO:0005515
Locus_4875_Transcript_1/2_Confidence_0.500_Length_3803|2	2171c93aa044bea063116d3b7f298dab	722	SMART	SM00028	Tetratricopeptide repeats	122	155	0.00014	T	19-10-2016	IPR019734	Tetratricopeptide repeat	GO:0005515
Locus_4875_Transcript_1/2_Confidence_0.500_Length_3803|2	2171c93aa044bea063116d3b7f298dab	722	SMART	SM00028	Tetratricopeptide repeats	48	81	14	T	19-10-2016	IPR019734	Tetratricopeptide repeat	GO:0005515
Locus_4875_Transcript_1/2_Confidence_0.500_Length_3803|2	2171c93aa044bea063116d3b7f298dab	722	SMART	SM00028	Tetratricopeptide repeats	86	121	15	T	19-10-2016	IPR019734	Tetratricopeptide repeat	GO:0005515
Locus_4875_Transcript_1/2_Confidence_0.500_Length_3803|2	2171c93aa044bea063116d3b7f298dab	722	SMART	SM00666	PB1 domain	259	338	1.2e-13	T	19-10-2016	IPR000270	PB1 domain	GO:0005515
Locus_4875_Transcript_1/2_Confidence_0.500_Length_3803|2	2171c93aa044bea063116d3b7f298dab	722	Coils	Coil		484	505	-	T	19-10-2016
Locus_4875_Transcript_1/2_Confidence_0.500_Length_3803|2	2171c93aa044bea063116d3b7f298dab	722	SUPERFAMILY	SSF48452		396	522	8.43e-05	T	19-10-2016
Locus_4875_Transcript_1/2_Confidence_0.500_Length_3803|2	2171c93aa044bea063116d3b7f298dab	722	Pfam	PF00515	Tetratricopeptide repeat	123	155	0.00077	T	19-10-2016	IPR001440	Tetratricopeptide TPR1	GO:0005515
Locus_4749_Transcript_1/1_Confidence_0.000_Length_2114|1	2cf887f256fe4bbde7ee124d46856dfe	526	Gene3D	G3DSA:3.40.50.150		160	230	2.6e-11	T	19-10-2016	IPR029063	S-adenosyl-L-methionine-dependent methyltransferase
Locus_4749_Transcript_1/1_Confidence_0.000_Length_2114|1	2cf887f256fe4bbde7ee124d46856dfe	526	Pfam	PF05050	Methyltransferase FkbM domain	332	488	2.4e-07	T	19-10-2016	IPR006342	Methyltransferase FkbM
Locus_4749_Transcript_1/1_Confidence_0.000_Length_2114|1	2cf887f256fe4bbde7ee124d46856dfe	526	SUPERFAMILY	SSF53335		245	468	4.04e-10	T	19-10-2016	IPR029063	S-adenosyl-L-methionine-dependent methyltransferase
Locus_4749_Transcript_1/1_Confidence_0.000_Length_2114|1	2cf887f256fe4bbde7ee124d46856dfe	526	SUPERFAMILY	SSF53335		160	221	6.79e-11	T	19-10-2016	IPR029063	S-adenosyl-L-methionine-dependent methyltransferase
Locus_4749_Transcript_1/1_Confidence_0.000_Length_2114|1	2cf887f256fe4bbde7ee124d46856dfe	526	Gene3D	G3DSA:3.40.50.150		323	465	6.3e-07	T	19-10-2016	IPR029063	S-adenosyl-L-methionine-dependent methyltransferase
Locus_4749_Transcript_1/1_Confidence_0.000_Length_2114|1	2cf887f256fe4bbde7ee124d46856dfe	526	Pfam	PF08241	Methyltransferase domain	157	209	6.2e-09	T	19-10-2016	IPR013216	Methyltransferase type 11	GO:0008152|GO:0008168
Locus_4838_Transcript_12/14_Confidence_0.483_Length_2717|1	629cc40870aff6960f0858109a612fd1	292	Gene3D	G3DSA:3.30.20.10		133	187	8.9e-28	T	19-10-2016
Locus_4838_Transcript_12/14_Confidence_0.483_Length_2717|1	629cc40870aff6960f0858109a612fd1	292	SUPERFAMILY	SSF53955		45	279	2.08e-98	T	19-10-2016	IPR023346	Lysozyme-like domain
Locus_4838_Transcript_12/14_Confidence_0.483_Length_2717|1	629cc40870aff6960f0858109a612fd1	292	Pfam	PF00182	Chitinase class I	48	278	7.2e-103	T	19-10-2016	IPR000726	Glycoside hydrolase, family 19, catalytic	GO:0004568|GO:0006032|GO:0016998
Locus_4838_Transcript_12/14_Confidence_0.483_Length_2717|1	629cc40870aff6960f0858109a612fd1	292	PIRSF	PIRSF001060		26	285	3e-106	T	19-10-2016	IPR016283	Glycoside hydrolase, family 19	GO:0004568|GO:0005975
Locus_4838_Transcript_12/14_Confidence_0.483_Length_2717|1	629cc40870aff6960f0858109a612fd1	292	Gene3D	G3DSA:1.10.530.10		188	278	1.3e-55	T	19-10-2016
Locus_4838_Transcript_12/14_Confidence_0.483_Length_2717|1	629cc40870aff6960f0858109a612fd1	292	Gene3D	G3DSA:1.10.530.10		48	113	1.3e-55	T	19-10-2016
Locus_4838_Transcript_12/14_Confidence_0.483_Length_2717|1	629cc40870aff6960f0858109a612fd1	292	ProSitePatterns	PS00773	Chitinases family 19 signature 1.	66	88	-	T	19-10-2016	IPR000726	Glycoside hydrolase, family 19, catalytic	GO:0004568|GO:0006032|GO:0016998
Locus_4645_Transcript_8/11_Confidence_0.440_Length_2592|2	8ccf2a181164861f70d0e56ebcee4473	167	ProSitePatterns	PS00387	Inorganic pyrophosphatase signature.	53	59	-	T	19-10-2016	IPR008162	Inorganic pyrophosphatase	GO:0000287|GO:0004427|GO:0005737|GO:0006796
Locus_4645_Transcript_8/11_Confidence_0.440_Length_2592|2	8ccf2a181164861f70d0e56ebcee4473	167	Hamap	MF_00209	Inorganic pyrophosphatase [ppa].	2	158	30.722	T	19-10-2016	IPR008162	Inorganic pyrophosphatase	GO:0000287|GO:0004427|GO:0005737|GO:0006796
Locus_4645_Transcript_8/11_Confidence_0.440_Length_2592|2	8ccf2a181164861f70d0e56ebcee4473	167	Pfam	PF00719	Inorganic pyrophosphatase	7	158	1.1e-57	T	19-10-2016	IPR008162	Inorganic pyrophosphatase	GO:0000287|GO:0004427|GO:0005737|GO:0006796
Locus_4645_Transcript_8/11_Confidence_0.440_Length_2592|2	8ccf2a181164861f70d0e56ebcee4473	167	SUPERFAMILY	SSF50324		5	162	4.45e-62	T	19-10-2016	IPR008162	Inorganic pyrophosphatase	GO:0000287|GO:0004427|GO:0005737|GO:0006796
Locus_4645_Transcript_8/11_Confidence_0.440_Length_2592|2	8ccf2a181164861f70d0e56ebcee4473	167	Gene3D	G3DSA:3.90.80.10		6	163	9.5e-62	T	19-10-2016	IPR008162	Inorganic pyrophosphatase	GO:0000287|GO:0004427|GO:0005737|GO:0006796
Locus_4610_Transcript_10/10_Confidence_0.174_Length_4037|2	3ff5c268909fc6e8732526378222aef7	647	Gene3D	G3DSA:1.10.1160.10		411	486	2.1e-29	T	19-10-2016	IPR020061	Glutamyl/glutaminyl-tRNA synthetase, class Ib, alpha-bundle domain	GO:0000166|GO:0004812|GO:0005524|GO:0005737|GO:0006418
Locus_4610_Transcript_10/10_Confidence_0.174_Length_4037|2	3ff5c268909fc6e8732526378222aef7	647	ProSitePatterns	PS00178	Aminoacyl-transfer RNA synthetases class-I signature.	188	199	-	T	19-10-2016	IPR001412	Aminoacyl-tRNA synthetase, class I, conserved site	GO:0000166|GO:0004812|GO:0005524|GO:0006418
Locus_4610_Transcript_10/10_Confidence_0.174_Length_4037|2	3ff5c268909fc6e8732526378222aef7	647	Pfam	PF14497	Glutathione S-transferase, C-terminal domain	35	114	3.6e-09	T	19-10-2016	IPR004046	Glutathione S-transferase, C-terminal
Locus_4610_Transcript_10/10_Confidence_0.174_Length_4037|2	3ff5c268909fc6e8732526378222aef7	647	Pfam	PF03950	tRNA synthetases class I (E and Q), anti-codon binding domain	488	636	2.8e-23	T	19-10-2016	IPR020059	Glutamyl/glutaminyl-tRNA synthetase, class Ib, anti-codon binding domain	GO:0000166|GO:0004812|GO:0005524|GO:0005737|GO:0006418
Locus_4610_Transcript_10/10_Confidence_0.174_Length_4037|2	3ff5c268909fc6e8732526378222aef7	647	SUPERFAMILY	SSF50715		488	637	1.57e-32	T	19-10-2016	IPR011035	Ribosomal protein L25/Gln-tRNA synthetase, anti-codon-binding domain	GO:0006412
Locus_4610_Transcript_10/10_Confidence_0.174_Length_4037|2	3ff5c268909fc6e8732526378222aef7	647	Gene3D	G3DSA:3.40.50.620		181	250	5.6e-36	T	19-10-2016	IPR014729	Rossmann-like alpha/beta/alpha sandwich fold
Locus_4610_Transcript_10/10_Confidence_0.174_Length_4037|2	3ff5c268909fc6e8732526378222aef7	647	Gene3D	G3DSA:3.40.50.620		361	410	5.6e-36	T	19-10-2016	IPR014729	Rossmann-like alpha/beta/alpha sandwich fold
Locus_4610_Transcript_10/10_Confidence_0.174_Length_4037|2	3ff5c268909fc6e8732526378222aef7	647	Pfam	PF00749	tRNA synthetases class I (E and Q), catalytic domain	181	485	5.1e-100	T	19-10-2016	IPR020058	Glutamyl/glutaminyl-tRNA synthetase, class Ib, catalytic domain	GO:0005524|GO:0016876|GO:0043039
Locus_4610_Transcript_10/10_Confidence_0.174_Length_4037|2	3ff5c268909fc6e8732526378222aef7	647	Gene3D	G3DSA:2.40.240.10		515	595	3.6e-10	T	19-10-2016	IPR020056	Ribosomal protein L25/Gln-tRNA synthetase, beta-barrel domain
Locus_4610_Transcript_10/10_Confidence_0.174_Length_4037|2	3ff5c268909fc6e8732526378222aef7	647	SUPERFAMILY	SSF47616		17	115	2.27e-14	T	19-10-2016	IPR010987	Glutathione S-transferase, C-terminal-like
Locus_4610_Transcript_10/10_Confidence_0.174_Length_4037|2	3ff5c268909fc6e8732526378222aef7	647	Gene3D	G3DSA:2.40.240.10		596	637	0.00027	T	19-10-2016	IPR020056	Ribosomal protein L25/Gln-tRNA synthetase, beta-barrel domain
Locus_4610_Transcript_10/10_Confidence_0.174_Length_4037|2	3ff5c268909fc6e8732526378222aef7	647	TIGRFAM	TIGR00463	gltX_arch: glutamate--tRNA ligase	154	628	8.7e-147	T	19-10-2016	IPR004526	Glutamyl-tRNA synthetase, archaeal/eukaryotic cytosolic	GO:0000166|GO:0004818|GO:0005524|GO:0005737|GO:0006424
Locus_4610_Transcript_10/10_Confidence_0.174_Length_4037|2	3ff5c268909fc6e8732526378222aef7	647	SUPERFAMILY	SSF52374		181	494	4.5e-84	T	19-10-2016
Locus_4610_Transcript_10/10_Confidence_0.174_Length_4037|2	3ff5c268909fc6e8732526378222aef7	647	PRINTS	PR00987	Glutamyl-tRNA synthetase signature	359	369	2.4e-18	T	19-10-2016	IPR000924	Glutamyl/glutaminyl-tRNA synthetase	GO:0000166|GO:0005524|GO:0005737|GO:0016876|GO:0043039
Locus_4610_Transcript_10/10_Confidence_0.174_Length_4037|2	3ff5c268909fc6e8732526378222aef7	647	PRINTS	PR00987	Glutamyl-tRNA synthetase signature	375	383	2.4e-18	T	19-10-2016	IPR000924	Glutamyl/glutaminyl-tRNA synthetase	GO:0000166|GO:0005524|GO:0005737|GO:0016876|GO:0043039
Locus_4610_Transcript_10/10_Confidence_0.174_Length_4037|2	3ff5c268909fc6e8732526378222aef7	647	PRINTS	PR00987	Glutamyl-tRNA synthetase signature	214	227	2.4e-18	T	19-10-2016	IPR000924	Glutamyl/glutaminyl-tRNA synthetase	GO:0000166|GO:0005524|GO:0005737|GO:0016876|GO:0043039
Locus_4610_Transcript_10/10_Confidence_0.174_Length_4037|2	3ff5c268909fc6e8732526378222aef7	647	PRINTS	PR00987	Glutamyl-tRNA synthetase signature	199	210	2.4e-18	T	19-10-2016	IPR000924	Glutamyl/glutaminyl-tRNA synthetase	GO:0000166|GO:0005524|GO:0005737|GO:0016876|GO:0043039
Locus_4610_Transcript_10/10_Confidence_0.174_Length_4037|2	3ff5c268909fc6e8732526378222aef7	647	PRINTS	PR00987	Glutamyl-tRNA synthetase signature	185	197	2.4e-18	T	19-10-2016	IPR000924	Glutamyl/glutaminyl-tRNA synthetase	GO:0000166|GO:0005524|GO:0005737|GO:0016876|GO:0043039
Locus_4610_Transcript_10/10_Confidence_0.174_Length_4037|2	3ff5c268909fc6e8732526378222aef7	647	Gene3D	G3DSA:1.20.1050.10		56	115	4.9e-09	T	19-10-2016	IPR010987	Glutathione S-transferase, C-terminal-like
Locus_4610_Transcript_10/10_Confidence_0.174_Length_4037|2	3ff5c268909fc6e8732526378222aef7	647	Gene3D	G3DSA:3.90.800.10		254	358	4e-36	T	19-10-2016
Locus_4929_Transcript_6/10_Confidence_0.524_Length_2063|1	886ba13cca3670aba52fc167f8f1de90	387	Coils	Coil		350	378	-	T	19-10-2016
Locus_4929_Transcript_6/10_Confidence_0.524_Length_2063|1	886ba13cca3670aba52fc167f8f1de90	387	SMART	SM00382	ATPases associated with a variety of cellular activities	170	307	1.5e-19	T	19-10-2016	IPR003593	AAA+ ATPase domain
Locus_4929_Transcript_6/10_Confidence_0.524_Length_2063|1	886ba13cca3670aba52fc167f8f1de90	387	SUPERFAMILY	SSF52540		133	363	1.31e-53	T	19-10-2016	IPR027417	P-loop containing nucleoside triphosphate hydrolase
Locus_4929_Transcript_6/10_Confidence_0.524_Length_2063|1	886ba13cca3670aba52fc167f8f1de90	387	Pfam	PF00004	ATPase family associated with various cellular activities (AAA)	174	304	2.6e-39	T	19-10-2016	IPR003959	ATPase, AAA-type, core	GO:0005524
Locus_4929_Transcript_6/10_Confidence_0.524_Length_2063|1	886ba13cca3670aba52fc167f8f1de90	387	Gene3D	G3DSA:1.10.8.60		313	377	5.7e-14	T	19-10-2016
Locus_4929_Transcript_6/10_Confidence_0.524_Length_2063|1	886ba13cca3670aba52fc167f8f1de90	387	Gene3D	G3DSA:3.40.50.300		133	312	5e-62	T	19-10-2016	IPR027417	P-loop containing nucleoside triphosphate hydrolase
Locus_4590_Transcript_1/1_Confidence_0.000_Length_849|2	51cc0b1f547b96eefb65073bce54f65b	193	Pfam	PF05553	Cotton fibre expressed protein	156	189	1.6e-10	T	19-10-2016	IPR008480	Protein of unknown function DUF761, plant
Locus_4685_Transcript_6/11_Confidence_0.118_Length_1789|2	9e5901028d6721cb687d779d384aa497	200	Pfam	PF00999	Sodium/hydrogen exchanger family	6	151	3.8e-32	T	19-10-2016	IPR006153	Cation/H+ exchanger	GO:0006812|GO:0015299|GO:0016021|GO:0055085
Locus_4914_Transcript_1/1_Confidence_0.000_Length_1628|2	0e1538ec77e0be0529a7114acb8b9c92	324	Pfam	PF00564	PB1 domain	226	305	4.2e-18	T	19-10-2016	IPR000270	PB1 domain	GO:0005515
Locus_4914_Transcript_1/1_Confidence_0.000_Length_1628|2	0e1538ec77e0be0529a7114acb8b9c92	324	SMART	SM00666	PB1 domain	224	306	5.2e-22	T	19-10-2016	IPR000270	PB1 domain	GO:0005515
Locus_4914_Transcript_1/1_Confidence_0.000_Length_1628|2	0e1538ec77e0be0529a7114acb8b9c92	324	Gene3D	G3DSA:3.10.20.240		221	303	2.4e-24	T	19-10-2016
Locus_4914_Transcript_1/1_Confidence_0.000_Length_1628|2	0e1538ec77e0be0529a7114acb8b9c92	324	ProSiteProfiles	PS51745	PB1 domain profile.	224	306	21.372	T	19-10-2016	IPR000270	PB1 domain	GO:0005515
Locus_4914_Transcript_1/1_Confidence_0.000_Length_1628|2	0e1538ec77e0be0529a7114acb8b9c92	324	SUPERFAMILY	SSF54277		217	309	1.93e-23	T	19-10-2016
Locus_4751_Transcript_4/5_Confidence_0.250_Length_2382|1	3ca9a77993a5349031326592b3d5b484	392	ProSiteProfiles	PS50082	Trp-Asp (WD) repeats profile.	290	321	11.01	T	19-10-2016	IPR001680	WD40 repeat	GO:0005515
Locus_4751_Transcript_4/5_Confidence_0.250_Length_2382|1	3ca9a77993a5349031326592b3d5b484	392	SMART	SM00320	WD40 repeats	283	322	2.1e-05	T	19-10-2016	IPR001680	WD40 repeat	GO:0005515
Locus_4751_Transcript_4/5_Confidence_0.250_Length_2382|1	3ca9a77993a5349031326592b3d5b484	392	SMART	SM00320	WD40 repeats	324	365	0.00028	T	19-10-2016	IPR001680	WD40 repeat	GO:0005515
Locus_4751_Transcript_4/5_Confidence_0.250_Length_2382|1	3ca9a77993a5349031326592b3d5b484	392	SMART	SM00320	WD40 repeats	61	101	7.6e-05	T	19-10-2016	IPR001680	WD40 repeat	GO:0005515
Locus_4751_Transcript_4/5_Confidence_0.250_Length_2382|1	3ca9a77993a5349031326592b3d5b484	392	SMART	SM00320	WD40 repeats	241	279	470	T	19-10-2016	IPR001680	WD40 repeat	GO:0005515
Locus_4751_Transcript_4/5_Confidence_0.250_Length_2382|1	3ca9a77993a5349031326592b3d5b484	392	SMART	SM00320	WD40 repeats	158	194	240	T	19-10-2016	IPR001680	WD40 repeat	GO:0005515
Locus_4751_Transcript_4/5_Confidence_0.250_Length_2382|1	3ca9a77993a5349031326592b3d5b484	392	SMART	SM00320	WD40 repeats	197	237	0.00053	T	19-10-2016	IPR001680	WD40 repeat	GO:0005515
Locus_4751_Transcript_4/5_Confidence_0.250_Length_2382|1	3ca9a77993a5349031326592b3d5b484	392	SMART	SM00320	WD40 repeats	104	143	9.2e-09	T	19-10-2016	IPR001680	WD40 repeat	GO:0005515
Locus_4751_Transcript_4/5_Confidence_0.250_Length_2382|1	3ca9a77993a5349031326592b3d5b484	392	ProSiteProfiles	PS50082	Trp-Asp (WD) repeats profile.	333	374	11.544	T	19-10-2016	IPR001680	WD40 repeat	GO:0005515
Locus_4751_Transcript_4/5_Confidence_0.250_Length_2382|1	3ca9a77993a5349031326592b3d5b484	392	ProSitePatterns	PS00678	Trp-Asp (WD) repeats signature.	130	144	-	T	19-10-2016	IPR019775	WD40 repeat, conserved site
Locus_4751_Transcript_4/5_Confidence_0.250_Length_2382|1	3ca9a77993a5349031326592b3d5b484	392	ProSiteProfiles	PS50082	Trp-Asp (WD) repeats profile.	111	144	13.148	T	19-10-2016	IPR001680	WD40 repeat	GO:0005515
Locus_4751_Transcript_4/5_Confidence_0.250_Length_2382|1	3ca9a77993a5349031326592b3d5b484	392	Pfam	PF00400	WD domain, G-beta repeat	340	365	1.3e-05	T	19-10-2016	IPR001680	WD40 repeat	GO:0005515
Locus_4751_Transcript_4/5_Confidence_0.250_Length_2382|1	3ca9a77993a5349031326592b3d5b484	392	Pfam	PF00400	WD domain, G-beta repeat	109	143	3e-08	T	19-10-2016	IPR001680	WD40 repeat	GO:0005515
Locus_4751_Transcript_4/5_Confidence_0.250_Length_2382|1	3ca9a77993a5349031326592b3d5b484	392	Pfam	PF00400	WD domain, G-beta repeat	199	237	0.00037	T	19-10-2016	IPR001680	WD40 repeat	GO:0005515
Locus_4751_Transcript_4/5_Confidence_0.250_Length_2382|1	3ca9a77993a5349031326592b3d5b484	392	Pfam	PF00400	WD domain, G-beta repeat	68	101	4e-05	T	19-10-2016	IPR001680	WD40 repeat	GO:0005515
Locus_4751_Transcript_4/5_Confidence_0.250_Length_2382|1	3ca9a77993a5349031326592b3d5b484	392	Pfam	PF00400	WD domain, G-beta repeat	286	321	3.2e-08	T	19-10-2016	IPR001680	WD40 repeat	GO:0005515
Locus_4751_Transcript_4/5_Confidence_0.250_Length_2382|1	3ca9a77993a5349031326592b3d5b484	392	Gene3D	G3DSA:2.130.10.10		37	366	5.5e-60	T	19-10-2016	IPR015943	WD40/YVTN repeat-like-containing domain	GO:0005515
Locus_4751_Transcript_4/5_Confidence_0.250_Length_2382|1	3ca9a77993a5349031326592b3d5b484	392	SUPERFAMILY	SSF50978		61	365	1.34e-59	T	19-10-2016	IPR017986	WD40-repeat-containing domain	GO:0005515
Locus_4751_Transcript_4/5_Confidence_0.250_Length_2382|1	3ca9a77993a5349031326592b3d5b484	392	ProSitePatterns	PS00678	Trp-Asp (WD) repeats signature.	88	102	-	T	19-10-2016	IPR019775	WD40 repeat, conserved site
Locus_4751_Transcript_4/5_Confidence_0.250_Length_2382|1	3ca9a77993a5349031326592b3d5b484	392	ProSiteProfiles	PS50294	Trp-Asp (WD) repeats circular profile.	68	374	33.669	T	19-10-2016	IPR017986	WD40-repeat-containing domain	GO:0005515
Locus_4751_Transcript_4/5_Confidence_0.250_Length_2382|1	3ca9a77993a5349031326592b3d5b484	392	ProSiteProfiles	PS50082	Trp-Asp (WD) repeats profile.	68	110	13.015	T	19-10-2016	IPR001680	WD40 repeat	GO:0005515
Locus_4751_Transcript_4/5_Confidence_0.250_Length_2382|1	3ca9a77993a5349031326592b3d5b484	392	PRINTS	PR00320	G protein beta WD-40 repeat signature	88	102	1.1e-06	T	19-10-2016	IPR020472	G-protein beta WD-40 repeat
Locus_4751_Transcript_4/5_Confidence_0.250_Length_2382|1	3ca9a77993a5349031326592b3d5b484	392	PRINTS	PR00320	G protein beta WD-40 repeat signature	130	144	1.1e-06	T	19-10-2016	IPR020472	G-protein beta WD-40 repeat
Locus_4751_Transcript_4/5_Confidence_0.250_Length_2382|1	3ca9a77993a5349031326592b3d5b484	392	PRINTS	PR00320	G protein beta WD-40 repeat signature	352	366	1.1e-06	T	19-10-2016	IPR020472	G-protein beta WD-40 repeat
Locus_4439_Transcript_21/22_Confidence_0.533_Length_2263|1	ce85b0e06a6a35b2418a29aa7aee4b66	330	PRINTS	PR00625	DnaJ domain signature	107	122	5.8e-09	T	19-10-2016	IPR001623	DnaJ domain
Locus_4439_Transcript_21/22_Confidence_0.533_Length_2263|1	ce85b0e06a6a35b2418a29aa7aee4b66	330	PRINTS	PR00625	DnaJ domain signature	142	161	5.8e-09	T	19-10-2016	IPR001623	DnaJ domain
Locus_4439_Transcript_21/22_Confidence_0.533_Length_2263|1	ce85b0e06a6a35b2418a29aa7aee4b66	330	PRINTS	PR00625	DnaJ domain signature	89	107	5.8e-09	T	19-10-2016	IPR001623	DnaJ domain
Locus_4439_Transcript_21/22_Confidence_0.533_Length_2263|1	ce85b0e06a6a35b2418a29aa7aee4b66	330	Gene3D	G3DSA:1.10.287.110		83	164	1.5e-20	T	19-10-2016	IPR001623	DnaJ domain
Locus_4439_Transcript_21/22_Confidence_0.533_Length_2263|1	ce85b0e06a6a35b2418a29aa7aee4b66	330	SUPERFAMILY	SSF46565		83	182	1.24e-24	T	19-10-2016	IPR001623	DnaJ domain
Locus_4439_Transcript_21/22_Confidence_0.533_Length_2263|1	ce85b0e06a6a35b2418a29aa7aee4b66	330	Pfam	PF00226	DnaJ domain	87	147	8.3e-18	T	19-10-2016	IPR001623	DnaJ domain
Locus_4439_Transcript_21/22_Confidence_0.533_Length_2263|1	ce85b0e06a6a35b2418a29aa7aee4b66	330	SUPERFAMILY	SSF54862		178	237	4.19e-10	T	19-10-2016
Locus_4439_Transcript_21/22_Confidence_0.533_Length_2263|1	ce85b0e06a6a35b2418a29aa7aee4b66	330	SMART	SM00271	DnaJ molecular chaperone homology domain	86	142	7.9e-18	T	19-10-2016	IPR001623	DnaJ domain
Locus_4439_Transcript_21/22_Confidence_0.533_Length_2263|1	ce85b0e06a6a35b2418a29aa7aee4b66	330	Gene3D	G3DSA:3.30.70.20		178	237	9e-15	T	19-10-2016
Locus_4439_Transcript_21/22_Confidence_0.533_Length_2263|1	ce85b0e06a6a35b2418a29aa7aee4b66	330	ProSiteProfiles	PS50076	dnaJ domain profile.	87	150	18.182	T	19-10-2016	IPR001623	DnaJ domain
Locus_4439_Transcript_21/22_Confidence_0.533_Length_2263|1	ce85b0e06a6a35b2418a29aa7aee4b66	330	Pfam	PF13459	4Fe-4S single cluster domain	179	235	4.9e-15	T	19-10-2016
Locus_4885_Transcript_5/8_Confidence_0.545_Length_2706|2	582fcc2ac44f172c9e152c21a30d35ce	257	Pfam	PF01237	Oxysterol-binding protein	9	223	1e-47	T	19-10-2016	IPR000648	Oxysterol-binding protein
Locus_4885_Transcript_5/8_Confidence_0.545_Length_2706|2	582fcc2ac44f172c9e152c21a30d35ce	257	SUPERFAMILY	SSF144000		8	232	1.18e-49	T	19-10-2016
Locus_4540_Transcript_5/9_Confidence_0.636_Length_2413|1	7fff6660b13c3c7a1229a65f317864b0	453	ProSiteProfiles	PS50942	ENTH domain profile.	72	210	32.704	T	19-10-2016	IPR013809	ENTH domain
Locus_4540_Transcript_5/9_Confidence_0.636_Length_2413|1	7fff6660b13c3c7a1229a65f317864b0	453	Gene3D	G3DSA:1.25.40.90		77	206	7.5e-42	T	19-10-2016	IPR008942	ENTH/VHS
Locus_4540_Transcript_5/9_Confidence_0.636_Length_2413|1	7fff6660b13c3c7a1229a65f317864b0	453	Pfam	PF07651	ANTH domain	78	346	1.2e-89	T	19-10-2016	IPR011417	AP180 N-terminal homology (ANTH) domain	GO:0005543
Locus_4540_Transcript_5/9_Confidence_0.636_Length_2413|1	7fff6660b13c3c7a1229a65f317864b0	453	SUPERFAMILY	SSF89009		216	346	2.16e-44	T	19-10-2016
Locus_4540_Transcript_5/9_Confidence_0.636_Length_2413|1	7fff6660b13c3c7a1229a65f317864b0	453	SUPERFAMILY	SSF48464		79	211	3.55e-32	T	19-10-2016	IPR008942	ENTH/VHS
Locus_4540_Transcript_5/9_Confidence_0.636_Length_2413|1	7fff6660b13c3c7a1229a65f317864b0	453	SMART	SM00273	Epsin N-terminal homology (ENTH) domain	78	210	7.2e-37	T	19-10-2016	IPR013809	ENTH domain
Locus_4540_Transcript_5/9_Confidence_0.636_Length_2413|1	7fff6660b13c3c7a1229a65f317864b0	453	Gene3D	G3DSA:1.20.58.150		222	349	9.4e-49	T	19-10-2016	IPR014712	Phosphoinositide-binding clathrin adaptor, domain 2	GO:0005545|GO:0030136|GO:0030276|GO:0048268
Locus_4464_Transcript_1/2_Confidence_0.500_Length_1472|1	4c7bcaaccd01c30653074bbaea119870	394	Coils	Coil		330	351	-	T	19-10-2016
Locus_4464_Transcript_1/2_Confidence_0.500_Length_1472|1	4c7bcaaccd01c30653074bbaea119870	394	Pfam	PF00249	Myb-like DNA-binding domain	97	140	3.1e-12	T	19-10-2016	IPR001005	SANT/Myb domain
Locus_4464_Transcript_1/2_Confidence_0.500_Length_1472|1	4c7bcaaccd01c30653074bbaea119870	394	Pfam	PF00249	Myb-like DNA-binding domain	44	91	1.6e-13	T	19-10-2016	IPR001005	SANT/Myb domain
Locus_4464_Transcript_1/2_Confidence_0.500_Length_1472|1	4c7bcaaccd01c30653074bbaea119870	394	ProSiteProfiles	PS51294	Myb-type HTH DNA-binding domain profile.	96	146	19.645	T	19-10-2016	IPR017930	Myb domain
Locus_4464_Transcript_1/2_Confidence_0.500_Length_1472|1	4c7bcaaccd01c30653074bbaea119870	394	SUPERFAMILY	SSF46689		41	138	1.05e-28	T	19-10-2016	IPR009057	Homeodomain-like	GO:0003677
Locus_4464_Transcript_1/2_Confidence_0.500_Length_1472|1	4c7bcaaccd01c30653074bbaea119870	394	SMART	SM00717	SANT SWI3, ADA2, N-CoR and TFIIIB'' DNA-binding domains	96	144	2.4e-13	T	19-10-2016	IPR001005	SANT/Myb domain
Locus_4464_Transcript_1/2_Confidence_0.500_Length_1472|1	4c7bcaaccd01c30653074bbaea119870	394	SMART	SM00717	SANT SWI3, ADA2, N-CoR and TFIIIB'' DNA-binding domains	43	93	1.1e-12	T	19-10-2016	IPR001005	SANT/Myb domain
Locus_4464_Transcript_1/2_Confidence_0.500_Length_1472|1	4c7bcaaccd01c30653074bbaea119870	394	Gene3D	G3DSA:1.10.10.60		95	146	2.1e-25	T	19-10-2016	IPR009057	Homeodomain-like	GO:0003677
Locus_4464_Transcript_1/2_Confidence_0.500_Length_1472|1	4c7bcaaccd01c30653074bbaea119870	394	ProSiteProfiles	PS51294	Myb-type HTH DNA-binding domain profile.	39	95	24.421	T	19-10-2016	IPR017930	Myb domain
Locus_4464_Transcript_1/2_Confidence_0.500_Length_1472|1	4c7bcaaccd01c30653074bbaea119870	394	Gene3D	G3DSA:1.10.10.60		36	94	2.9e-24	T	19-10-2016	IPR009057	Homeodomain-like	GO:0003677
Locus_4818_Transcript_2/5_Confidence_0.667_Length_1409|2	94277ba2790df0a671e23c9e5d4efab4	389	Pfam	PF14226	non-haem dioxygenase in morphine synthesis N-terminal	88	184	8.6e-20	T	19-10-2016	IPR026992	Non-haem dioxygenase N-terminal domain
Locus_4818_Transcript_2/5_Confidence_0.667_Length_1409|2	94277ba2790df0a671e23c9e5d4efab4	389	Pfam	PF03171	2OG-Fe(II) oxygenase superfamily	241	335	8e-25	T	19-10-2016	IPR005123	Oxoglutarate/iron-dependent dioxygenase	GO:0016491|GO:0016706|GO:0055114
Locus_4818_Transcript_2/5_Confidence_0.667_Length_1409|2	94277ba2790df0a671e23c9e5d4efab4	389	Gene3D	G3DSA:2.60.120.330		37	387	3.9e-93	T	19-10-2016	IPR027443	Isopenicillin N synthase-like
Locus_4818_Transcript_2/5_Confidence_0.667_Length_1409|2	94277ba2790df0a671e23c9e5d4efab4	389	SUPERFAMILY	SSF51197		37	379	5.7e-88	T	19-10-2016
Locus_4818_Transcript_2/5_Confidence_0.667_Length_1409|2	94277ba2790df0a671e23c9e5d4efab4	389	ProSiteProfiles	PS51471	Fe(2+) 2-oxoglutarate dioxygenase domain profile.	237	338	14.286	T	19-10-2016	IPR005123	Oxoglutarate/iron-dependent dioxygenase	GO:0016491|GO:0016706|GO:0055114
Locus_4526_Transcript_1/3_Confidence_0.750_Length_2068|2	d1d80f252254603db118831f3044e587	386	Pfam	PF09668	Aspartyl protease	191	313	4.7e-56	T	19-10-2016	IPR019103	Aspartic peptidase, DDI1-type	GO:0004190|GO:0006508
Locus_4526_Transcript_1/3_Confidence_0.750_Length_2068|2	d1d80f252254603db118831f3044e587	386	Gene3D	G3DSA:3.10.20.90		14	94	2.3e-19	T	19-10-2016
Locus_4526_Transcript_1/3_Confidence_0.750_Length_2068|2	d1d80f252254603db118831f3044e587	386	SUPERFAMILY	SSF50630		199	314	1.05e-25	T	19-10-2016	IPR021109	Aspartic peptidase domain
Locus_4526_Transcript_1/3_Confidence_0.750_Length_2068|2	d1d80f252254603db118831f3044e587	386	SUPERFAMILY	SSF54236		14	98	4.84e-19	T	19-10-2016	IPR029071	Ubiquitin-related domain
Locus_4526_Transcript_1/3_Confidence_0.750_Length_2068|2	d1d80f252254603db118831f3044e587	386	ProSiteProfiles	PS50053	Ubiquitin domain profile.	18	87	16.668	T	19-10-2016	IPR000626	Ubiquitin-like	GO:0005515
Locus_4526_Transcript_1/3_Confidence_0.750_Length_2068|2	d1d80f252254603db118831f3044e587	386	SMART	SM00213	Ubiquitin homologues	18	89	2.1e-12	T	19-10-2016	IPR000626	Ubiquitin-like	GO:0005515
Locus_4526_Transcript_1/3_Confidence_0.750_Length_2068|2	d1d80f252254603db118831f3044e587	386	Coils	Coil		146	167	-	T	19-10-2016
Locus_4526_Transcript_1/3_Confidence_0.750_Length_2068|2	d1d80f252254603db118831f3044e587	386	Pfam	PF00240	Ubiquitin family	27	88	1.7e-13	T	19-10-2016	IPR000626	Ubiquitin-like	GO:0005515
Locus_4485_Transcript_3/3_Confidence_0.000_Length_4312|1	ac1499f1e3fff69af2c02986c8d3891d	1306	SUPERFAMILY	SSF52540		1051	1297	1.38e-90	T	19-10-2016	IPR027417	P-loop containing nucleoside triphosphate hydrolase
Locus_4485_Transcript_3/3_Confidence_0.000_Length_4312|1	ac1499f1e3fff69af2c02986c8d3891d	1306	Gene3D	G3DSA:1.20.1560.10		724	1041	1.8e-51	T	19-10-2016
Locus_4485_Transcript_3/3_Confidence_0.000_Length_4312|1	ac1499f1e3fff69af2c02986c8d3891d	1306	Gene3D	G3DSA:1.20.1560.10		63	380	2.8e-52	T	19-10-2016
Locus_4485_Transcript_3/3_Confidence_0.000_Length_4312|1	ac1499f1e3fff69af2c02986c8d3891d	1306	SUPERFAMILY	SSF90123		720	1043	1.96e-59	T	19-10-2016	IPR011527	ABC transporter type 1, transmembrane domain	GO:0005524|GO:0006810|GO:0016021|GO:0042626|GO:0055085
Locus_4485_Transcript_3/3_Confidence_0.000_Length_4312|1	ac1499f1e3fff69af2c02986c8d3891d	1306	Gene3D	G3DSA:3.40.50.300		1058	1290	3.9e-88	T	19-10-2016	IPR027417	P-loop containing nucleoside triphosphate hydrolase
Locus_4485_Transcript_3/3_Confidence_0.000_Length_4312|1	ac1499f1e3fff69af2c02986c8d3891d	1306	Gene3D	G3DSA:3.40.50.300		399	631	7.1e-85	T	19-10-2016	IPR027417	P-loop containing nucleoside triphosphate hydrolase
Locus_4485_Transcript_3/3_Confidence_0.000_Length_4312|1	ac1499f1e3fff69af2c02986c8d3891d	1306	ProSiteProfiles	PS50893	ATP-binding cassette, ABC transporter-type domain profile.	1059	1296	24.81	T	19-10-2016	IPR003439	ABC transporter-like	GO:0005524|GO:0016887
Locus_4485_Transcript_3/3_Confidence_0.000_Length_4312|1	ac1499f1e3fff69af2c02986c8d3891d	1306	ProSiteProfiles	PS50929	ABC transporter integral membrane type-1 fused domain profile.	738	1024	46.413	T	19-10-2016	IPR011527	ABC transporter type 1, transmembrane domain	GO:0005524|GO:0006810|GO:0016021|GO:0042626|GO:0055085
Locus_4485_Transcript_3/3_Confidence_0.000_Length_4312|1	ac1499f1e3fff69af2c02986c8d3891d	1306	Pfam	PF00664	ABC transporter transmembrane region	738	1011	1.8e-47	T	19-10-2016	IPR011527	ABC transporter type 1, transmembrane domain	GO:0005524|GO:0006810|GO:0016021|GO:0042626|GO:0055085
Locus_4485_Transcript_3/3_Confidence_0.000_Length_4312|1	ac1499f1e3fff69af2c02986c8d3891d	1306	Pfam	PF00664	ABC transporter transmembrane region	76	352	4.2e-55	T	19-10-2016	IPR011527	ABC transporter type 1, transmembrane domain	GO:0005524|GO:0006810|GO:0016021|GO:0042626|GO:0055085
Locus_4485_Transcript_3/3_Confidence_0.000_Length_4312|1	ac1499f1e3fff69af2c02986c8d3891d	1306	ProSiteProfiles	PS50929	ABC transporter integral membrane type-1 fused domain profile.	77	364	45.096	T	19-10-2016	IPR011527	ABC transporter type 1, transmembrane domain	GO:0005524|GO:0006810|GO:0016021|GO:0042626|GO:0055085
Locus_4485_Transcript_3/3_Confidence_0.000_Length_4312|1	ac1499f1e3fff69af2c02986c8d3891d	1306	ProSitePatterns	PS00211	ABC transporters family signature.	1199	1213	-	T	19-10-2016	IPR017871	ABC transporter, conserved site	GO:0005524|GO:0016887
Locus_4485_Transcript_3/3_Confidence_0.000_Length_4312|1	ac1499f1e3fff69af2c02986c8d3891d	1306	SUPERFAMILY	SSF52540		392	637	9.86e-87	T	19-10-2016	IPR027417	P-loop containing nucleoside triphosphate hydrolase
Locus_4485_Transcript_3/3_Confidence_0.000_Length_4312|1	ac1499f1e3fff69af2c02986c8d3891d	1306	SUPERFAMILY	SSF90123		63	383	8.24e-55	T	19-10-2016	IPR011527	ABC transporter type 1, transmembrane domain	GO:0005524|GO:0006810|GO:0016021|GO:0042626|GO:0055085
Locus_4485_Transcript_3/3_Confidence_0.000_Length_4312|1	ac1499f1e3fff69af2c02986c8d3891d	1306	ProSitePatterns	PS00211	ABC transporters family signature.	538	552	-	T	19-10-2016	IPR017871	ABC transporter, conserved site	GO:0005524|GO:0016887
Locus_4485_Transcript_3/3_Confidence_0.000_Length_4312|1	ac1499f1e3fff69af2c02986c8d3891d	1306	SMART	SM00382	ATPases associated with a variety of cellular activities	426	598	2.9e-14	T	19-10-2016	IPR003593	AAA+ ATPase domain
Locus_4485_Transcript_3/3_Confidence_0.000_Length_4312|1	ac1499f1e3fff69af2c02986c8d3891d	1306	SMART	SM00382	ATPases associated with a variety of cellular activities	1086	1280	8.2e-17	T	19-10-2016	IPR003593	AAA+ ATPase domain
Locus_4485_Transcript_3/3_Confidence_0.000_Length_4312|1	ac1499f1e3fff69af2c02986c8d3891d	1306	ProSiteProfiles	PS50893	ATP-binding cassette, ABC transporter-type domain profile.	399	635	25.137	T	19-10-2016	IPR003439	ABC transporter-like	GO:0005524|GO:0016887
Locus_4485_Transcript_3/3_Confidence_0.000_Length_4312|1	ac1499f1e3fff69af2c02986c8d3891d	1306	Pfam	PF00005	ABC transporter	418	566	5.1e-34	T	19-10-2016	IPR003439	ABC transporter-like	GO:0005524|GO:0016887
Locus_4485_Transcript_3/3_Confidence_0.000_Length_4312|1	ac1499f1e3fff69af2c02986c8d3891d	1306	Pfam	PF00005	ABC transporter	1077	1227	4.8e-36	T	19-10-2016	IPR003439	ABC transporter-like	GO:0005524|GO:0016887
Locus_4846_Transcript_5/9_Confidence_0.615_Length_1716|3	87dbd201a882679ddcc4601ffc6fc049	172	SUPERFAMILY	SSF57850		124	164	1.47e-05	T	19-10-2016
Locus_4846_Transcript_5/9_Confidence_0.615_Length_1716|3	87dbd201a882679ddcc4601ffc6fc049	172	Pfam	PF13920	Zinc finger, C3HC4 type (RING finger)	124	162	5.9e-10	T	19-10-2016
Locus_4846_Transcript_5/9_Confidence_0.615_Length_1716|3	87dbd201a882679ddcc4601ffc6fc049	172	Gene3D	G3DSA:3.30.40.10		118	164	1.3e-06	T	19-10-2016	IPR013083	Zinc finger, RING/FYVE/PHD-type
Locus_4846_Transcript_5/9_Confidence_0.615_Length_1716|3	87dbd201a882679ddcc4601ffc6fc049	172	ProSiteProfiles	PS50089	Zinc finger RING-type profile.	125	160	9.863	T	19-10-2016	IPR001841	Zinc finger, RING-type	GO:0005515|GO:0008270
Locus_4846_Transcript_5/9_Confidence_0.615_Length_1716|3	87dbd201a882679ddcc4601ffc6fc049	172	PIRSF	PIRSF036836		1	172	2.7e-66	T	19-10-2016	IPR017066	E3 ubiquitin-protein ligase BOI	GO:0004842|GO:0005634|GO:0016567|GO:0031347
Locus_4846_Transcript_5/9_Confidence_0.615_Length_1716|3	87dbd201a882679ddcc4601ffc6fc049	172	Coils	Coil		21	87	-	T	19-10-2016
Locus_4463_Transcript_2/5_Confidence_0.500_Length_4193|1	e15941a5c2406d88f94703b59fece1a3	307	Pfam	PF14716	Helix-hairpin-helix domain	202	267	6.6e-15	T	19-10-2016
Locus_4463_Transcript_2/5_Confidence_0.500_Length_4193|1	e15941a5c2406d88f94703b59fece1a3	307	ProSiteProfiles	PS50172	BRCT domain profile.	23	117	15.398	T	19-10-2016	IPR001357	BRCT domain
Locus_4463_Transcript_2/5_Confidence_0.500_Length_4193|1	e15941a5c2406d88f94703b59fece1a3	307	Gene3D	G3DSA:3.40.50.10190		32	118	1.5e-08	T	19-10-2016	IPR001357	BRCT domain
Locus_4463_Transcript_2/5_Confidence_0.500_Length_4193|1	e15941a5c2406d88f94703b59fece1a3	307	SUPERFAMILY	SSF47802		197	277	1.07e-20	T	19-10-2016	IPR010996	DNA polymerase beta-like, N-terminal domain
Locus_4463_Transcript_2/5_Confidence_0.500_Length_4193|1	e15941a5c2406d88f94703b59fece1a3	307	SUPERFAMILY	SSF52113		19	118	2.75e-13	T	19-10-2016	IPR001357	BRCT domain
Locus_4463_Transcript_2/5_Confidence_0.500_Length_4193|1	e15941a5c2406d88f94703b59fece1a3	307	Gene3D	G3DSA:1.10.150.110		196	280	1.9e-30	T	19-10-2016	IPR027421	DNA polymerase family X lyase domain
Locus_4463_Transcript_2/5_Confidence_0.500_Length_4193|1	e15941a5c2406d88f94703b59fece1a3	307	Pfam	PF00533	BRCA1 C Terminus (BRCT) domain	28	104	0.00012	T	19-10-2016	IPR001357	BRCT domain
Locus_4876_Transcript_5/14_Confidence_0.583_Length_4417|3	7016f6eaa864489aa36fafbaa67c4b41	232	Coils	Coil		185	206	-	T	19-10-2016
Locus_4876_Transcript_5/14_Confidence_0.583_Length_4417|3	7016f6eaa864489aa36fafbaa67c4b41	232	Coils	Coil		78	106	-	T	19-10-2016
Locus_4876_Transcript_5/14_Confidence_0.583_Length_4417|3	7016f6eaa864489aa36fafbaa67c4b41	232	Coils	Coil		42	63	-	T	19-10-2016
Locus_4876_Transcript_5/14_Confidence_0.583_Length_4417|3	7016f6eaa864489aa36fafbaa67c4b41	232	Coils	Coil		126	161	-	T	19-10-2016
Locus_4876_Transcript_5/14_Confidence_0.583_Length_4417|3	7016f6eaa864489aa36fafbaa67c4b41	232	Coils	Coil		3	35	-	T	19-10-2016
Locus_4709_Transcript_7/18_Confidence_0.577_Length_4099|3	158c47fc45eb9e86c15ac5f9e705f539	397	ProSitePatterns	PS00107	Protein kinases ATP-binding region signature.	299	321	-	T	19-10-2016	IPR017441	Protein kinase, ATP binding site	GO:0005524
Locus_4709_Transcript_7/18_Confidence_0.577_Length_4099|3	158c47fc45eb9e86c15ac5f9e705f539	397	Pfam	PF13855	Leucine rich repeat	97	156	3.1e-10	T	19-10-2016	IPR001611	Leucine-rich repeat	GO:0005515
Locus_4709_Transcript_7/18_Confidence_0.577_Length_4099|3	158c47fc45eb9e86c15ac5f9e705f539	397	ProSiteProfiles	PS50011	Protein kinase domain profile.	293	397	11.552	T	19-10-2016	IPR000719	Protein kinase domain	GO:0004672|GO:0005524|GO:0006468
Locus_4709_Transcript_7/18_Confidence_0.577_Length_4099|3	158c47fc45eb9e86c15ac5f9e705f539	397	Pfam	PF07714	Protein tyrosine kinase	296	377	1.1e-12	T	19-10-2016	IPR001245	Serine-threonine/tyrosine-protein kinase catalytic domain	GO:0004672|GO:0006468
Locus_4709_Transcript_7/18_Confidence_0.577_Length_4099|3	158c47fc45eb9e86c15ac5f9e705f539	397	SUPERFAMILY	SSF56112		274	386	6.6e-24	T	19-10-2016	IPR011009	Protein kinase-like domain
Locus_4709_Transcript_7/18_Confidence_0.577_Length_4099|3	158c47fc45eb9e86c15ac5f9e705f539	397	Gene3D	G3DSA:3.30.200.20		301	371	6.6e-23	T	19-10-2016
Locus_4709_Transcript_7/18_Confidence_0.577_Length_4099|3	158c47fc45eb9e86c15ac5f9e705f539	397	Gene3D	G3DSA:2.60.120.200		214	300	1.4e-15	T	19-10-2016	IPR013320	Concanavalin A-like lectin/glucanase domain
Locus_4709_Transcript_7/18_Confidence_0.577_Length_4099|3	158c47fc45eb9e86c15ac5f9e705f539	397	SUPERFAMILY	SSF52058		33	201	9.35e-38	T	19-10-2016
Locus_4709_Transcript_7/18_Confidence_0.577_Length_4099|3	158c47fc45eb9e86c15ac5f9e705f539	397	Pfam	PF08263	Leucine rich repeat N-terminal domain	33	69	1.4e-09	T	19-10-2016	IPR013210	Leucine-rich repeat-containing N-terminal, type 2
Locus_4709_Transcript_7/18_Confidence_0.577_Length_4099|3	158c47fc45eb9e86c15ac5f9e705f539	397	Gene3D	G3DSA:3.80.10.10		34	210	8.7e-43	T	19-10-2016
Locus_4486_Transcript_1/2_Confidence_0.500_Length_1249|1	ee68a598a47589a471b1cc9009860684	112	ProSiteProfiles	PS50405	Soluble glutathione S-transferase C-terminal domain profile.	1	111	15.787	T	19-10-2016	IPR010987	Glutathione S-transferase, C-terminal-like
Locus_4486_Transcript_1/2_Confidence_0.500_Length_1249|1	ee68a598a47589a471b1cc9009860684	112	Gene3D	G3DSA:1.20.1050.10		2	111	1.4e-40	T	19-10-2016	IPR010987	Glutathione S-transferase, C-terminal-like
Locus_4486_Transcript_1/2_Confidence_0.500_Length_1249|1	ee68a598a47589a471b1cc9009860684	112	Pfam	PF00043	Glutathione S-transferase, C-terminal domain	10	86	6.8e-10	T	19-10-2016	IPR004046	Glutathione S-transferase, C-terminal
Locus_4486_Transcript_1/2_Confidence_0.500_Length_1249|1	ee68a598a47589a471b1cc9009860684	112	SUPERFAMILY	SSF47616		6	110	1.64e-28	T	19-10-2016	IPR010987	Glutathione S-transferase, C-terminal-like
Locus_4794_Transcript_5/8_Confidence_0.500_Length_2723|1	761aa12c6424db9128af1912ecca7264	428	Pfam	PF03790	KNOX1 domain	204	247	4.6e-18	T	19-10-2016	IPR005540	KNOX1	GO:0003677|GO:0005634
Locus_4794_Transcript_5/8_Confidence_0.500_Length_2723|1	761aa12c6424db9128af1912ecca7264	428	Pfam	PF03789	ELK domain	372	393	6.2e-05	T	19-10-2016	IPR005539	ELK	GO:0003677|GO:0005634
Locus_4794_Transcript_5/8_Confidence_0.500_Length_2723|1	761aa12c6424db9128af1912ecca7264	428	Pfam	PF03791	KNOX2 domain	262	315	1.3e-21	T	19-10-2016	IPR005541	KNOX2	GO:0003677|GO:0005634
Locus_4794_Transcript_5/8_Confidence_0.500_Length_2723|1	761aa12c6424db9128af1912ecca7264	428	ProSiteProfiles	PS51213	ELK domain profile.	372	392	9.289	T	19-10-2016	IPR005539	ELK	GO:0003677|GO:0005634
Locus_4794_Transcript_5/8_Confidence_0.500_Length_2723|1	761aa12c6424db9128af1912ecca7264	428	Gene3D	G3DSA:1.10.10.60		399	423	1.8e-05	T	19-10-2016	IPR009057	Homeodomain-like	GO:0003677
Locus_4863_Transcript_2/2_Confidence_0.000_Length_3338|2	810abdd4181d6e7e3430fbecfd648ed0	512	SUPERFAMILY	SSF48371		70	501	1.34e-73	T	19-10-2016	IPR016024	Armadillo-type fold	GO:0005488
Locus_4863_Transcript_2/2_Confidence_0.000_Length_3338|2	810abdd4181d6e7e3430fbecfd648ed0	512	Pfam	PF01602	Adaptin N terminal region	73	503	1.8e-108	T	19-10-2016	IPR002553	Clathrin/coatomer adaptor, adaptin-like, N-terminal	GO:0006886|GO:0016192|GO:0030117
Locus_4863_Transcript_2/2_Confidence_0.000_Length_3338|2	810abdd4181d6e7e3430fbecfd648ed0	512	Gene3D	G3DSA:1.25.10.10		74	501	1.3e-93	T	19-10-2016	IPR011989	Armadillo-like helical
Locus_4636_Transcript_1/1_Confidence_0.500_Length_1249|1	25861dbec7dd146d40c4966589cb5e84	277	SUPERFAMILY	SSF52540		17	255	2.17e-69	T	19-10-2016	IPR027417	P-loop containing nucleoside triphosphate hydrolase
Locus_4636_Transcript_1/1_Confidence_0.500_Length_1249|1	25861dbec7dd146d40c4966589cb5e84	277	ProSiteProfiles	PS50893	ATP-binding cassette, ABC transporter-type domain profile.	27	259	16.8	T	19-10-2016	IPR003439	ABC transporter-like	GO:0005524|GO:0016887
Locus_4636_Transcript_1/1_Confidence_0.500_Length_1249|1	25861dbec7dd146d40c4966589cb5e84	277	Gene3D	G3DSA:3.40.50.300		26	267	1.1e-67	T	19-10-2016	IPR027417	P-loop containing nucleoside triphosphate hydrolase
Locus_4636_Transcript_1/1_Confidence_0.500_Length_1249|1	25861dbec7dd146d40c4966589cb5e84	277	Pfam	PF00005	ABC transporter	42	190	1.3e-30	T	19-10-2016	IPR003439	ABC transporter-like	GO:0005524|GO:0016887
Locus_4636_Transcript_1/1_Confidence_0.500_Length_1249|1	25861dbec7dd146d40c4966589cb5e84	277	SMART	SM00382	ATPases associated with a variety of cellular activities	51	236	3.9e-14	T	19-10-2016	IPR003593	AAA+ ATPase domain
Locus_4644_Transcript_1/2_Confidence_0.333_Length_2286|1	728a38ef87c931339318d4db6b2f3be6	595	Gene3D	G3DSA:1.10.601.10		223	315	4.2e-40	T	19-10-2016
Locus_4644_Transcript_1/2_Confidence_0.333_Length_2286|1	728a38ef87c931339318d4db6b2f3be6	595	Gene3D	G3DSA:1.10.601.10		353	430	4.2e-40	T	19-10-2016
Locus_4644_Transcript_1/2_Confidence_0.333_Length_2286|1	728a38ef87c931339318d4db6b2f3be6	595	Pfam	PF04545	Sigma-70, region 4	529	582	5.2e-21	T	19-10-2016	IPR007630	RNA polymerase sigma-70 region 4	GO:0003677|GO:0003700|GO:0006352|GO:0006355|GO:0016987
Locus_4644_Transcript_1/2_Confidence_0.333_Length_2286|1	728a38ef87c931339318d4db6b2f3be6	595	Pfam	PF00140	Sigma-70 factor, region 1.2	282	318	0.00014	T	19-10-2016	IPR009042	RNA polymerase sigma-70 region 1.2	GO:0003677|GO:0003700|GO:0006352|GO:0006355|GO:0016987
Locus_4644_Transcript_1/2_Confidence_0.333_Length_2286|1	728a38ef87c931339318d4db6b2f3be6	595	Gene3D	G3DSA:1.10.10.10		431	477	2.1e-12	T	19-10-2016	IPR011991	Winged helix-turn-helix DNA-binding domain
Locus_4644_Transcript_1/2_Confidence_0.333_Length_2286|1	728a38ef87c931339318d4db6b2f3be6	595	ProSitePatterns	PS00716	Sigma-70 factors family signature 2.	554	580	-	T	19-10-2016	IPR000943	RNA polymerase sigma-70	GO:0003677|GO:0003700|GO:0006352|GO:0006355|GO:0016987
Locus_4644_Transcript_1/2_Confidence_0.333_Length_2286|1	728a38ef87c931339318d4db6b2f3be6	595	SUPERFAMILY	SSF88659		429	480	1.92e-11	T	19-10-2016	IPR013324	RNA polymerase sigma factor, region 3/4	GO:0003677|GO:0003700|GO:0006352|GO:0006355|GO:0016987
Locus_4644_Transcript_1/2_Confidence_0.333_Length_2286|1	728a38ef87c931339318d4db6b2f3be6	595	SUPERFAMILY	SSF88946		282	431	4.55e-45	T	19-10-2016	IPR013325	RNA polymerase sigma factor, region 2	GO:0003677|GO:0003700|GO:0006352|GO:0006355|GO:0016987
Locus_4644_Transcript_1/2_Confidence_0.333_Length_2286|1	728a38ef87c931339318d4db6b2f3be6	595	PRINTS	PR00046	Major sigma-70 factor signature	385	398	7.2e-23	T	19-10-2016	IPR000943	RNA polymerase sigma-70	GO:0003677|GO:0003700|GO:0006352|GO:0006355|GO:0016987
Locus_4644_Transcript_1/2_Confidence_0.333_Length_2286|1	728a38ef87c931339318d4db6b2f3be6	595	PRINTS	PR00046	Major sigma-70 factor signature	569	580	7.2e-23	T	19-10-2016	IPR000943	RNA polymerase sigma-70	GO:0003677|GO:0003700|GO:0006352|GO:0006355|GO:0016987
Locus_4644_Transcript_1/2_Confidence_0.333_Length_2286|1	728a38ef87c931339318d4db6b2f3be6	595	PRINTS	PR00046	Major sigma-70 factor signature	533	545	7.2e-23	T	19-10-2016	IPR000943	RNA polymerase sigma-70	GO:0003677|GO:0003700|GO:0006352|GO:0006355|GO:0016987
Locus_4644_Transcript_1/2_Confidence_0.333_Length_2286|1	728a38ef87c931339318d4db6b2f3be6	595	PRINTS	PR00046	Major sigma-70 factor signature	554	569	7.2e-23	T	19-10-2016	IPR000943	RNA polymerase sigma-70	GO:0003677|GO:0003700|GO:0006352|GO:0006355|GO:0016987
Locus_4644_Transcript_1/2_Confidence_0.333_Length_2286|1	728a38ef87c931339318d4db6b2f3be6	595	PRINTS	PR00046	Major sigma-70 factor signature	409	417	7.2e-23	T	19-10-2016	IPR000943	RNA polymerase sigma-70	GO:0003677|GO:0003700|GO:0006352|GO:0006355|GO:0016987
Locus_4644_Transcript_1/2_Confidence_0.333_Length_2286|1	728a38ef87c931339318d4db6b2f3be6	595	Pfam	PF04542	Sigma-70 region 2	361	431	1.3e-18	T	19-10-2016	IPR007627	RNA polymerase sigma-70 region 2	GO:0003677|GO:0003700|GO:0006352|GO:0006355|GO:0016987
Locus_4644_Transcript_1/2_Confidence_0.333_Length_2286|1	728a38ef87c931339318d4db6b2f3be6	595	SUPERFAMILY	SSF88659		493	592	1.7e-24	T	19-10-2016	IPR013324	RNA polymerase sigma factor, region 3/4	GO:0003677|GO:0003700|GO:0006352|GO:0006355|GO:0016987
Locus_4644_Transcript_1/2_Confidence_0.333_Length_2286|1	728a38ef87c931339318d4db6b2f3be6	595	PIRSF	PIRSF000767		16	595	2.1e-186	T	19-10-2016	IPR016262	RNA polymerase sigma factor, SigB/C/D/F, plastid
Locus_4644_Transcript_1/2_Confidence_0.333_Length_2286|1	728a38ef87c931339318d4db6b2f3be6	595	Pfam	PF04539	Sigma-70 region 3	440	516	1.8e-16	T	19-10-2016	IPR007624	RNA polymerase sigma-70 region 3	GO:0003677|GO:0003700|GO:0006352|GO:0006355|GO:0016987
Locus_4644_Transcript_1/2_Confidence_0.333_Length_2286|1	728a38ef87c931339318d4db6b2f3be6	595	TIGRFAM	TIGR02937	sigma70-ECF: RNA polymerase sigma factor, sigma-70 family	359	583	5.5e-33	T	19-10-2016	IPR014284	RNA polymerase sigma-70 like domain	GO:0003677|GO:0003700|GO:0006352|GO:0006355|GO:0016987
Locus_4644_Transcript_1/2_Confidence_0.333_Length_2286|1	728a38ef87c931339318d4db6b2f3be6	595	Gene3D	G3DSA:1.10.10.10		524	593	1.8e-27	T	19-10-2016	IPR011991	Winged helix-turn-helix DNA-binding domain
Locus_4830_Transcript_2/3_Confidence_0.625_Length_1503|2	ad817845034fc43f0c79efb88dbdd1ab	331	PRINTS	PR00463	E-class P450 group I signature	79	98	2.3e-07	T	19-10-2016	IPR002401	Cytochrome P450, E-class, group I	GO:0005506|GO:0016705|GO:0020037|GO:0055114
Locus_4830_Transcript_2/3_Confidence_0.625_Length_1503|2	ad817845034fc43f0c79efb88dbdd1ab	331	PRINTS	PR00463	E-class P450 group I signature	103	124	2.3e-07	T	19-10-2016	IPR002401	Cytochrome P450, E-class, group I	GO:0005506|GO:0016705|GO:0020037|GO:0055114
Locus_4830_Transcript_2/3_Confidence_0.625_Length_1503|2	ad817845034fc43f0c79efb88dbdd1ab	331	PRINTS	PR00463	E-class P450 group I signature	194	212	2.3e-07	T	19-10-2016	IPR002401	Cytochrome P450, E-class, group I	GO:0005506|GO:0016705|GO:0020037|GO:0055114
Locus_4830_Transcript_2/3_Confidence_0.625_Length_1503|2	ad817845034fc43f0c79efb88dbdd1ab	331	Gene3D	G3DSA:1.10.630.10		43	316	7.9e-56	T	19-10-2016	IPR001128	Cytochrome P450	GO:0005506|GO:0016705|GO:0020037|GO:0055114
Locus_4830_Transcript_2/3_Confidence_0.625_Length_1503|2	ad817845034fc43f0c79efb88dbdd1ab	331	Pfam	PF00067	Cytochrome P450	52	315	1.2e-35	T	19-10-2016	IPR001128	Cytochrome P450	GO:0005506|GO:0016705|GO:0020037|GO:0055114
Locus_4830_Transcript_2/3_Confidence_0.625_Length_1503|2	ad817845034fc43f0c79efb88dbdd1ab	331	SUPERFAMILY	SSF48264		49	316	1.7e-51	T	19-10-2016	IPR001128	Cytochrome P450	GO:0005506|GO:0016705|GO:0020037|GO:0055114
Locus_4727_Transcript_3/4_Confidence_0.444_Length_1669|2	05580b81977681a35d21f0e2cae36926	222	Gene3D	G3DSA:3.30.1370.10		132	206	6e-07	T	19-10-2016	IPR004088	K Homology domain, type 1	GO:0003723
Locus_4727_Transcript_3/4_Confidence_0.444_Length_1669|2	05580b81977681a35d21f0e2cae36926	222	SUPERFAMILY	SSF54791		132	210	1.04e-14	T	19-10-2016	IPR004088	K Homology domain, type 1	GO:0003723
Locus_4713_Transcript_2/6_Confidence_0.455_Length_2593|1	fa732a0c5229ab2337d4727da50689ec	187	SUPERFAMILY	SSF49764		57	187	4.45e-43	T	19-10-2016	IPR008978	HSP20-like chaperone
Locus_4713_Transcript_2/6_Confidence_0.455_Length_2593|1	fa732a0c5229ab2337d4727da50689ec	187	Pfam	PF00011	Hsp20/alpha crystallin family	83	186	2.6e-32	T	19-10-2016	IPR002068	Alpha crystallin/Hsp20 domain
Locus_4713_Transcript_2/6_Confidence_0.455_Length_2593|1	fa732a0c5229ab2337d4727da50689ec	187	ProSiteProfiles	PS01031	Heat shock hsp20 proteins family profile.	83	172	25.055	T	19-10-2016	IPR002068	Alpha crystallin/Hsp20 domain
Locus_4713_Transcript_2/6_Confidence_0.455_Length_2593|1	fa732a0c5229ab2337d4727da50689ec	187	Gene3D	G3DSA:2.60.40.790		53	186	3.1e-51	T	19-10-2016	IPR008978	HSP20-like chaperone
Locus_4455_Transcript_3/6_Confidence_0.714_Length_4678|3	df2c63bb16e4f8ab43d081ac91d7b364	379	SUPERFAMILY	SSF103506		51	365	9.29e-62	T	19-10-2016	IPR023395	Mitochondrial carrier domain
Locus_4455_Transcript_3/6_Confidence_0.714_Length_4678|3	df2c63bb16e4f8ab43d081ac91d7b364	379	ProSiteProfiles	PS50920	Solute carrier (Solcar) repeat profile.	151	249	19.295	T	19-10-2016	IPR018108	Mitochondrial substrate/solute carrier
Locus_4455_Transcript_3/6_Confidence_0.714_Length_4678|3	df2c63bb16e4f8ab43d081ac91d7b364	379	ProSiteProfiles	PS50920	Solute carrier (Solcar) repeat profile.	54	136	14.833	T	19-10-2016	IPR018108	Mitochondrial substrate/solute carrier
Locus_4455_Transcript_3/6_Confidence_0.714_Length_4678|3	df2c63bb16e4f8ab43d081ac91d7b364	379	ProSiteProfiles	PS50920	Solute carrier (Solcar) repeat profile.	278	368	21.376	T	19-10-2016	IPR018108	Mitochondrial substrate/solute carrier
Locus_4455_Transcript_3/6_Confidence_0.714_Length_4678|3	df2c63bb16e4f8ab43d081ac91d7b364	379	Pfam	PF00153	Mitochondrial carrier protein	154	250	3.6e-19	T	19-10-2016	IPR018108	Mitochondrial substrate/solute carrier
Locus_4455_Transcript_3/6_Confidence_0.714_Length_4678|3	df2c63bb16e4f8ab43d081ac91d7b364	379	Pfam	PF00153	Mitochondrial carrier protein	67	135	1.5e-13	T	19-10-2016	IPR018108	Mitochondrial substrate/solute carrier
Locus_4455_Transcript_3/6_Confidence_0.714_Length_4678|3	df2c63bb16e4f8ab43d081ac91d7b364	379	Pfam	PF00153	Mitochondrial carrier protein	279	372	1.7e-19	T	19-10-2016	IPR018108	Mitochondrial substrate/solute carrier
Locus_4455_Transcript_3/6_Confidence_0.714_Length_4678|3	df2c63bb16e4f8ab43d081ac91d7b364	379	PRINTS	PR00926	Mitochondrial carrier protein signature	109	127	3.15e-07	T	19-10-2016	IPR002067	Mitochondrial carrier protein	GO:0055085
Locus_4455_Transcript_3/6_Confidence_0.714_Length_4678|3	df2c63bb16e4f8ab43d081ac91d7b364	379	PRINTS	PR00926	Mitochondrial carrier protein signature	68	86	3.15e-07	T	19-10-2016	IPR002067	Mitochondrial carrier protein	GO:0055085
Locus_4455_Transcript_3/6_Confidence_0.714_Length_4678|3	df2c63bb16e4f8ab43d081ac91d7b364	379	PRINTS	PR00926	Mitochondrial carrier protein signature	160	182	3.15e-07	T	19-10-2016	IPR002067	Mitochondrial carrier protein	GO:0055085
Locus_4455_Transcript_3/6_Confidence_0.714_Length_4678|3	df2c63bb16e4f8ab43d081ac91d7b364	379	Gene3D	G3DSA:1.50.40.10		54	368	6.9e-65	T	19-10-2016	IPR023395	Mitochondrial carrier domain
Locus_4832_Transcript_2/6_Confidence_0.588_Length_1810|2	b2ace8b3c618461c32f2d2844cbc7486	274	Gene3D	G3DSA:1.20.1250.20		118	265	1.3e-06	T	19-10-2016
Locus_4832_Transcript_2/6_Confidence_0.588_Length_1810|2	b2ace8b3c618461c32f2d2844cbc7486	274	SUPERFAMILY	SSF103473		30	264	2.49e-13	T	19-10-2016	IPR020846	Major facilitator superfamily domain
Locus_4832_Transcript_2/6_Confidence_0.588_Length_1810|2	b2ace8b3c618461c32f2d2844cbc7486	274	Pfam	PF00854	POT family	16	204	1.1e-35	T	19-10-2016	IPR000109	Proton-dependent oligopeptide transporter family	GO:0005215|GO:0006810|GO:0016020
Locus_4476_Transcript_4/4_Confidence_0.000_Length_1829|2	64cf954c8d625afbe16c6b76c1f2ebda	267	PRINTS	PR00406	Cytochrome B5 reductase signature	45	56	3.1e-22	T	19-10-2016	IPR001834	NADH:cytochrome b5 reductase (CBR)	GO:0016491|GO:0055114
Locus_4476_Transcript_4/4_Confidence_0.000_Length_1829|2	64cf954c8d625afbe16c6b76c1f2ebda	267	PRINTS	PR00406	Cytochrome B5 reductase signature	224	232	3.1e-22	T	19-10-2016	IPR001834	NADH:cytochrome b5 reductase (CBR)	GO:0016491|GO:0055114
Locus_4476_Transcript_4/4_Confidence_0.000_Length_1829|2	64cf954c8d625afbe16c6b76c1f2ebda	267	PRINTS	PR00406	Cytochrome B5 reductase signature	108	122	3.1e-22	T	19-10-2016	IPR001834	NADH:cytochrome b5 reductase (CBR)	GO:0016491|GO:0055114
Locus_4476_Transcript_4/4_Confidence_0.000_Length_1829|2	64cf954c8d625afbe16c6b76c1f2ebda	267	PRINTS	PR00406	Cytochrome B5 reductase signature	131	150	3.1e-22	T	19-10-2016	IPR001834	NADH:cytochrome b5 reductase (CBR)	GO:0016491|GO:0055114
Locus_4476_Transcript_4/4_Confidence_0.000_Length_1829|2	64cf954c8d625afbe16c6b76c1f2ebda	267	PRINTS	PR00406	Cytochrome B5 reductase signature	169	180	3.1e-22	T	19-10-2016	IPR001834	NADH:cytochrome b5 reductase (CBR)	GO:0016491|GO:0055114
Locus_4476_Transcript_4/4_Confidence_0.000_Length_1829|2	64cf954c8d625afbe16c6b76c1f2ebda	267	Gene3D	G3DSA:2.40.30.10		10	110	4.4e-33	T	19-10-2016
Locus_4476_Transcript_4/4_Confidence_0.000_Length_1829|2	64cf954c8d625afbe16c6b76c1f2ebda	267	SUPERFAMILY	SSF52343		109	266	2.49e-37	T	19-10-2016
Locus_4476_Transcript_4/4_Confidence_0.000_Length_1829|2	64cf954c8d625afbe16c6b76c1f2ebda	267	Pfam	PF00970	Oxidoreductase FAD-binding domain	20	122	1.6e-22	T	19-10-2016	IPR008333	Oxidoreductase, FAD-binding domain
Locus_4476_Transcript_4/4_Confidence_0.000_Length_1829|2	64cf954c8d625afbe16c6b76c1f2ebda	267	SUPERFAMILY	SSF63380		11	125	4.48e-28	T	19-10-2016	IPR017938	Riboflavin synthase-like beta-barrel	GO:0016491|GO:0055114
Locus_4476_Transcript_4/4_Confidence_0.000_Length_1829|2	64cf954c8d625afbe16c6b76c1f2ebda	267	PRINTS	PR00371	Flavoprotein pyridine nucleotide cytochrome reductase signature	72	79	2.5e-06	T	19-10-2016	IPR001709	Flavoprotein pyridine nucleotide cytochrome reductase	GO:0016491|GO:0055114
Locus_4476_Transcript_4/4_Confidence_0.000_Length_1829|2	64cf954c8d625afbe16c6b76c1f2ebda	267	PRINTS	PR00371	Flavoprotein pyridine nucleotide cytochrome reductase signature	131	150	2.5e-06	T	19-10-2016	IPR001709	Flavoprotein pyridine nucleotide cytochrome reductase	GO:0016491|GO:0055114
Locus_4476_Transcript_4/4_Confidence_0.000_Length_1829|2	64cf954c8d625afbe16c6b76c1f2ebda	267	PRINTS	PR00371	Flavoprotein pyridine nucleotide cytochrome reductase signature	169	180	2.5e-06	T	19-10-2016	IPR001709	Flavoprotein pyridine nucleotide cytochrome reductase	GO:0016491|GO:0055114
Locus_4476_Transcript_4/4_Confidence_0.000_Length_1829|2	64cf954c8d625afbe16c6b76c1f2ebda	267	PRINTS	PR00371	Flavoprotein pyridine nucleotide cytochrome reductase signature	224	232	2.5e-06	T	19-10-2016	IPR001709	Flavoprotein pyridine nucleotide cytochrome reductase	GO:0016491|GO:0055114
Locus_4476_Transcript_4/4_Confidence_0.000_Length_1829|2	64cf954c8d625afbe16c6b76c1f2ebda	267	Pfam	PF00175	Oxidoreductase NAD-binding domain	132	238	1e-28	T	19-10-2016	IPR001433	Oxidoreductase FAD/NAD(P)-binding	GO:0016491|GO:0055114
Locus_4476_Transcript_4/4_Confidence_0.000_Length_1829|2	64cf954c8d625afbe16c6b76c1f2ebda	267	ProSiteProfiles	PS51384	Ferredoxin reductase-type FAD binding domain profile.	15	123	14.07	T	19-10-2016	IPR017927	Ferredoxin reductase-type FAD-binding domain	GO:0016491|GO:0055114
Locus_4476_Transcript_4/4_Confidence_0.000_Length_1829|2	64cf954c8d625afbe16c6b76c1f2ebda	267	Gene3D	G3DSA:3.40.50.80		111	265	4.4e-50	T	19-10-2016
Locus_4495_Transcript_5/11_Confidence_0.520_Length_1911|3	33f133c4ea737e86fd32c3ae9ed8cda1	209	Gene3D	G3DSA:3.30.70.330		52	157	5.2e-25	T	19-10-2016	IPR012677	Nucleotide-binding alpha-beta plait domain	GO:0000166
Locus_4495_Transcript_5/11_Confidence_0.520_Length_1911|3	33f133c4ea737e86fd32c3ae9ed8cda1	209	SUPERFAMILY	SSF54928		52	172	4.3e-28	T	19-10-2016
Locus_4495_Transcript_5/11_Confidence_0.520_Length_1911|3	33f133c4ea737e86fd32c3ae9ed8cda1	209	Pfam	PF00076	RNA recognition motif. (a.k.a. RRM, RBD, or RNP domain)	67	136	1e-18	T	19-10-2016	IPR000504	RNA recognition motif domain	GO:0003676
Locus_4495_Transcript_5/11_Confidence_0.520_Length_1911|3	33f133c4ea737e86fd32c3ae9ed8cda1	209	SMART	SM00360	RNA recognition motif	66	139	3.9e-21	T	19-10-2016	IPR000504	RNA recognition motif domain	GO:0003676
Locus_4495_Transcript_5/11_Confidence_0.520_Length_1911|3	33f133c4ea737e86fd32c3ae9ed8cda1	209	ProSiteProfiles	PS50102	Eukaryotic RNA Recognition Motif (RRM) profile.	65	143	16.159	T	19-10-2016	IPR000504	RNA recognition motif domain	GO:0003676
Locus_4811_Transcript_8/11_Confidence_0.556_Length_4164|1	f107bb3d58d430916cb7c6062f6b085e	386	Gene3D	G3DSA:3.40.50.720		19	357	2.2e-39	T	19-10-2016	IPR016040	NAD(P)-binding domain
Locus_4811_Transcript_8/11_Confidence_0.556_Length_4164|1	f107bb3d58d430916cb7c6062f6b085e	386	SUPERFAMILY	SSF51735		331	362	3.38e-48	T	19-10-2016
Locus_4811_Transcript_8/11_Confidence_0.556_Length_4164|1	f107bb3d58d430916cb7c6062f6b085e	386	SUPERFAMILY	SSF51735		15	301	3.38e-48	T	19-10-2016
Locus_4811_Transcript_8/11_Confidence_0.556_Length_4164|1	f107bb3d58d430916cb7c6062f6b085e	386	Pfam	PF01073	3-beta hydroxysteroid dehydrogenase/isomerase family	21	293	2.3e-71	T	19-10-2016	IPR002225	3-beta hydroxysteroid dehydrogenase/isomerase	GO:0003854|GO:0006694|GO:0016616|GO:0055114
Locus_4714_Transcript_2/2_Confidence_0.200_Length_2037|3	58169e5c235076149a4c4953d966504d	500	TIGRFAM	TIGR00797	matE: MATE efflux family protein	54	451	2.1e-71	T	19-10-2016	IPR002528	Multi antimicrobial extrusion protein	GO:0006855|GO:0015238|GO:0015297|GO:0016020|GO:0055085
Locus_4714_Transcript_2/2_Confidence_0.200_Length_2037|3	58169e5c235076149a4c4953d966504d	500	Pfam	PF01554	MatE	54	214	1.5e-26	T	19-10-2016	IPR002528	Multi antimicrobial extrusion protein	GO:0006855|GO:0015238|GO:0015297|GO:0016020|GO:0055085
Locus_4714_Transcript_2/2_Confidence_0.200_Length_2037|3	58169e5c235076149a4c4953d966504d	500	Pfam	PF01554	MatE	275	434	4e-31	T	19-10-2016	IPR002528	Multi antimicrobial extrusion protein	GO:0006855|GO:0015238|GO:0015297|GO:0016020|GO:0055085
Locus_4626_Transcript_2/4_Confidence_0.500_Length_3339|2	498868c84fac0520f33e1ab0250c8dec	332	Gene3D	G3DSA:1.10.645.10		11	173	1.5e-28	T	19-10-2016	IPR029014	NiFe hydrogenase-like
Locus_4626_Transcript_2/4_Confidence_0.500_Length_3339|2	498868c84fac0520f33e1ab0250c8dec	332	Gene3D	G3DSA:1.10.645.10		175	303	2.7e-16	T	19-10-2016	IPR029014	NiFe hydrogenase-like
Locus_4626_Transcript_2/4_Confidence_0.500_Length_3339|2	498868c84fac0520f33e1ab0250c8dec	332	Pfam	PF00346	Respiratory-chain NADH dehydrogenase, 49 Kd subunit	62	332	8.7e-127	T	19-10-2016	IPR001135	NADH-quinone oxidoreductase, subunit D	GO:0016651|GO:0048038|GO:0051287|GO:0055114
Locus_4626_Transcript_2/4_Confidence_0.500_Length_3339|2	498868c84fac0520f33e1ab0250c8dec	332	SUPERFAMILY	SSF56762		10	332	4.84e-119	T	19-10-2016	IPR029014	NiFe hydrogenase-like
Locus_4626_Transcript_2/4_Confidence_0.500_Length_3339|2	498868c84fac0520f33e1ab0250c8dec	332	TIGRFAM	TIGR01962	NuoD: NADH dehydrogenase (quinone), D subunit	10	332	5.4e-147	T	19-10-2016	IPR022885	NAD(P)H-quinone oxidoreductase subunit D/H	GO:0016651|GO:0055114
Locus_4624_Transcript_2/4_Confidence_0.750_Length_4400|1	ea3f92a6f1670a1d6e4218a60f913867	946	SUPERFAMILY	SSF50998		779	915	1.06e-05	T	19-10-2016	IPR011047	Quinonprotein alcohol dehydrogenase-like superfamily
Locus_4624_Transcript_2/4_Confidence_0.750_Length_4400|1	ea3f92a6f1670a1d6e4218a60f913867	946	SUPERFAMILY	SSF50998		529	635	1.06e-05	T	19-10-2016	IPR011047	Quinonprotein alcohol dehydrogenase-like superfamily
Locus_4624_Transcript_2/4_Confidence_0.750_Length_4400|1	ea3f92a6f1670a1d6e4218a60f913867	946	Pfam	PF07774	Protein of unknown function (DUF1620)	805	941	6e-30	T	19-10-2016	IPR011678	Domain of unknown function DUF1620
Locus_4624_Transcript_2/4_Confidence_0.750_Length_4400|1	ea3f92a6f1670a1d6e4218a60f913867	946	SMART	SM00564	beta-propeller repeat	181	213	15	T	19-10-2016	IPR018391	Pyrrolo-quinoline quinone beta-propeller repeat
Locus_4624_Transcript_2/4_Confidence_0.750_Length_4400|1	ea3f92a6f1670a1d6e4218a60f913867	946	SMART	SM00564	beta-propeller repeat	525	556	26	T	19-10-2016	IPR018391	Pyrrolo-quinoline quinone beta-propeller repeat
Locus_4624_Transcript_2/4_Confidence_0.750_Length_4400|1	ea3f92a6f1670a1d6e4218a60f913867	946	SUPERFAMILY	SSF50998		74	300	1.57e-16	T	19-10-2016	IPR011047	Quinonprotein alcohol dehydrogenase-like superfamily
Locus_4624_Transcript_2/4_Confidence_0.750_Length_4400|1	ea3f92a6f1670a1d6e4218a60f913867	946	Pfam	PF13360	PQQ-like domain	75	299	2.6e-17	T	19-10-2016
Locus_4624_Transcript_2/4_Confidence_0.750_Length_4400|1	ea3f92a6f1670a1d6e4218a60f913867	946	Gene3D	G3DSA:2.140.10.10		97	299	4.5e-10	T	19-10-2016	IPR027295	Quinonprotein alcohol dehydrogenase-like domain
Locus_4600_Transcript_1/3_Confidence_0.500_Length_1580|2	b65ab53d72fe7baa464755167606dc80	287	TIGRFAM	TIGR01266	fum_ac_acetase: fumarylacetoacetase	8	284	6e-125	T	19-10-2016	IPR005959	Fumarylacetoacetase	GO:0004334|GO:0009072
Locus_4600_Transcript_1/3_Confidence_0.500_Length_1580|2	b65ab53d72fe7baa464755167606dc80	287	Pfam	PF09298	Fumarylacetoacetase N-terminal	21	125	5.4e-33	T	19-10-2016	IPR015377	Fumarylacetoacetase, N-terminal	GO:0004334|GO:0009072
Locus_4600_Transcript_1/3_Confidence_0.500_Length_1580|2	b65ab53d72fe7baa464755167606dc80	287	Gene3D	G3DSA:2.30.30.230		8	127	4.4e-40	T	19-10-2016	IPR015377	Fumarylacetoacetase, N-terminal	GO:0004334|GO:0009072
Locus_4600_Transcript_1/3_Confidence_0.500_Length_1580|2	b65ab53d72fe7baa464755167606dc80	287	SUPERFAMILY	SSF56529		128	286	1.96e-58	T	19-10-2016	IPR011234	Fumarylacetoacetase, C-terminal-related	GO:0003824|GO:0008152
Locus_4600_Transcript_1/3_Confidence_0.500_Length_1580|2	b65ab53d72fe7baa464755167606dc80	287	SUPERFAMILY	SSF63433		7	125	3.01e-38	T	19-10-2016	IPR015377	Fumarylacetoacetase, N-terminal	GO:0004334|GO:0009072
Locus_4600_Transcript_1/3_Confidence_0.500_Length_1580|2	b65ab53d72fe7baa464755167606dc80	287	Gene3D	G3DSA:3.90.850.10		128	286	8.7e-68	T	19-10-2016	IPR011234	Fumarylacetoacetase, C-terminal-related	GO:0003824|GO:0008152
Locus_4600_Transcript_1/3_Confidence_0.500_Length_1580|2	b65ab53d72fe7baa464755167606dc80	287	Pfam	PF01557	Fumarylacetoacetate (FAA) hydrolase family	131	279	1.7e-33	T	19-10-2016	IPR002529	Fumarylacetoacetase, C-terminal	GO:0003824|GO:0008152
Locus_4836_Transcript_6/6_Confidence_0.235_Length_3177|1	a4a4f200fdc64fb7164ed9582b5ea5ad	384	Pfam	PF00069	Protein kinase domain	6	352	1.2e-43	T	19-10-2016	IPR000719	Protein kinase domain	GO:0004672|GO:0005524|GO:0006468
Locus_4836_Transcript_6/6_Confidence_0.235_Length_3177|1	a4a4f200fdc64fb7164ed9582b5ea5ad	384	ProSitePatterns	PS00108	Serine/Threonine protein kinases active-site signature.	104	116	-	T	19-10-2016	IPR008271	Serine/threonine-protein kinase, active site	GO:0004672|GO:0006468
Locus_4836_Transcript_6/6_Confidence_0.235_Length_3177|1	a4a4f200fdc64fb7164ed9582b5ea5ad	384	ProSiteProfiles	PS50011	Protein kinase domain profile.	1	352	31.071	T	19-10-2016	IPR000719	Protein kinase domain	GO:0004672|GO:0005524|GO:0006468
Locus_4836_Transcript_6/6_Confidence_0.235_Length_3177|1	a4a4f200fdc64fb7164ed9582b5ea5ad	384	Gene3D	G3DSA:3.30.200.20		1	57	8.7e-11	T	19-10-2016
Locus_4836_Transcript_6/6_Confidence_0.235_Length_3177|1	a4a4f200fdc64fb7164ed9582b5ea5ad	384	Gene3D	G3DSA:1.10.510.10		58	353	1.1e-67	T	19-10-2016
Locus_4836_Transcript_6/6_Confidence_0.235_Length_3177|1	a4a4f200fdc64fb7164ed9582b5ea5ad	384	SUPERFAMILY	SSF56112		2	120	3.04e-71	T	19-10-2016	IPR011009	Protein kinase-like domain
Locus_4836_Transcript_6/6_Confidence_0.235_Length_3177|1	a4a4f200fdc64fb7164ed9582b5ea5ad	384	SUPERFAMILY	SSF56112		185	360	3.04e-71	T	19-10-2016	IPR011009	Protein kinase-like domain
Locus_4836_Transcript_6/6_Confidence_0.235_Length_3177|1	a4a4f200fdc64fb7164ed9582b5ea5ad	384	SMART	SM00220	Serine/Threonine protein kinases, catalytic domain	1	352	8.3e-40	T	19-10-2016	IPR002290	Serine/threonine/dual specificity protein kinase, catalytic domain	GO:0004672|GO:0005524|GO:0006468
Locus_4783_Transcript_14/21_Confidence_0.324_Length_2688|3	5e2332ab9a48a7b7c8bd5130d2b0246c	266	Pfam	PF00291	Pyridoxal-phosphate dependent enzyme	10	241	3.9e-49	T	19-10-2016	IPR001926	Tryptophan synthase beta subunit-like PLP-dependent enzyme
Locus_4783_Transcript_14/21_Confidence_0.324_Length_2688|3	5e2332ab9a48a7b7c8bd5130d2b0246c	266	Gene3D	G3DSA:3.40.50.1100		10	85	8.5e-25	T	19-10-2016
Locus_4783_Transcript_14/21_Confidence_0.324_Length_2688|3	5e2332ab9a48a7b7c8bd5130d2b0246c	266	Gene3D	G3DSA:3.40.50.1100		86	255	2.3e-81	T	19-10-2016
Locus_4783_Transcript_14/21_Confidence_0.324_Length_2688|3	5e2332ab9a48a7b7c8bd5130d2b0246c	266	SUPERFAMILY	SSF53686		5	256	1.18e-80	T	19-10-2016	IPR001926	Tryptophan synthase beta subunit-like PLP-dependent enzyme
Locus_4783_Transcript_14/21_Confidence_0.324_Length_2688|3	5e2332ab9a48a7b7c8bd5130d2b0246c	266	TIGRFAM	TIGR01139	cysK: cysteine synthase A	11	253	1e-109	T	19-10-2016	IPR005859	Cysteine synthase CysK	GO:0004124|GO:0006535
Locus_4783_Transcript_14/21_Confidence_0.324_Length_2688|3	5e2332ab9a48a7b7c8bd5130d2b0246c	266	TIGRFAM	TIGR01136	cysKM: cysteine synthase	11	253	9.4e-104	T	19-10-2016	IPR005856	Cysteine synthase	GO:0004124|GO:0006535
Locus_4574_Transcript_1/1_Confidence_0.000_Length_665|2	cadac49052f09e2cf9c6919ad8821e46	176	Pfam	PF05686	Glycosyl transferase family 90	143	175	2.4e-09	T	19-10-2016	IPR006598	Lipopolysaccharide-modifying protein
Locus_4461_Transcript_6/7_Confidence_0.250_Length_1388|3	1b451105661b7a36fefb0c0e885091ab	240	Gene3D	G3DSA:2.130.10.10		43	232	5.4e-13	T	19-10-2016	IPR015943	WD40/YVTN repeat-like-containing domain	GO:0005515
Locus_4461_Transcript_6/7_Confidence_0.250_Length_1388|3	1b451105661b7a36fefb0c0e885091ab	240	SUPERFAMILY	SSF50978		47	236	4.27e-17	T	19-10-2016	IPR017986	WD40-repeat-containing domain	GO:0005515
Locus_4687_Transcript_2/3_Confidence_0.400_Length_1692|3	ba4317c88de04fcea7c3fce79e1e95da	435	SMART	SM00360	RNA recognition motif	124	197	1.2e-18	T	19-10-2016	IPR000504	RNA recognition motif domain	GO:0003676
Locus_4687_Transcript_2/3_Confidence_0.400_Length_1692|3	ba4317c88de04fcea7c3fce79e1e95da	435	ProSiteProfiles	PS50102	Eukaryotic RNA Recognition Motif (RRM) profile.	123	201	16.006	T	19-10-2016	IPR000504	RNA recognition motif domain	GO:0003676
Locus_4687_Transcript_2/3_Confidence_0.400_Length_1692|3	ba4317c88de04fcea7c3fce79e1e95da	435	SUPERFAMILY	SSF54928		106	216	4.03e-25	T	19-10-2016
Locus_4687_Transcript_2/3_Confidence_0.400_Length_1692|3	ba4317c88de04fcea7c3fce79e1e95da	435	Pfam	PF00076	RNA recognition motif. (a.k.a. RRM, RBD, or RNP domain)	127	195	6.1e-15	T	19-10-2016	IPR000504	RNA recognition motif domain	GO:0003676
Locus_4687_Transcript_2/3_Confidence_0.400_Length_1692|3	ba4317c88de04fcea7c3fce79e1e95da	435	Gene3D	G3DSA:3.30.70.330		89	204	5.1e-22	T	19-10-2016	IPR012677	Nucleotide-binding alpha-beta plait domain	GO:0000166
Locus_4723_Transcript_1/1_Confidence_0.000_Length_241|2	bb3ce88377ca29ae03f4b257bda451a4	80	ProSiteProfiles	PS51375	Pentatricopeptide (PPR) repeat profile.	14	44	5.185	T	19-10-2016	IPR002885	Pentatricopeptide repeat
Locus_4723_Transcript_1/1_Confidence_0.000_Length_241|2	bb3ce88377ca29ae03f4b257bda451a4	80	ProSiteProfiles	PS51375	Pentatricopeptide (PPR) repeat profile.	45	79	10.972	T	19-10-2016	IPR002885	Pentatricopeptide repeat
Locus_4723_Transcript_1/1_Confidence_0.000_Length_241|2	bb3ce88377ca29ae03f4b257bda451a4	80	Pfam	PF01535	PPR repeat	18	45	0.052	T	19-10-2016	IPR002885	Pentatricopeptide repeat
Locus_4723_Transcript_1/1_Confidence_0.000_Length_241|2	bb3ce88377ca29ae03f4b257bda451a4	80	Pfam	PF01535	PPR repeat	47	77	2.2e-08	T	19-10-2016	IPR002885	Pentatricopeptide repeat
Locus_4723_Transcript_1/1_Confidence_0.000_Length_241|2	bb3ce88377ca29ae03f4b257bda451a4	80	TIGRFAM	TIGR00756	PPR: pentatricopeptide repeat domain	47	80	1.1e-06	T	19-10-2016	IPR002885	Pentatricopeptide repeat
Locus_4593_Transcript_8/10_Confidence_0.111_Length_2428|2	1dadebb26d69ae0ad04990f17a848507	542	Hamap	MF_00123	Arginine--tRNA ligase [argS].	1	542	21.608	T	19-10-2016	IPR001278	Arginine-tRNA ligase	GO:0004814|GO:0005524|GO:0006420
Locus_4593_Transcript_8/10_Confidence_0.111_Length_2428|2	1dadebb26d69ae0ad04990f17a848507	542	SUPERFAMILY	SSF52374		79	420	1.2e-87	T	19-10-2016
Locus_4593_Transcript_8/10_Confidence_0.111_Length_2428|2	1dadebb26d69ae0ad04990f17a848507	542	Pfam	PF03485	Arginyl tRNA synthetase N terminal domain	1	52	3.2e-07	T	19-10-2016	IPR005148	Arginyl tRNA synthetase N-terminal domain	GO:0000166|GO:0004814|GO:0005524|GO:0005737|GO:0006420
Locus_4593_Transcript_8/10_Confidence_0.111_Length_2428|2	1dadebb26d69ae0ad04990f17a848507	542	Pfam	PF05746	DALR anticodon binding domain	426	541	1.9e-29	T	19-10-2016	IPR008909	DALR anticodon binding	GO:0004814|GO:0005524|GO:0006420
Locus_4593_Transcript_8/10_Confidence_0.111_Length_2428|2	1dadebb26d69ae0ad04990f17a848507	542	SMART	SM00836	DALR anticodon binding domain	426	542	8.3e-29	T	19-10-2016	IPR008909	DALR anticodon binding	GO:0004814|GO:0005524|GO:0006420
Locus_4593_Transcript_8/10_Confidence_0.111_Length_2428|2	1dadebb26d69ae0ad04990f17a848507	542	Gene3D	G3DSA:3.40.50.620		80	417	3.5e-111	T	19-10-2016	IPR014729	Rossmann-like alpha/beta/alpha sandwich fold
Locus_4593_Transcript_8/10_Confidence_0.111_Length_2428|2	1dadebb26d69ae0ad04990f17a848507	542	PRINTS	PR01038	Arginyl-tRNA synthetase signature	96	112	3.4e-28	T	19-10-2016	IPR001278	Arginine-tRNA ligase	GO:0004814|GO:0005524|GO:0006420
Locus_4593_Transcript_8/10_Confidence_0.111_Length_2428|2	1dadebb26d69ae0ad04990f17a848507	542	PRINTS	PR01038	Arginyl-tRNA synthetase signature	81	96	3.4e-28	T	19-10-2016	IPR001278	Arginine-tRNA ligase	GO:0004814|GO:0005524|GO:0006420
Locus_4593_Transcript_8/10_Confidence_0.111_Length_2428|2	1dadebb26d69ae0ad04990f17a848507	542	PRINTS	PR01038	Arginyl-tRNA synthetase signature	120	133	3.4e-28	T	19-10-2016	IPR001278	Arginine-tRNA ligase	GO:0004814|GO:0005524|GO:0006420
Locus_4593_Transcript_8/10_Confidence_0.111_Length_2428|2	1dadebb26d69ae0ad04990f17a848507	542	PRINTS	PR01038	Arginyl-tRNA synthetase signature	263	284	3.4e-28	T	19-10-2016	IPR001278	Arginine-tRNA ligase	GO:0004814|GO:0005524|GO:0006420
Locus_4593_Transcript_8/10_Confidence_0.111_Length_2428|2	1dadebb26d69ae0ad04990f17a848507	542	TIGRFAM	TIGR00456	argS: arginine--tRNA ligase	21	541	9.4e-132	T	19-10-2016	IPR001278	Arginine-tRNA ligase	GO:0004814|GO:0005524|GO:0006420
Locus_4593_Transcript_8/10_Confidence_0.111_Length_2428|2	1dadebb26d69ae0ad04990f17a848507	542	SUPERFAMILY	SSF47323		421	541	3.27e-31	T	19-10-2016	IPR009080	Aminoacyl-tRNA synthetase, class 1a, anticodon-binding	GO:0000166|GO:0004812|GO:0005524|GO:0006418
Locus_4593_Transcript_8/10_Confidence_0.111_Length_2428|2	1dadebb26d69ae0ad04990f17a848507	542	Gene3D	G3DSA:1.10.730.10		420	541	1.1e-33	T	19-10-2016	IPR009080	Aminoacyl-tRNA synthetase, class 1a, anticodon-binding	GO:0000166|GO:0004812|GO:0005524|GO:0006418
Locus_4593_Transcript_8/10_Confidence_0.111_Length_2428|2	1dadebb26d69ae0ad04990f17a848507	542	SUPERFAMILY	SSF55190		19	66	1.27e-06	T	19-10-2016	IPR005148	Arginyl tRNA synthetase N-terminal domain	GO:0000166|GO:0004814|GO:0005524|GO:0005737|GO:0006420
Locus_4593_Transcript_8/10_Confidence_0.111_Length_2428|2	1dadebb26d69ae0ad04990f17a848507	542	Pfam	PF00750	tRNA synthetases class I (R)	79	412	1.6e-103	T	19-10-2016	IPR001278	Arginine-tRNA ligase	GO:0004814|GO:0005524|GO:0006420
Locus_4593_Transcript_8/10_Confidence_0.111_Length_2428|2	1dadebb26d69ae0ad04990f17a848507	542	Gene3D	G3DSA:3.30.1360.70		1	69	1.9e-14	T	19-10-2016	IPR005148	Arginyl tRNA synthetase N-terminal domain	GO:0000166|GO:0004814|GO:0005524|GO:0005737|GO:0006420
Locus_4593_Transcript_8/10_Confidence_0.111_Length_2428|2	1dadebb26d69ae0ad04990f17a848507	542	ProSitePatterns	PS00178	Aminoacyl-transfer RNA synthetases class-I signature.	89	100	-	T	19-10-2016	IPR001412	Aminoacyl-tRNA synthetase, class I, conserved site	GO:0000166|GO:0004812|GO:0005524|GO:0006418
Locus_4498_Transcript_2/3_Confidence_0.200_Length_1208|3	caa905ac75d1e8754b04063637115f29	250	Pfam	PF04755	PAP_fibrillin	81	246	8.1e-14	T	19-10-2016	IPR006843	Plastid lipid-associated protein/fibrillin conserved domain
Locus_4548_Transcript_3/9_Confidence_0.423_Length_1268|2	e7d039815b404075d8479d2b15c30967	198	Coils	Coil		152	173	-	T	19-10-2016
Locus_4548_Transcript_3/9_Confidence_0.423_Length_1268|2	e7d039815b404075d8479d2b15c30967	198	SMART	SM00432		10	69	4.7e-31	T	19-10-2016	IPR002100	Transcription factor, MADS-box	GO:0003677|GO:0046983
Locus_4548_Transcript_3/9_Confidence_0.423_Length_1268|2	e7d039815b404075d8479d2b15c30967	198	PRINTS	PR00404	MADS domain signature	32	47	1.9e-25	T	19-10-2016	IPR002100	Transcription factor, MADS-box	GO:0003677|GO:0046983
Locus_4548_Transcript_3/9_Confidence_0.423_Length_1268|2	e7d039815b404075d8479d2b15c30967	198	PRINTS	PR00404	MADS domain signature	12	32	1.9e-25	T	19-10-2016	IPR002100	Transcription factor, MADS-box	GO:0003677|GO:0046983
Locus_4548_Transcript_3/9_Confidence_0.423_Length_1268|2	e7d039815b404075d8479d2b15c30967	198	PRINTS	PR00404	MADS domain signature	47	68	1.9e-25	T	19-10-2016	IPR002100	Transcription factor, MADS-box	GO:0003677|GO:0046983
Locus_4548_Transcript_3/9_Confidence_0.423_Length_1268|2	e7d039815b404075d8479d2b15c30967	198	Pfam	PF00319	SRF-type transcription factor (DNA-binding and dimerisation domain)	18	68	1.7e-23	T	19-10-2016	IPR002100	Transcription factor, MADS-box	GO:0003677|GO:0046983
Locus_4548_Transcript_3/9_Confidence_0.423_Length_1268|2	e7d039815b404075d8479d2b15c30967	198	SUPERFAMILY	SSF55455		10	83	2.09e-27	T	19-10-2016	IPR002100	Transcription factor, MADS-box	GO:0003677|GO:0046983
Locus_4548_Transcript_3/9_Confidence_0.423_Length_1268|2	e7d039815b404075d8479d2b15c30967	198	ProSiteProfiles	PS50066	MADS-box domain profile.	10	70	29.324	T	19-10-2016	IPR002100	Transcription factor, MADS-box	GO:0003677|GO:0046983
Locus_4548_Transcript_3/9_Confidence_0.423_Length_1268|2	e7d039815b404075d8479d2b15c30967	198	ProSitePatterns	PS00350	MADS-box domain signature.	12	66	-	T	19-10-2016	IPR002100	Transcription factor, MADS-box	GO:0003677|GO:0046983
Locus_4761_Transcript_2/2_Confidence_0.000_Length_2543|1	41f714c6b1fefdb6092aff17225172c7	587	Gene3D	G3DSA:2.130.10.10		284	587	1.6e-74	T	19-10-2016	IPR015943	WD40/YVTN repeat-like-containing domain	GO:0005515
Locus_4761_Transcript_2/2_Confidence_0.000_Length_2543|1	41f714c6b1fefdb6092aff17225172c7	587	Gene3D	G3DSA:2.130.10.10		155	183	1.6e-74	T	19-10-2016	IPR015943	WD40/YVTN repeat-like-containing domain	GO:0005515
Locus_4761_Transcript_2/2_Confidence_0.000_Length_2543|1	41f714c6b1fefdb6092aff17225172c7	587	ProSiteProfiles	PS50082	Trp-Asp (WD) repeats profile.	292	326	12.881	T	19-10-2016	IPR001680	WD40 repeat	GO:0005515
Locus_4761_Transcript_2/2_Confidence_0.000_Length_2543|1	41f714c6b1fefdb6092aff17225172c7	587	PRINTS	PR00320	G protein beta WD-40 repeat signature	355	369	5.1e-05	T	19-10-2016	IPR020472	G-protein beta WD-40 repeat
Locus_4761_Transcript_2/2_Confidence_0.000_Length_2543|1	41f714c6b1fefdb6092aff17225172c7	587	PRINTS	PR00320	G protein beta WD-40 repeat signature	441	455	5.1e-05	T	19-10-2016	IPR020472	G-protein beta WD-40 repeat
Locus_4761_Transcript_2/2_Confidence_0.000_Length_2543|1	41f714c6b1fefdb6092aff17225172c7	587	PRINTS	PR00320	G protein beta WD-40 repeat signature	312	326	5.1e-05	T	19-10-2016	IPR020472	G-protein beta WD-40 repeat
Locus_4761_Transcript_2/2_Confidence_0.000_Length_2543|1	41f714c6b1fefdb6092aff17225172c7	587	SUPERFAMILY	SSF50978		283	587	4.4e-72	T	19-10-2016	IPR017986	WD40-repeat-containing domain	GO:0005515
Locus_4761_Transcript_2/2_Confidence_0.000_Length_2543|1	41f714c6b1fefdb6092aff17225172c7	587	Coils	Coil		215	236	-	T	19-10-2016
Locus_4761_Transcript_2/2_Confidence_0.000_Length_2543|1	41f714c6b1fefdb6092aff17225172c7	587	ProSiteProfiles	PS50082	Trp-Asp (WD) repeats profile.	336	377	15.421	T	19-10-2016	IPR001680	WD40 repeat	GO:0005515
Locus_4761_Transcript_2/2_Confidence_0.000_Length_2543|1	41f714c6b1fefdb6092aff17225172c7	587	Pfam	PF00400	WD domain, G-beta repeat	288	325	1.6e-08	T	19-10-2016	IPR001680	WD40 repeat	GO:0005515
Locus_4761_Transcript_2/2_Confidence_0.000_Length_2543|1	41f714c6b1fefdb6092aff17225172c7	587	Pfam	PF00400	WD domain, G-beta repeat	417	454	1.9e-06	T	19-10-2016	IPR001680	WD40 repeat	GO:0005515
Locus_4761_Transcript_2/2_Confidence_0.000_Length_2543|1	41f714c6b1fefdb6092aff17225172c7	587	Pfam	PF00400	WD domain, G-beta repeat	330	368	5.6e-09	T	19-10-2016	IPR001680	WD40 repeat	GO:0005515
Locus_4761_Transcript_2/2_Confidence_0.000_Length_2543|1	41f714c6b1fefdb6092aff17225172c7	587	Pfam	PF00400	WD domain, G-beta repeat	549	587	3.4e-06	T	19-10-2016	IPR001680	WD40 repeat	GO:0005515
Locus_4761_Transcript_2/2_Confidence_0.000_Length_2543|1	41f714c6b1fefdb6092aff17225172c7	587	ProSiteProfiles	PS50082	Trp-Asp (WD) repeats profile.	422	454	12.614	T	19-10-2016	IPR001680	WD40 repeat	GO:0005515
Locus_4761_Transcript_2/2_Confidence_0.000_Length_2543|1	41f714c6b1fefdb6092aff17225172c7	587	ProSiteProfiles	PS50082	Trp-Asp (WD) repeats profile.	554	587	8.57	T	19-10-2016	IPR001680	WD40 repeat	GO:0005515
Locus_4761_Transcript_2/2_Confidence_0.000_Length_2543|1	41f714c6b1fefdb6092aff17225172c7	587	Coils	Coil		163	184	-	T	19-10-2016
Locus_4761_Transcript_2/2_Confidence_0.000_Length_2543|1	41f714c6b1fefdb6092aff17225172c7	587	ProSiteProfiles	PS50294	Trp-Asp (WD) repeats circular profile.	292	587	45.375	T	19-10-2016	IPR017986	WD40-repeat-containing domain	GO:0005515
Locus_4761_Transcript_2/2_Confidence_0.000_Length_2543|1	41f714c6b1fefdb6092aff17225172c7	587	SMART	SM00320	WD40 repeats	371	412	3.6	T	19-10-2016	IPR001680	WD40 repeat	GO:0005515
Locus_4761_Transcript_2/2_Confidence_0.000_Length_2543|1	41f714c6b1fefdb6092aff17225172c7	587	SMART	SM00320	WD40 repeats	329	368	4.4e-10	T	19-10-2016	IPR001680	WD40 repeat	GO:0005515
Locus_4761_Transcript_2/2_Confidence_0.000_Length_2543|1	41f714c6b1fefdb6092aff17225172c7	587	SMART	SM00320	WD40 repeats	458	497	10	T	19-10-2016	IPR001680	WD40 repeat	GO:0005515
Locus_4761_Transcript_2/2_Confidence_0.000_Length_2543|1	41f714c6b1fefdb6092aff17225172c7	587	SMART	SM00320	WD40 repeats	503	544	0.14	T	19-10-2016	IPR001680	WD40 repeat	GO:0005515
Locus_4761_Transcript_2/2_Confidence_0.000_Length_2543|1	41f714c6b1fefdb6092aff17225172c7	587	SMART	SM00320	WD40 repeats	285	325	6.9e-09	T	19-10-2016	IPR001680	WD40 repeat	GO:0005515
Locus_4761_Transcript_2/2_Confidence_0.000_Length_2543|1	41f714c6b1fefdb6092aff17225172c7	587	SMART	SM00320	WD40 repeats	415	454	2.6e-06	T	19-10-2016	IPR001680	WD40 repeat	GO:0005515
Locus_4761_Transcript_2/2_Confidence_0.000_Length_2543|1	41f714c6b1fefdb6092aff17225172c7	587	SMART	SM00320	WD40 repeats	547	587	3.5e-06	T	19-10-2016	IPR001680	WD40 repeat	GO:0005515
Locus_4761_Transcript_2/2_Confidence_0.000_Length_2543|1	41f714c6b1fefdb6092aff17225172c7	587	ProSitePatterns	PS00678	Trp-Asp (WD) repeats signature.	312	326	-	T	19-10-2016	IPR019775	WD40 repeat, conserved site
Locus_4494_Transcript_1/2_Confidence_0.500_Length_984|2	9db73b8e0efd9de5987439b19028d38e	161	Pfam	PF04072	Leucine carboxyl methyltransferase	62	154	1.1e-12	T	19-10-2016	IPR007213	Leucine carboxyl methyltransferase	GO:0008168|GO:0032259
Locus_4494_Transcript_1/2_Confidence_0.500_Length_984|2	9db73b8e0efd9de5987439b19028d38e	161	SUPERFAMILY	SSF53335		62	153	4.15e-15	T	19-10-2016	IPR029063	S-adenosyl-L-methionine-dependent methyltransferase
Locus_4505_Transcript_5/6_Confidence_0.556_Length_3012|2	6dea6da2aad234b368dfd6662202db3a	529	SMART	SM00487	DEAD-like helicases superfamily	1	180	5.3e-22	T	19-10-2016	IPR014001	Helicase superfamily 1/2, ATP-binding domain
Locus_4505_Transcript_5/6_Confidence_0.556_Length_3012|2	6dea6da2aad234b368dfd6662202db3a	529	SUPERFAMILY	SSF52540		2	205	3.04e-42	T	19-10-2016	IPR027417	P-loop containing nucleoside triphosphate hydrolase
Locus_4505_Transcript_5/6_Confidence_0.556_Length_3012|2	6dea6da2aad234b368dfd6662202db3a	529	Gene3D	G3DSA:3.40.50.300		2	167	1.2e-22	T	19-10-2016	IPR027417	P-loop containing nucleoside triphosphate hydrolase
Locus_4505_Transcript_5/6_Confidence_0.556_Length_3012|2	6dea6da2aad234b368dfd6662202db3a	529	Pfam	PF00271	Helicase conserved C-terminal domain	393	467	9e-14	T	19-10-2016	IPR001650	Helicase, C-terminal
Locus_4505_Transcript_5/6_Confidence_0.556_Length_3012|2	6dea6da2aad234b368dfd6662202db3a	529	ProSiteProfiles	PS51194	Superfamilies 1 and 2 helicase C-terminal domain profile.	358	523	16.798	T	19-10-2016	IPR001650	Helicase, C-terminal
Locus_4505_Transcript_5/6_Confidence_0.556_Length_3012|2	6dea6da2aad234b368dfd6662202db3a	529	Gene3D	G3DSA:3.40.50.300		353	504	6.6e-22	T	19-10-2016	IPR027417	P-loop containing nucleoside triphosphate hydrolase
Locus_4505_Transcript_5/6_Confidence_0.556_Length_3012|2	6dea6da2aad234b368dfd6662202db3a	529	ProSiteProfiles	PS51192	Superfamilies 1 and 2 helicase ATP-binding type-1 domain profile.	1	170	21.562	T	19-10-2016	IPR014001	Helicase superfamily 1/2, ATP-binding domain
Locus_4505_Transcript_5/6_Confidence_0.556_Length_3012|2	6dea6da2aad234b368dfd6662202db3a	529	SUPERFAMILY	SSF52540		345	506	7.99e-62	T	19-10-2016	IPR027417	P-loop containing nucleoside triphosphate hydrolase
Locus_4505_Transcript_5/6_Confidence_0.556_Length_3012|2	6dea6da2aad234b368dfd6662202db3a	529	SUPERFAMILY	SSF52540		111	173	7.99e-62	T	19-10-2016	IPR027417	P-loop containing nucleoside triphosphate hydrolase
Locus_4505_Transcript_5/6_Confidence_0.556_Length_3012|2	6dea6da2aad234b368dfd6662202db3a	529	SMART	SM00490	helicase superfamily c-terminal domain	384	467	1.6e-20	T	19-10-2016	IPR001650	Helicase, C-terminal
Locus_4505_Transcript_5/6_Confidence_0.556_Length_3012|2	6dea6da2aad234b368dfd6662202db3a	529	Pfam	PF00176	SNF2 family N-terminal domain	2	285	7.6e-53	T	19-10-2016	IPR000330	SNF2-related	GO:0005524
Locus_4671_Transcript_5/10_Confidence_0.381_Length_3561|2	6ca7ad0acb265a8cc13bd6228561e116	343	Pfam	PF00361	NADH-Ubiquinone/plastoquinone (complex I), various chains	26	278	9.5e-73	T	19-10-2016	IPR001750	NADH:quinone oxidoreductase/Mrp antiporter, membrane subunit
Locus_4671_Transcript_5/10_Confidence_0.381_Length_3561|2	6ca7ad0acb265a8cc13bd6228561e116	343	TIGRFAM	TIGR01972	NDH_I_M: proton-translocating NADH-quinone oxidoreductase, chain M	27	337	7.4e-119	T	19-10-2016	IPR010227	NADH-quinone oxidoreductase, chain M/4	GO:0008137|GO:0042773|GO:0055114
Locus_4671_Transcript_5/10_Confidence_0.381_Length_3561|2	6ca7ad0acb265a8cc13bd6228561e116	343	PRINTS	PR01437	NADH-ubiquinone oxidoreductase subunit 4 signature	254	280	4.6e-45	T	19-10-2016	IPR003918	NADH:ubiquinone oxidoreductase	GO:0008137|GO:0042773|GO:0055114
Locus_4671_Transcript_5/10_Confidence_0.381_Length_3561|2	6ca7ad0acb265a8cc13bd6228561e116	343	PRINTS	PR01437	NADH-ubiquinone oxidoreductase subunit 4 signature	45	69	4.6e-45	T	19-10-2016	IPR003918	NADH:ubiquinone oxidoreductase	GO:0008137|GO:0042773|GO:0055114
Locus_4671_Transcript_5/10_Confidence_0.381_Length_3561|2	6ca7ad0acb265a8cc13bd6228561e116	343	PRINTS	PR01437	NADH-ubiquinone oxidoreductase subunit 4 signature	114	138	4.6e-45	T	19-10-2016	IPR003918	NADH:ubiquinone oxidoreductase	GO:0008137|GO:0042773|GO:0055114
Locus_4671_Transcript_5/10_Confidence_0.381_Length_3561|2	6ca7ad0acb265a8cc13bd6228561e116	343	PRINTS	PR01437	NADH-ubiquinone oxidoreductase subunit 4 signature	202	221	4.6e-45	T	19-10-2016	IPR003918	NADH:ubiquinone oxidoreductase	GO:0008137|GO:0042773|GO:0055114
Locus_4635_Transcript_3/4_Confidence_0.500_Length_2380|2	d9c364fa65b0acd7ae9172b076be279d	300	Pfam	PF00892	EamA-like transporter family	140	223	1.1e-07	T	19-10-2016	IPR000620	EamA domain	GO:0016020|GO:0016021
Locus_4635_Transcript_3/4_Confidence_0.500_Length_2380|2	d9c364fa65b0acd7ae9172b076be279d	300	SUPERFAMILY	SSF103481		150	226	4.05e-07	T	19-10-2016
Locus_4708_Transcript_5/5_Confidence_0.000_Length_7151|1	655da1a0dec4a8fd33c50f325ecdda6f	2111	SMART	SM00508	Cysteine-rich motif following a subset of SET domains	1279	1295	0.008	T	19-10-2016	IPR003616	Post-SET domain
Locus_4708_Transcript_5/5_Confidence_0.000_Length_7151|1	655da1a0dec4a8fd33c50f325ecdda6f	2111	Gene3D	G3DSA:2.170.270.10		1074	1296	3.5e-64	T	19-10-2016
Locus_4708_Transcript_5/5_Confidence_0.000_Length_7151|1	655da1a0dec4a8fd33c50f325ecdda6f	2111	SMART	SM00570	associated with SET domains	1102	1153	6e-24	T	19-10-2016	IPR006560	AWS domain	GO:0005634|GO:0018024
Locus_4708_Transcript_5/5_Confidence_0.000_Length_7151|1	655da1a0dec4a8fd33c50f325ecdda6f	2111	SUPERFAMILY	SSF82199		1083	1292	5.63e-65	T	19-10-2016
Locus_4708_Transcript_5/5_Confidence_0.000_Length_7151|1	655da1a0dec4a8fd33c50f325ecdda6f	2111	ProSiteProfiles	PS50868	Post-SET domain profile.	1279	1295	9.642	T	19-10-2016	IPR003616	Post-SET domain
Locus_4708_Transcript_5/5_Confidence_0.000_Length_7151|1	655da1a0dec4a8fd33c50f325ecdda6f	2111	ProSiteProfiles	PS51215	AWS domain profile.	1102	1152	18.69	T	19-10-2016	IPR006560	AWS domain	GO:0005634|GO:0018024
Locus_4708_Transcript_5/5_Confidence_0.000_Length_7151|1	655da1a0dec4a8fd33c50f325ecdda6f	2111	ProSiteProfiles	PS50280	SET domain profile.	1154	1271	19.508	T	19-10-2016	IPR001214	SET domain	GO:0005515
Locus_4708_Transcript_5/5_Confidence_0.000_Length_7151|1	655da1a0dec4a8fd33c50f325ecdda6f	2111	Pfam	PF07496	CW-type Zinc Finger	989	1036	6.7e-12	T	19-10-2016	IPR011124	Zinc finger, CW-type	GO:0008270
Locus_4708_Transcript_5/5_Confidence_0.000_Length_7151|1	655da1a0dec4a8fd33c50f325ecdda6f	2111	SMART	SM00317	SET (Su(var)3-9, Enhancer-of-zeste, Trithorax) domain	1154	1277	2.3e-39	T	19-10-2016	IPR001214	SET domain	GO:0005515
Locus_4708_Transcript_5/5_Confidence_0.000_Length_7151|1	655da1a0dec4a8fd33c50f325ecdda6f	2111	ProSiteProfiles	PS51050	Zinc finger CW-type profile.	984	1038	13.256	T	19-10-2016	IPR011124	Zinc finger, CW-type	GO:0008270
Locus_4708_Transcript_5/5_Confidence_0.000_Length_7151|1	655da1a0dec4a8fd33c50f325ecdda6f	2111	Pfam	PF00856	SET domain	1165	1271	4.6e-26	T	19-10-2016	IPR001214	SET domain	GO:0005515
Locus_4729_Transcript_6/12_Confidence_0.517_Length_3924|2	2c5bb1720fac889a50849e6cc1111bf0	680	ProSiteProfiles	PS51718	Dynamin-type guanine nucleotide-binding (G) domain profile.	90	358	61.596	T	19-10-2016	IPR030381	Dynamin-type guanine nucleotide-binding (G) domain	GO:0005525
Locus_4729_Transcript_6/12_Confidence_0.517_Length_3924|2	2c5bb1720fac889a50849e6cc1111bf0	680	SUPERFAMILY	SSF52540		70	365	3.4e-81	T	19-10-2016	IPR027417	P-loop containing nucleoside triphosphate hydrolase
Locus_4729_Transcript_6/12_Confidence_0.517_Length_3924|2	2c5bb1720fac889a50849e6cc1111bf0	680	PRINTS	PR00195	Dynamin signature	118	135	2e-58	T	19-10-2016	IPR022812	Dynamin superfamily
Locus_4729_Transcript_6/12_Confidence_0.517_Length_3924|2	2c5bb1720fac889a50849e6cc1111bf0	680	PRINTS	PR00195	Dynamin signature	240	258	2e-58	T	19-10-2016	IPR022812	Dynamin superfamily
Locus_4729_Transcript_6/12_Confidence_0.517_Length_3924|2	2c5bb1720fac889a50849e6cc1111bf0	680	PRINTS	PR00195	Dynamin signature	93	111	2e-58	T	19-10-2016	IPR022812	Dynamin superfamily
Locus_4729_Transcript_6/12_Confidence_0.517_Length_3924|2	2c5bb1720fac889a50849e6cc1111bf0	680	PRINTS	PR00195	Dynamin signature	282	301	2e-58	T	19-10-2016	IPR022812	Dynamin superfamily
Locus_4729_Transcript_6/12_Confidence_0.517_Length_3924|2	2c5bb1720fac889a50849e6cc1111bf0	680	PRINTS	PR00195	Dynamin signature	259	275	2e-58	T	19-10-2016	IPR022812	Dynamin superfamily
Locus_4729_Transcript_6/12_Confidence_0.517_Length_3924|2	2c5bb1720fac889a50849e6cc1111bf0	680	PRINTS	PR00195	Dynamin signature	190	207	2e-58	T	19-10-2016	IPR022812	Dynamin superfamily
Locus_4729_Transcript_6/12_Confidence_0.517_Length_3924|2	2c5bb1720fac889a50849e6cc1111bf0	680	Gene3D	G3DSA:3.40.50.300		70	365	3.4e-127	T	19-10-2016	IPR027417	P-loop containing nucleoside triphosphate hydrolase
Locus_4729_Transcript_6/12_Confidence_0.517_Length_3924|2	2c5bb1720fac889a50849e6cc1111bf0	680	Pfam	PF01031	Dynamin central region	280	568	9.5e-99	T	19-10-2016	IPR000375	Dynamin central domain	GO:0005525
Locus_4729_Transcript_6/12_Confidence_0.517_Length_3924|2	2c5bb1720fac889a50849e6cc1111bf0	680	Pfam	PF00350	Dynamin family	96	271	1.8e-53	T	19-10-2016
Locus_4729_Transcript_6/12_Confidence_0.517_Length_3924|2	2c5bb1720fac889a50849e6cc1111bf0	680	ProSitePatterns	PS00410	Dynamin-type guanine nucleotide-binding (G) domain signature.	119	128	-	T	19-10-2016	IPR019762	Dynamin, GTPase region, conserved site
Locus_4729_Transcript_6/12_Confidence_0.517_Length_3924|2	2c5bb1720fac889a50849e6cc1111bf0	680	SMART	SM00053	Dynamin, GTPase	68	310	2.7e-125	T	19-10-2016	IPR001401	Dynamin, GTPase domain	GO:0003924|GO:0005525
Locus_4883_Transcript_6/11_Confidence_0.625_Length_3069|1	24ee6761a68064a2e3056733b25f3657	428	SMART	SM00320	WD40 repeats	51	90	2.3e-09	T	19-10-2016	IPR001680	WD40 repeat	GO:0005515
Locus_4883_Transcript_6/11_Confidence_0.625_Length_3069|1	24ee6761a68064a2e3056733b25f3657	428	SMART	SM00320	WD40 repeats	309	351	0.088	T	19-10-2016	IPR001680	WD40 repeat	GO:0005515
Locus_4883_Transcript_6/11_Confidence_0.625_Length_3069|1	24ee6761a68064a2e3056733b25f3657	428	SMART	SM00320	WD40 repeats	194	234	13	T	19-10-2016	IPR001680	WD40 repeat	GO:0005515
Locus_4883_Transcript_6/11_Confidence_0.625_Length_3069|1	24ee6761a68064a2e3056733b25f3657	428	SMART	SM00320	WD40 repeats	93	135	130	T	19-10-2016	IPR001680	WD40 repeat	GO:0005515
Locus_4883_Transcript_6/11_Confidence_0.625_Length_3069|1	24ee6761a68064a2e3056733b25f3657	428	SMART	SM00320	WD40 repeats	354	393	0.63	T	19-10-2016	IPR001680	WD40 repeat	GO:0005515
Locus_4883_Transcript_6/11_Confidence_0.625_Length_3069|1	24ee6761a68064a2e3056733b25f3657	428	SMART	SM00320	WD40 repeats	140	180	0.17	T	19-10-2016	IPR001680	WD40 repeat	GO:0005515
Locus_4883_Transcript_6/11_Confidence_0.625_Length_3069|1	24ee6761a68064a2e3056733b25f3657	428	SMART	SM00320	WD40 repeats	251	289	15	T	19-10-2016	IPR001680	WD40 repeat	GO:0005515
Locus_4883_Transcript_6/11_Confidence_0.625_Length_3069|1	24ee6761a68064a2e3056733b25f3657	428	ProSiteProfiles	PS50082	Trp-Asp (WD) repeats profile.	58	90	14.318	T	19-10-2016	IPR001680	WD40 repeat	GO:0005515
Locus_4883_Transcript_6/11_Confidence_0.625_Length_3069|1	24ee6761a68064a2e3056733b25f3657	428	ProSiteProfiles	PS50294	Trp-Asp (WD) repeats circular profile.	58	189	17.35	T	19-10-2016	IPR017986	WD40-repeat-containing domain	GO:0005515
Locus_4883_Transcript_6/11_Confidence_0.625_Length_3069|1	24ee6761a68064a2e3056733b25f3657	428	Pfam	PF00400	WD domain, G-beta repeat	360	392	0.0043	T	19-10-2016	IPR001680	WD40 repeat	GO:0005515
Locus_4883_Transcript_6/11_Confidence_0.625_Length_3069|1	24ee6761a68064a2e3056733b25f3657	428	Pfam	PF00400	WD domain, G-beta repeat	55	90	5.5e-09	T	19-10-2016	IPR001680	WD40 repeat	GO:0005515
Locus_4883_Transcript_6/11_Confidence_0.625_Length_3069|1	24ee6761a68064a2e3056733b25f3657	428	ProSiteProfiles	PS50294	Trp-Asp (WD) repeats circular profile.	331	402	9.309	T	19-10-2016	IPR017986	WD40-repeat-containing domain	GO:0005515
Locus_4883_Transcript_6/11_Confidence_0.625_Length_3069|1	24ee6761a68064a2e3056733b25f3657	428	Gene3D	G3DSA:2.130.10.10		46	394	4.5e-57	T	19-10-2016	IPR015943	WD40/YVTN repeat-like-containing domain	GO:0005515
Locus_4883_Transcript_6/11_Confidence_0.625_Length_3069|1	24ee6761a68064a2e3056733b25f3657	428	SUPERFAMILY	SSF50978		48	392	1.01e-51	T	19-10-2016	IPR017986	WD40-repeat-containing domain	GO:0005515
Locus_4675_Transcript_3/4_Confidence_0.400_Length_4244|2	bb5ca53234c77b7afac69c7b9f350e04	1264	Pfam	PF00176	SNF2 family N-terminal domain	684	1001	2.2e-20	T	19-10-2016	IPR000330	SNF2-related	GO:0005524
Locus_4675_Transcript_3/4_Confidence_0.400_Length_4244|2	bb5ca53234c77b7afac69c7b9f350e04	1264	SUPERFAMILY	SSF52540		667	908	1.05e-28	T	19-10-2016	IPR027417	P-loop containing nucleoside triphosphate hydrolase
Locus_4675_Transcript_3/4_Confidence_0.400_Length_4244|2	bb5ca53234c77b7afac69c7b9f350e04	1264	Pfam	PF00271	Helicase conserved C-terminal domain	1102	1178	4.6e-08	T	19-10-2016	IPR001650	Helicase, C-terminal
Locus_4675_Transcript_3/4_Confidence_0.400_Length_4244|2	bb5ca53234c77b7afac69c7b9f350e04	1264	Gene3D	G3DSA:3.40.50.300		853	891	1.2e-09	T	19-10-2016	IPR027417	P-loop containing nucleoside triphosphate hydrolase
Locus_4675_Transcript_3/4_Confidence_0.400_Length_4244|2	bb5ca53234c77b7afac69c7b9f350e04	1264	Gene3D	G3DSA:3.40.50.300		679	811	1.2e-09	T	19-10-2016	IPR027417	P-loop containing nucleoside triphosphate hydrolase
Locus_4675_Transcript_3/4_Confidence_0.400_Length_4244|2	bb5ca53234c77b7afac69c7b9f350e04	1264	ProSiteProfiles	PS51194	Superfamilies 1 and 2 helicase C-terminal domain profile.	1065	1225	12.177	T	19-10-2016	IPR001650	Helicase, C-terminal
Locus_4675_Transcript_3/4_Confidence_0.400_Length_4244|2	bb5ca53234c77b7afac69c7b9f350e04	1264	SUPERFAMILY	SSF52540		979	1240	2.52e-37	T	19-10-2016	IPR027417	P-loop containing nucleoside triphosphate hydrolase
Locus_4675_Transcript_3/4_Confidence_0.400_Length_4244|2	bb5ca53234c77b7afac69c7b9f350e04	1264	SMART	SM00490	helicase superfamily c-terminal domain	1093	1178	3.5e-12	T	19-10-2016	IPR001650	Helicase, C-terminal
Locus_4675_Transcript_3/4_Confidence_0.400_Length_4244|2	bb5ca53234c77b7afac69c7b9f350e04	1264	SMART	SM00487	DEAD-like helicases superfamily	677	911	1.6e-12	T	19-10-2016	IPR014001	Helicase superfamily 1/2, ATP-binding domain
Locus_4675_Transcript_3/4_Confidence_0.400_Length_4244|2	bb5ca53234c77b7afac69c7b9f350e04	1264	Gene3D	G3DSA:3.40.50.300		1055	1186	6.5e-13	T	19-10-2016	IPR027417	P-loop containing nucleoside triphosphate hydrolase
Locus_4675_Transcript_3/4_Confidence_0.400_Length_4244|2	bb5ca53234c77b7afac69c7b9f350e04	1264	ProSiteProfiles	PS51192	Superfamilies 1 and 2 helicase ATP-binding type-1 domain profile.	706	906	12.967	T	19-10-2016	IPR014001	Helicase superfamily 1/2, ATP-binding domain
Locus_4733_Transcript_1/3_Confidence_0.200_Length_1859|1	447f4db0b3454ad938f0bcd39d1a0954	382	ProSiteProfiles	PS50850	Major facilitator superfamily (MFS) profile.	1	334	27.52	T	19-10-2016	IPR020846	Major facilitator superfamily domain
Locus_4733_Transcript_1/3_Confidence_0.200_Length_1859|1	447f4db0b3454ad938f0bcd39d1a0954	382	Pfam	PF00083	Sugar (and other) transporter	7	345	2.9e-100	T	19-10-2016	IPR005828	General substrate transporter	GO:0016021|GO:0022857|GO:0055085
Locus_4733_Transcript_1/3_Confidence_0.200_Length_1859|1	447f4db0b3454ad938f0bcd39d1a0954	382	SUPERFAMILY	SSF103473		9	342	7.19e-39	T	19-10-2016	IPR020846	Major facilitator superfamily domain
Locus_4733_Transcript_1/3_Confidence_0.200_Length_1859|1	447f4db0b3454ad938f0bcd39d1a0954	382	Gene3D	G3DSA:1.20.1250.20		142	335	5.3e-12	T	19-10-2016
Locus_4733_Transcript_1/3_Confidence_0.200_Length_1859|1	447f4db0b3454ad938f0bcd39d1a0954	382	Gene3D	G3DSA:1.20.1250.20		8	92	0.00021	T	19-10-2016
Locus_4733_Transcript_1/3_Confidence_0.200_Length_1859|1	447f4db0b3454ad938f0bcd39d1a0954	382	TIGRFAM	TIGR00879	SP: MFS transporter, sugar porter (SP) family	10	341	2e-89	T	19-10-2016	IPR003663	Sugar/inositol transporter	GO:0016020|GO:0022891|GO:0055085
Locus_4733_Transcript_1/3_Confidence_0.200_Length_1859|1	447f4db0b3454ad938f0bcd39d1a0954	382	ProSitePatterns	PS00216	Sugar transport proteins signature 1.	194	211	-	T	19-10-2016	IPR005829	Sugar transporter, conserved site	GO:0005215|GO:0016021|GO:0055085
Locus_4589_Transcript_3/8_Confidence_0.312_Length_1595|3	e3a82b624c0263366a25a1b5ed2a7bed	225	Pfam	PF00226	DnaJ domain	1	37	8.8e-10	T	19-10-2016	IPR001623	DnaJ domain
Locus_4589_Transcript_3/8_Confidence_0.312_Length_1595|3	e3a82b624c0263366a25a1b5ed2a7bed	225	Gene3D	G3DSA:1.10.287.110		1	47	1.3e-10	T	19-10-2016	IPR001623	DnaJ domain
Locus_4589_Transcript_3/8_Confidence_0.312_Length_1595|3	e3a82b624c0263366a25a1b5ed2a7bed	225	ProSitePatterns	PS00636	Nt-dnaJ domain signature.	17	36	-	T	19-10-2016	IPR018253	DnaJ domain, conserved site
Locus_4589_Transcript_3/8_Confidence_0.312_Length_1595|3	e3a82b624c0263366a25a1b5ed2a7bed	225	ProSiteProfiles	PS50076	dnaJ domain profile.	1	40	10.59	T	19-10-2016	IPR001623	DnaJ domain
Locus_4589_Transcript_3/8_Confidence_0.312_Length_1595|3	e3a82b624c0263366a25a1b5ed2a7bed	225	SUPERFAMILY	SSF46565		1	43	1.14e-10	T	19-10-2016	IPR001623	DnaJ domain
Locus_4584_Transcript_1/1_Confidence_0.000_Length_1116|2	31e23b77dc6ee0578dcb8a459c9c700c	236	PRINTS	PR00347	Pathogenesis-related protein signature	67	78	1.6e-23	T	19-10-2016	IPR001938	Thaumatin
Locus_4584_Transcript_1/1_Confidence_0.000_Length_1116|2	31e23b77dc6ee0578dcb8a459c9c700c	236	PRINTS	PR00347	Pathogenesis-related protein signature	79	108	1.6e-23	T	19-10-2016	IPR001938	Thaumatin
Locus_4584_Transcript_1/1_Confidence_0.000_Length_1116|2	31e23b77dc6ee0578dcb8a459c9c700c	236	PRINTS	PR00347	Pathogenesis-related protein signature	18	30	1.6e-23	T	19-10-2016	IPR001938	Thaumatin
Locus_4584_Transcript_1/1_Confidence_0.000_Length_1116|2	31e23b77dc6ee0578dcb8a459c9c700c	236	PRINTS	PR00347	Pathogenesis-related protein signature	117	133	1.6e-23	T	19-10-2016	IPR001938	Thaumatin
Locus_4584_Transcript_1/1_Confidence_0.000_Length_1116|2	31e23b77dc6ee0578dcb8a459c9c700c	236	PRINTS	PR00347	Pathogenesis-related protein signature	226	235	1.6e-23	T	19-10-2016	IPR001938	Thaumatin
Locus_4584_Transcript_1/1_Confidence_0.000_Length_1116|2	31e23b77dc6ee0578dcb8a459c9c700c	236	ProSiteProfiles	PS51367	Thaumatin family profile.	16	236	48.676	T	19-10-2016	IPR001938	Thaumatin
Locus_4584_Transcript_1/1_Confidence_0.000_Length_1116|2	31e23b77dc6ee0578dcb8a459c9c700c	236	SUPERFAMILY	SSF49870		17	235	4.71e-79	T	19-10-2016	IPR001938	Thaumatin
Locus_4584_Transcript_1/1_Confidence_0.000_Length_1116|2	31e23b77dc6ee0578dcb8a459c9c700c	236	SMART	SM00205	Thaumatin family	19	236	1.3e-118	T	19-10-2016	IPR001938	Thaumatin
Locus_4584_Transcript_1/1_Confidence_0.000_Length_1116|2	31e23b77dc6ee0578dcb8a459c9c700c	236	ProSitePatterns	PS00316	Thaumatin family signature.	79	94	-	T	19-10-2016	IPR017949	Thaumatin, conserved site
Locus_4584_Transcript_1/1_Confidence_0.000_Length_1116|2	31e23b77dc6ee0578dcb8a459c9c700c	236	PIRSF	PIRSF002703		1	236	9.5e-96	T	19-10-2016	IPR001938	Thaumatin
Locus_4584_Transcript_1/1_Confidence_0.000_Length_1116|2	31e23b77dc6ee0578dcb8a459c9c700c	236	Pfam	PF00314	Thaumatin family	23	235	6.3e-86	T	19-10-2016	IPR001938	Thaumatin
Locus_4584_Transcript_1/1_Confidence_0.000_Length_1116|2	31e23b77dc6ee0578dcb8a459c9c700c	236	Gene3D	G3DSA:2.60.110.10		17	235	3.9e-79	T	19-10-2016	IPR001938	Thaumatin
Locus_4516_Transcript_6/14_Confidence_0.524_Length_4426|3	4f5c71396eb4d2d76c3e8d15a8d66ca5	176	Gene3D	G3DSA:3.40.30.10		22	173	7.2e-68	T	19-10-2016	IPR012336	Thioredoxin-like fold
Locus_4516_Transcript_6/14_Confidence_0.524_Length_4426|3	4f5c71396eb4d2d76c3e8d15a8d66ca5	176	ProSiteProfiles	PS51355	Glutathione peroxidase profile.	8	176	66.293	T	19-10-2016	IPR000889	Glutathione peroxidase	GO:0004602|GO:0006979|GO:0055114
Locus_4516_Transcript_6/14_Confidence_0.524_Length_4426|3	4f5c71396eb4d2d76c3e8d15a8d66ca5	176	ProSitePatterns	PS00460	Glutathione peroxidases active site.	38	53	-	T	19-10-2016	IPR029759	Glutathione peroxidase active site
Locus_4516_Transcript_6/14_Confidence_0.524_Length_4426|3	4f5c71396eb4d2d76c3e8d15a8d66ca5	176	ProSitePatterns	PS00763	Glutathione peroxidases signature 2.	75	82	-	T	19-10-2016	IPR029760	Glutathione peroxidase conserved site
Locus_4516_Transcript_6/14_Confidence_0.524_Length_4426|3	4f5c71396eb4d2d76c3e8d15a8d66ca5	176	SUPERFAMILY	SSF52833		22	173	2.03e-57	T	19-10-2016	IPR012336	Thioredoxin-like fold
Locus_4516_Transcript_6/14_Confidence_0.524_Length_4426|3	4f5c71396eb4d2d76c3e8d15a8d66ca5	176	Pfam	PF00255	Glutathione peroxidase	22	126	3.8e-45	T	19-10-2016	IPR000889	Glutathione peroxidase	GO:0004602|GO:0006979|GO:0055114
Locus_4516_Transcript_6/14_Confidence_0.524_Length_4426|3	4f5c71396eb4d2d76c3e8d15a8d66ca5	176	PIRSF	PIRSF000303		10	175	2.4e-63	T	19-10-2016	IPR000889	Glutathione peroxidase	GO:0004602|GO:0006979|GO:0055114
Locus_4516_Transcript_6/14_Confidence_0.524_Length_4426|3	4f5c71396eb4d2d76c3e8d15a8d66ca5	176	PRINTS	PR01011	Glutathione peroxidase family signature	72	88	1.9e-21	T	19-10-2016	IPR000889	Glutathione peroxidase	GO:0004602|GO:0006979|GO:0055114
Locus_4516_Transcript_6/14_Confidence_0.524_Length_4426|3	4f5c71396eb4d2d76c3e8d15a8d66ca5	176	PRINTS	PR01011	Glutathione peroxidase family signature	137	146	1.9e-21	T	19-10-2016	IPR000889	Glutathione peroxidase	GO:0004602|GO:0006979|GO:0055114
Locus_4516_Transcript_6/14_Confidence_0.524_Length_4426|3	4f5c71396eb4d2d76c3e8d15a8d66ca5	176	PRINTS	PR01011	Glutathione peroxidase family signature	36	53	1.9e-21	T	19-10-2016	IPR000889	Glutathione peroxidase	GO:0004602|GO:0006979|GO:0055114
Locus_4444_Transcript_1/1_Confidence_0.000_Length_2934|1	6a52fc52442aa993c6bbe2f1c8a7523d	874	SUPERFAMILY	SSF56112		521	805	1.29e-79	T	19-10-2016	IPR011009	Protein kinase-like domain
Locus_4444_Transcript_1/1_Confidence_0.000_Length_2934|1	6a52fc52442aa993c6bbe2f1c8a7523d	874	SMART	SM00220	Serine/Threonine protein kinases, catalytic domain	536	810	2e-34	T	19-10-2016	IPR002290	Serine/threonine/dual specificity protein kinase, catalytic domain	GO:0004672|GO:0005524|GO:0006468
Locus_4444_Transcript_1/1_Confidence_0.000_Length_2934|1	6a52fc52442aa993c6bbe2f1c8a7523d	874	Pfam	PF12819	Carbohydrate-binding protein of the ER	58	417	4.6e-52	T	19-10-2016	IPR024788	Malectin-like carbohydrate-binding domain
Locus_4444_Transcript_1/1_Confidence_0.000_Length_2934|1	6a52fc52442aa993c6bbe2f1c8a7523d	874	Gene3D	G3DSA:1.10.510.10		615	809	1.9e-42	T	19-10-2016
Locus_4444_Transcript_1/1_Confidence_0.000_Length_2934|1	6a52fc52442aa993c6bbe2f1c8a7523d	874	ProSitePatterns	PS00108	Serine/Threonine protein kinases active-site signature.	657	669	-	T	19-10-2016	IPR008271	Serine/threonine-protein kinase, active site	GO:0004672|GO:0006468
Locus_4444_Transcript_1/1_Confidence_0.000_Length_2934|1	6a52fc52442aa993c6bbe2f1c8a7523d	874	ProSitePatterns	PS00107	Protein kinases ATP-binding region signature.	542	564	-	T	19-10-2016	IPR017441	Protein kinase, ATP binding site	GO:0005524
Locus_4444_Transcript_1/1_Confidence_0.000_Length_2934|1	6a52fc52442aa993c6bbe2f1c8a7523d	874	Gene3D	G3DSA:3.30.200.20		550	612	1e-27	T	19-10-2016
Locus_4444_Transcript_1/1_Confidence_0.000_Length_2934|1	6a52fc52442aa993c6bbe2f1c8a7523d	874	ProSiteProfiles	PS50011	Protein kinase domain profile.	536	810	36.555	T	19-10-2016	IPR000719	Protein kinase domain	GO:0004672|GO:0005524|GO:0006468
Locus_4444_Transcript_1/1_Confidence_0.000_Length_2934|1	6a52fc52442aa993c6bbe2f1c8a7523d	874	Pfam	PF07714	Protein tyrosine kinase	539	802	3.4e-48	T	19-10-2016	IPR001245	Serine-threonine/tyrosine-protein kinase catalytic domain	GO:0004672|GO:0006468
Locus_4444_Transcript_1/1_Confidence_0.000_Length_2934|1	6a52fc52442aa993c6bbe2f1c8a7523d	874	Gene3D	G3DSA:2.60.120.200		436	549	2.7e-11	T	19-10-2016	IPR013320	Concanavalin A-like lectin/glucanase domain
Locus_4802_Transcript_4/4_Confidence_0.000_Length_2466|1	760cdad3763cabc32598c6e82efc2b05	327	Gene3D	G3DSA:1.20.1250.20		7	116	8e-07	T	19-10-2016
Locus_4802_Transcript_4/4_Confidence_0.000_Length_2466|1	760cdad3763cabc32598c6e82efc2b05	327	SUPERFAMILY	SSF103473		10	317	2.62e-11	T	19-10-2016	IPR020846	Major facilitator superfamily domain
Locus_4718_Transcript_1/3_Confidence_0.500_Length_3778|2	4891d169bfda37cd0646aa0a6dcf6f69	940	Coils	Coil		491	543	-	T	19-10-2016
Locus_4718_Transcript_1/3_Confidence_0.500_Length_3778|2	4891d169bfda37cd0646aa0a6dcf6f69	940	Pfam	PF05701	Weak chloroplast movement under blue light	284	820	3.3e-206	T	19-10-2016	IPR008545	WEB family
Locus_4718_Transcript_1/3_Confidence_0.500_Length_3778|2	4891d169bfda37cd0646aa0a6dcf6f69	940	Coils	Coil		672	728	-	T	19-10-2016
Locus_4718_Transcript_1/3_Confidence_0.500_Length_3778|2	4891d169bfda37cd0646aa0a6dcf6f69	940	Coils	Coil		581	630	-	T	19-10-2016
Locus_4718_Transcript_1/3_Confidence_0.500_Length_3778|2	4891d169bfda37cd0646aa0a6dcf6f69	940	Coils	Coil		802	844	-	T	19-10-2016
Locus_4718_Transcript_1/3_Confidence_0.500_Length_3778|2	4891d169bfda37cd0646aa0a6dcf6f69	940	Coils	Coil		403	438	-	T	19-10-2016
Locus_4718_Transcript_1/3_Confidence_0.500_Length_3778|2	4891d169bfda37cd0646aa0a6dcf6f69	940	Coils	Coil		445	466	-	T	19-10-2016
Locus_4718_Transcript_1/3_Confidence_0.500_Length_3778|2	4891d169bfda37cd0646aa0a6dcf6f69	940	Coils	Coil		307	377	-	T	19-10-2016
Locus_4718_Transcript_1/3_Confidence_0.500_Length_3778|2	4891d169bfda37cd0646aa0a6dcf6f69	940	Coils	Coil		637	658	-	T	19-10-2016
Locus_4712_Transcript_1/1_Confidence_0.000_Length_583|1	bd0e2d13f65a72a4c2ea5698131665c7	172	SMART	SM00746	metallochaperone-like domain	21	59	6.1e-08	T	19-10-2016	IPR011017	TRASH domain
Locus_4712_Transcript_1/1_Confidence_0.000_Length_583|1	bd0e2d13f65a72a4c2ea5698131665c7	172	Pfam	PF01246	Ribosomal protein L24e	16	85	1.9e-30	T	19-10-2016	IPR000988	Ribosomal protein L24e-related
Locus_4712_Transcript_1/1_Confidence_0.000_Length_583|1	bd0e2d13f65a72a4c2ea5698131665c7	172	Gene3D	G3DSA:2.30.170.20		16	81	1.2e-30	T	19-10-2016	IPR023441	Ribosomal protein L24e domain
Locus_4712_Transcript_1/1_Confidence_0.000_Length_583|1	bd0e2d13f65a72a4c2ea5698131665c7	172	SUPERFAMILY	SSF57716		20	71	6.13e-19	T	19-10-2016
Locus_4849_Transcript_2/8_Confidence_0.550_Length_3018|3	7b6c47bccd24fec5da4798e96c1516ad	627	Gene3D	G3DSA:2.120.10.30		444	503	0.00012	T	19-10-2016	IPR011042	Six-bladed beta-propeller, TolB-like
Locus_4849_Transcript_2/8_Confidence_0.550_Length_3018|3	7b6c47bccd24fec5da4798e96c1516ad	627	Gene3D	G3DSA:2.120.10.30		363	409	0.00012	T	19-10-2016	IPR011042	Six-bladed beta-propeller, TolB-like
Locus_4849_Transcript_2/8_Confidence_0.550_Length_3018|3	7b6c47bccd24fec5da4798e96c1516ad	627	Gene3D	G3DSA:3.40.50.1820		504	627	6.2e-11	T	19-10-2016	IPR029058	Alpha/Beta hydrolase fold
Locus_4849_Transcript_2/8_Confidence_0.550_Length_3018|3	7b6c47bccd24fec5da4798e96c1516ad	627	Gene3D	G3DSA:3.40.50.1820		271	292	6.2e-11	T	19-10-2016	IPR029058	Alpha/Beta hydrolase fold
Locus_4849_Transcript_2/8_Confidence_0.550_Length_3018|3	7b6c47bccd24fec5da4798e96c1516ad	627	SUPERFAMILY	SSF82171		143	329	5.69e-16	T	19-10-2016
Locus_4849_Transcript_2/8_Confidence_0.550_Length_3018|3	7b6c47bccd24fec5da4798e96c1516ad	627	SUPERFAMILY	SSF82171		444	506	5.69e-16	T	19-10-2016
Locus_4849_Transcript_2/8_Confidence_0.550_Length_3018|3	7b6c47bccd24fec5da4798e96c1516ad	627	SUPERFAMILY	SSF82171		356	411	5.69e-16	T	19-10-2016
Locus_4826_Transcript_4/10_Confidence_0.667_Length_2299|3	065e2a55f5849bc6fc9ccbfee3a346ff	312	Pfam	PF03467	Smg-4/UPF3 family	43	210	1.4e-52	T	19-10-2016	IPR005120	Regulator of nonsense-mediated decay, UPF3
Locus_4826_Transcript_4/10_Confidence_0.667_Length_2299|3	065e2a55f5849bc6fc9ccbfee3a346ff	312	SUPERFAMILY	SSF54928		50	139	9.25e-25	T	19-10-2016
Locus_4826_Transcript_4/10_Confidence_0.667_Length_2299|3	065e2a55f5849bc6fc9ccbfee3a346ff	312	Gene3D	G3DSA:3.30.70.330		49	141	9.9e-34	T	19-10-2016	IPR012677	Nucleotide-binding alpha-beta plait domain	GO:0000166
Locus_4840_Transcript_1/4_Confidence_0.400_Length_4546|3	e39242cce2ead8f3e25df9b418132d2f	1235	Gene3D	G3DSA:2.30.30.160		180	271	2.2e-22	T	19-10-2016
Locus_4840_Transcript_1/4_Confidence_0.400_Length_4546|3	e39242cce2ead8f3e25df9b418132d2f	1235	ProSiteProfiles	PS50812	PWWP domain profile.	183	244	15.43	T	19-10-2016	IPR000313	PWWP domain
Locus_4840_Transcript_1/4_Confidence_0.400_Length_4546|3	e39242cce2ead8f3e25df9b418132d2f	1235	SMART	SM00293	domain with conserved PWWP motif	181	242	1.5e-12	T	19-10-2016	IPR000313	PWWP domain
Locus_4840_Transcript_1/4_Confidence_0.400_Length_4546|3	e39242cce2ead8f3e25df9b418132d2f	1235	Pfam	PF00855	PWWP domain	181	266	4.4e-20	T	19-10-2016	IPR000313	PWWP domain
Locus_4840_Transcript_1/4_Confidence_0.400_Length_4546|3	e39242cce2ead8f3e25df9b418132d2f	1235	SUPERFAMILY	SSF63748		178	282	1.56e-27	T	19-10-2016
Locus_4722_Transcript_2/2_Confidence_0.000_Length_886|3	4e375113c9655c9ef3f67f440e31d49f	145	Gene3D	G3DSA:2.30.30.100		66	140	2.3e-27	T	19-10-2016
Locus_4722_Transcript_2/2_Confidence_0.000_Length_886|3	4e375113c9655c9ef3f67f440e31d49f	145	Pfam	PF01423	LSM domain	72	138	3.8e-18	T	19-10-2016	IPR001163	Ribonucleoprotein LSM domain
Locus_4722_Transcript_2/2_Confidence_0.000_Length_886|3	4e375113c9655c9ef3f67f440e31d49f	145	SMART	SM00651	snRNP Sm proteins	70	138	8e-21	T	19-10-2016	IPR006649	Ribonucleoprotein LSM domain, eukaryotic/archaea-type
Locus_4722_Transcript_2/2_Confidence_0.000_Length_886|3	4e375113c9655c9ef3f67f440e31d49f	145	SUPERFAMILY	SSF50182		66	139	1.16e-18	T	19-10-2016	IPR010920	Like-Sm (LSM) domain
Locus_4705_Transcript_8/10_Confidence_0.368_Length_15539|3	fa0c88663b09a2439c257ccd009758d4	419	Gene3D	G3DSA:3.30.200.20		131	181	2.4e-26	T	19-10-2016
Locus_4705_Transcript_8/10_Confidence_0.368_Length_15539|3	fa0c88663b09a2439c257ccd009758d4	419	Gene3D	G3DSA:2.60.120.200		93	130	1.5e-05	T	19-10-2016	IPR013320	Concanavalin A-like lectin/glucanase domain
Locus_4705_Transcript_8/10_Confidence_0.368_Length_15539|3	fa0c88663b09a2439c257ccd009758d4	419	Gene3D	G3DSA:2.60.120.200		5	45	1.5e-05	T	19-10-2016	IPR013320	Concanavalin A-like lectin/glucanase domain
Locus_4705_Transcript_8/10_Confidence_0.368_Length_15539|3	fa0c88663b09a2439c257ccd009758d4	419	ProSitePatterns	PS00108	Serine/Threonine protein kinases active-site signature.	237	249	-	T	19-10-2016	IPR008271	Serine/threonine-protein kinase, active site	GO:0004672|GO:0006468
Locus_4705_Transcript_8/10_Confidence_0.368_Length_15539|3	fa0c88663b09a2439c257ccd009758d4	419	SUPERFAMILY	SSF56112		90	375	7.79e-73	T	19-10-2016	IPR011009	Protein kinase-like domain
Locus_4705_Transcript_8/10_Confidence_0.368_Length_15539|3	fa0c88663b09a2439c257ccd009758d4	419	Gene3D	G3DSA:1.10.510.10		182	375	1.7e-41	T	19-10-2016
Locus_4705_Transcript_8/10_Confidence_0.368_Length_15539|3	fa0c88663b09a2439c257ccd009758d4	419	Pfam	PF00069	Protein kinase domain	121	375	3.2e-48	T	19-10-2016	IPR000719	Protein kinase domain	GO:0004672|GO:0005524|GO:0006468
Locus_4705_Transcript_8/10_Confidence_0.368_Length_15539|3	fa0c88663b09a2439c257ccd009758d4	419	ProSiteProfiles	PS50011	Protein kinase domain profile.	117	378	38.04	T	19-10-2016	IPR000719	Protein kinase domain	GO:0004672|GO:0005524|GO:0006468
Locus_4705_Transcript_8/10_Confidence_0.368_Length_15539|3	fa0c88663b09a2439c257ccd009758d4	419	SMART	SM00220	Serine/Threonine protein kinases, catalytic domain	117	378	6.1e-31	T	19-10-2016	IPR002290	Serine/threonine/dual specificity protein kinase, catalytic domain	GO:0004672|GO:0005524|GO:0006468
Locus_4647_Transcript_3/8_Confidence_0.375_Length_1602|2	e945b546ffe2c1cc581552dbadcc07fc	325	Gene3D	G3DSA:3.90.1200.10		161	321	2.4e-59	T	19-10-2016
Locus_4647_Transcript_3/8_Confidence_0.375_Length_1602|2	e945b546ffe2c1cc581552dbadcc07fc	325	Coils	Coil		236	257	-	T	19-10-2016
Locus_4647_Transcript_3/8_Confidence_0.375_Length_1602|2	e945b546ffe2c1cc581552dbadcc07fc	325	SUPERFAMILY	SSF56112		78	322	1.82e-70	T	19-10-2016	IPR011009	Protein kinase-like domain
Locus_4647_Transcript_3/8_Confidence_0.375_Length_1602|2	e945b546ffe2c1cc581552dbadcc07fc	325	Gene3D	G3DSA:3.10.450.110		74	160	4e-16	T	19-10-2016
Locus_4647_Transcript_3/8_Confidence_0.375_Length_1602|2	e945b546ffe2c1cc581552dbadcc07fc	325	Pfam	PF01633	Choline/ethanolamine kinase	121	321	2.9e-70	T	19-10-2016
Locus_4467_Transcript_17/25_Confidence_0.462_Length_4353|2	bdabb74739fe63cb8dd973722664f073	1007	SUPERFAMILY	SSF54928		314	407	2.28e-18	T	19-10-2016
Locus_4467_Transcript_17/25_Confidence_0.462_Length_4353|2	bdabb74739fe63cb8dd973722664f073	1007	SUPERFAMILY	SSF90209		428	461	9.58e-09	T	19-10-2016
Locus_4467_Transcript_17/25_Confidence_0.462_Length_4353|2	bdabb74739fe63cb8dd973722664f073	1007	ProSiteProfiles	PS50102	Eukaryotic RNA Recognition Motif (RRM) profile.	486	566	17.677	T	19-10-2016	IPR000504	RNA recognition motif domain	GO:0003676
Locus_4467_Transcript_17/25_Confidence_0.462_Length_4353|2	bdabb74739fe63cb8dd973722664f073	1007	SUPERFAMILY	SSF54928		482	578	2.01e-24	T	19-10-2016
Locus_4467_Transcript_17/25_Confidence_0.462_Length_4353|2	bdabb74739fe63cb8dd973722664f073	1007	Gene3D	G3DSA:3.30.70.330		294	404	2.6e-20	T	19-10-2016	IPR012677	Nucleotide-binding alpha-beta plait domain	GO:0000166
Locus_4467_Transcript_17/25_Confidence_0.462_Length_4353|2	bdabb74739fe63cb8dd973722664f073	1007	ProSitePatterns	PS01358	Zinc finger RanBP2-type signature.	435	454	-	T	19-10-2016	IPR001876	Zinc finger, RanBP2-type	GO:0008270
Locus_4467_Transcript_17/25_Confidence_0.462_Length_4353|2	bdabb74739fe63cb8dd973722664f073	1007	SMART	SM00547	Zinc finger domain	433	457	9.9e-06	T	19-10-2016	IPR001876	Zinc finger, RanBP2-type	GO:0008270
Locus_4467_Transcript_17/25_Confidence_0.462_Length_4353|2	bdabb74739fe63cb8dd973722664f073	1007	Gene3D	G3DSA:4.10.1060.10		428	461	8.6e-13	T	19-10-2016	IPR001876	Zinc finger, RanBP2-type	GO:0008270
Locus_4467_Transcript_17/25_Confidence_0.462_Length_4353|2	bdabb74739fe63cb8dd973722664f073	1007	Pfam	PF14259	RNA recognition motif (a.k.a. RRM, RBD, or RNP domain)	327	398	2e-14	T	19-10-2016
Locus_4467_Transcript_17/25_Confidence_0.462_Length_4353|2	bdabb74739fe63cb8dd973722664f073	1007	ProSiteProfiles	PS50102	Eukaryotic RNA Recognition Motif (RRM) profile.	325	405	15.971	T	19-10-2016	IPR000504	RNA recognition motif domain	GO:0003676
Locus_4467_Transcript_17/25_Confidence_0.462_Length_4353|2	bdabb74739fe63cb8dd973722664f073	1007	Gene3D	G3DSA:3.30.70.330		469	566	7.3e-24	T	19-10-2016	IPR012677	Nucleotide-binding alpha-beta plait domain	GO:0000166
Locus_4467_Transcript_17/25_Confidence_0.462_Length_4353|2	bdabb74739fe63cb8dd973722664f073	1007	Pfam	PF00076	RNA recognition motif. (a.k.a. RRM, RBD, or RNP domain)	488	554	4.5e-18	T	19-10-2016	IPR000504	RNA recognition motif domain	GO:0003676
Locus_4467_Transcript_17/25_Confidence_0.462_Length_4353|2	bdabb74739fe63cb8dd973722664f073	1007	ProSiteProfiles	PS50199	Zinc finger RanBP2 type profile.	431	460	9.653	T	19-10-2016	IPR001876	Zinc finger, RanBP2-type	GO:0008270
Locus_4467_Transcript_17/25_Confidence_0.462_Length_4353|2	bdabb74739fe63cb8dd973722664f073	1007	SMART	SM00360	RNA recognition motif	326	401	1.7e-18	T	19-10-2016	IPR000504	RNA recognition motif domain	GO:0003676
Locus_4467_Transcript_17/25_Confidence_0.462_Length_4353|2	bdabb74739fe63cb8dd973722664f073	1007	SMART	SM00360	RNA recognition motif	487	562	4.8e-23	T	19-10-2016	IPR000504	RNA recognition motif domain	GO:0003676
Locus_4912_Transcript_1/4_Confidence_0.556_Length_1531|1	c98b2207b20c6bd4d10cf1f319e9ac06	229	ProSiteProfiles	PS50011	Protein kinase domain profile.	1	175	35.156	T	19-10-2016	IPR000719	Protein kinase domain	GO:0004672|GO:0005524|GO:0006468
Locus_4912_Transcript_1/4_Confidence_0.556_Length_1531|1	c98b2207b20c6bd4d10cf1f319e9ac06	229	SMART	SM00220	Serine/Threonine protein kinases, catalytic domain	1	175	8.3e-23	T	19-10-2016	IPR002290	Serine/threonine/dual specificity protein kinase, catalytic domain	GO:0004672|GO:0005524|GO:0006468
Locus_4912_Transcript_1/4_Confidence_0.556_Length_1531|1	c98b2207b20c6bd4d10cf1f319e9ac06	229	Gene3D	G3DSA:1.10.510.10		2	190	7.8e-61	T	19-10-2016
Locus_4912_Transcript_1/4_Confidence_0.556_Length_1531|1	c98b2207b20c6bd4d10cf1f319e9ac06	229	SUPERFAMILY	SSF56112		2	194	8.09e-58	T	19-10-2016	IPR011009	Protein kinase-like domain
Locus_4912_Transcript_1/4_Confidence_0.556_Length_1531|1	c98b2207b20c6bd4d10cf1f319e9ac06	229	Pfam	PF00069	Protein kinase domain	1	174	1.9e-43	T	19-10-2016	IPR000719	Protein kinase domain	GO:0004672|GO:0005524|GO:0006468
Locus_4912_Transcript_1/4_Confidence_0.556_Length_1531|1	c98b2207b20c6bd4d10cf1f319e9ac06	229	ProSitePatterns	PS00108	Serine/Threonine protein kinases active-site signature.	27	39	-	T	19-10-2016	IPR008271	Serine/threonine-protein kinase, active site	GO:0004672|GO:0006468
Locus_4891_Transcript_3/4_Confidence_0.333_Length_3183|2	ccccbfbf1038c21cc5079f612c6d555a	553	SUPERFAMILY	SSF54928		114	216	8.19e-27	T	19-10-2016
Locus_4891_Transcript_3/4_Confidence_0.333_Length_3183|2	ccccbfbf1038c21cc5079f612c6d555a	553	SUPERFAMILY	SSF54928		16	113	1.07e-25	T	19-10-2016
Locus_4891_Transcript_3/4_Confidence_0.333_Length_3183|2	ccccbfbf1038c21cc5079f612c6d555a	553	ProSiteProfiles	PS50102	Eukaryotic RNA Recognition Motif (RRM) profile.	118	195	17.967	T	19-10-2016	IPR000504	RNA recognition motif domain	GO:0003676
Locus_4891_Transcript_3/4_Confidence_0.333_Length_3183|2	ccccbfbf1038c21cc5079f612c6d555a	553	Gene3D	G3DSA:3.30.70.330		18	99	9.9e-25	T	19-10-2016	IPR012677	Nucleotide-binding alpha-beta plait domain	GO:0000166
Locus_4891_Transcript_3/4_Confidence_0.333_Length_3183|2	ccccbfbf1038c21cc5079f612c6d555a	553	Gene3D	G3DSA:3.30.70.330		113	200	3.7e-25	T	19-10-2016	IPR012677	Nucleotide-binding alpha-beta plait domain	GO:0000166
Locus_4891_Transcript_3/4_Confidence_0.333_Length_3183|2	ccccbfbf1038c21cc5079f612c6d555a	553	ProSiteProfiles	PS50102	Eukaryotic RNA Recognition Motif (RRM) profile.	18	94	18.069	T	19-10-2016	IPR000504	RNA recognition motif domain	GO:0003676
Locus_4891_Transcript_3/4_Confidence_0.333_Length_3183|2	ccccbfbf1038c21cc5079f612c6d555a	553	Pfam	PF00076	RNA recognition motif. (a.k.a. RRM, RBD, or RNP domain)	120	186	2.4e-18	T	19-10-2016	IPR000504	RNA recognition motif domain	GO:0003676
Locus_4891_Transcript_3/4_Confidence_0.333_Length_3183|2	ccccbfbf1038c21cc5079f612c6d555a	553	Pfam	PF00076	RNA recognition motif. (a.k.a. RRM, RBD, or RNP domain)	20	87	8.2e-18	T	19-10-2016	IPR000504	RNA recognition motif domain	GO:0003676
Locus_4891_Transcript_3/4_Confidence_0.333_Length_3183|2	ccccbfbf1038c21cc5079f612c6d555a	553	SMART	SM00360	RNA recognition motif	119	191	1.8e-24	T	19-10-2016	IPR000504	RNA recognition motif domain	GO:0003676
Locus_4891_Transcript_3/4_Confidence_0.333_Length_3183|2	ccccbfbf1038c21cc5079f612c6d555a	553	SMART	SM00360	RNA recognition motif	19	90	3e-23	T	19-10-2016	IPR000504	RNA recognition motif domain	GO:0003676
Locus_4872_Transcript_1/1_Confidence_0.000_Length_712|2	485d1389229d63447731d8f25d5b78f8	237	Pfam	PF13813	Membrane bound O-acyl transferase family	188	223	9e-06	T	19-10-2016
Locus_4676_Transcript_1/1_Confidence_0.000_Length_2686|1	845c5d02f2fadd863b7ac23217c6a34b	740	PRINTS	PR01661	Mini-chromosome maintenance (MCM) protein 5 signature	148	163	7.5e-24	T	19-10-2016	IPR008048	DNA replication licensing factor Mcm	GO:0003678|GO:0003682|GO:0003688|GO:0005524|GO:0005634|GO:0006270|GO:0042555
Locus_4676_Transcript_1/1_Confidence_0.000_Length_2686|1	845c5d02f2fadd863b7ac23217c6a34b	740	PRINTS	PR01661	Mini-chromosome maintenance (MCM) protein 5 signature	174	186	7.5e-24	T	19-10-2016	IPR008048	DNA replication licensing factor Mcm	GO:0003678|GO:0003682|GO:0003688|GO:0005524|GO:0005634|GO:0006270|GO:0042555
Locus_4676_Transcript_1/1_Confidence_0.000_Length_2686|1	845c5d02f2fadd863b7ac23217c6a34b	740	PRINTS	PR01661	Mini-chromosome maintenance (MCM) protein 5 signature	298	310	7.5e-24	T	19-10-2016	IPR008048	DNA replication licensing factor Mcm	GO:0003678|GO:0003682|GO:0003688|GO:0005524|GO:0005634|GO:0006270|GO:0042555
Locus_4676_Transcript_1/1_Confidence_0.000_Length_2686|1	845c5d02f2fadd863b7ac23217c6a34b	740	PRINTS	PR01661	Mini-chromosome maintenance (MCM) protein 5 signature	574	589	7.5e-24	T	19-10-2016	IPR008048	DNA replication licensing factor Mcm	GO:0003678|GO:0003682|GO:0003688|GO:0005524|GO:0005634|GO:0006270|GO:0042555
Locus_4676_Transcript_1/1_Confidence_0.000_Length_2686|1	845c5d02f2fadd863b7ac23217c6a34b	740	PRINTS	PR01661	Mini-chromosome maintenance (MCM) protein 5 signature	650	667	7.5e-24	T	19-10-2016	IPR008048	DNA replication licensing factor Mcm	GO:0003678|GO:0003682|GO:0003688|GO:0005524|GO:0005634|GO:0006270|GO:0042555
Locus_4676_Transcript_1/1_Confidence_0.000_Length_2686|1	845c5d02f2fadd863b7ac23217c6a34b	740	PRINTS	PR01657	Mini-chromosome maintenance (MCM) protein family signature	439	453	7.4e-34	T	19-10-2016	IPR001208	Mini-chromosome maintenance, DNA-dependent ATPase	GO:0003677|GO:0005524|GO:0006260
Locus_4676_Transcript_1/1_Confidence_0.000_Length_2686|1	845c5d02f2fadd863b7ac23217c6a34b	740	PRINTS	PR01657	Mini-chromosome maintenance (MCM) protein family signature	379	394	7.4e-34	T	19-10-2016	IPR001208	Mini-chromosome maintenance, DNA-dependent ATPase	GO:0003677|GO:0005524|GO:0006260
Locus_4676_Transcript_1/1_Confidence_0.000_Length_2686|1	845c5d02f2fadd863b7ac23217c6a34b	740	PRINTS	PR01657	Mini-chromosome maintenance (MCM) protein family signature	467	480	7.4e-34	T	19-10-2016	IPR001208	Mini-chromosome maintenance, DNA-dependent ATPase	GO:0003677|GO:0005524|GO:0006260
Locus_4676_Transcript_1/1_Confidence_0.000_Length_2686|1	845c5d02f2fadd863b7ac23217c6a34b	740	PRINTS	PR01657	Mini-chromosome maintenance (MCM) protein family signature	491	503	7.4e-34	T	19-10-2016	IPR001208	Mini-chromosome maintenance, DNA-dependent ATPase	GO:0003677|GO:0005524|GO:0006260
Locus_4676_Transcript_1/1_Confidence_0.000_Length_2686|1	845c5d02f2fadd863b7ac23217c6a34b	740	PRINTS	PR01657	Mini-chromosome maintenance (MCM) protein family signature	518	526	7.4e-34	T	19-10-2016	IPR001208	Mini-chromosome maintenance, DNA-dependent ATPase	GO:0003677|GO:0005524|GO:0006260
Locus_4676_Transcript_1/1_Confidence_0.000_Length_2686|1	845c5d02f2fadd863b7ac23217c6a34b	740	ProSiteProfiles	PS50051	MCM family domain profile.	338	544	91.927	T	19-10-2016	IPR001208	Mini-chromosome maintenance, DNA-dependent ATPase	GO:0003677|GO:0005524|GO:0006260
Locus_4676_Transcript_1/1_Confidence_0.000_Length_2686|1	845c5d02f2fadd863b7ac23217c6a34b	740	Pfam	PF00493	MCM2/3/5 family	325	656	1.7e-139	T	19-10-2016	IPR001208	Mini-chromosome maintenance, DNA-dependent ATPase	GO:0003677|GO:0005524|GO:0006260
Locus_4676_Transcript_1/1_Confidence_0.000_Length_2686|1	845c5d02f2fadd863b7ac23217c6a34b	740	SMART	SM00350	minichromosome maintenance proteins	143	657	4.6e-254	T	19-10-2016	IPR001208	Mini-chromosome maintenance, DNA-dependent ATPase	GO:0003677|GO:0005524|GO:0006260
Locus_4676_Transcript_1/1_Confidence_0.000_Length_2686|1	845c5d02f2fadd863b7ac23217c6a34b	740	Gene3D	G3DSA:3.30.1640.10		37	114	2.2e-13	T	19-10-2016
Locus_4676_Transcript_1/1_Confidence_0.000_Length_2686|1	845c5d02f2fadd863b7ac23217c6a34b	740	Gene3D	G3DSA:2.40.50.140		233	307	1.3e-21	T	19-10-2016	IPR012340	Nucleic acid-binding, OB-fold
Locus_4676_Transcript_1/1_Confidence_0.000_Length_2686|1	845c5d02f2fadd863b7ac23217c6a34b	740	Gene3D	G3DSA:2.40.50.140		145	173	1.3e-21	T	19-10-2016	IPR012340	Nucleic acid-binding, OB-fold
Locus_4676_Transcript_1/1_Confidence_0.000_Length_2686|1	845c5d02f2fadd863b7ac23217c6a34b	740	SUPERFAMILY	SSF52540		348	656	7.15e-38	T	19-10-2016	IPR027417	P-loop containing nucleoside triphosphate hydrolase
Locus_4676_Transcript_1/1_Confidence_0.000_Length_2686|1	845c5d02f2fadd863b7ac23217c6a34b	740	ProSitePatterns	PS00847	MCM family signature.	447	455	-	T	19-10-2016	IPR018525	Mini-chromosome maintenance, conserved site	GO:0003677|GO:0005524|GO:0006260
Locus_4676_Transcript_1/1_Confidence_0.000_Length_2686|1	845c5d02f2fadd863b7ac23217c6a34b	740	Pfam	PF14551	MCM N-terminal domain	45	163	3.4e-16	T	19-10-2016	IPR027925	MCM N-terminal domain
Locus_4676_Transcript_1/1_Confidence_0.000_Length_2686|1	845c5d02f2fadd863b7ac23217c6a34b	740	SUPERFAMILY	SSF50249		47	304	2.4e-51	T	19-10-2016	IPR012340	Nucleic acid-binding, OB-fold
Locus_4676_Transcript_1/1_Confidence_0.000_Length_2686|1	845c5d02f2fadd863b7ac23217c6a34b	740	Gene3D	G3DSA:3.40.50.300		348	528	6e-37	T	19-10-2016	IPR027417	P-loop containing nucleoside triphosphate hydrolase
Locus_4874_Transcript_7/8_Confidence_0.524_Length_3470|3	3e49de6d43c10743e5b45349efb8b29c	537	SUPERFAMILY	SSF56112		116	229	2.8e-23	T	19-10-2016	IPR011009	Protein kinase-like domain
Locus_4874_Transcript_7/8_Confidence_0.524_Length_3470|3	3e49de6d43c10743e5b45349efb8b29c	537	SUPERFAMILY	SSF56112		13	77	2.8e-23	T	19-10-2016	IPR011009	Protein kinase-like domain
Locus_4874_Transcript_7/8_Confidence_0.524_Length_3470|3	3e49de6d43c10743e5b45349efb8b29c	537	Gene3D	G3DSA:3.30.200.20		52	79	0.00026	T	19-10-2016
Locus_4874_Transcript_7/8_Confidence_0.524_Length_3470|3	3e49de6d43c10743e5b45349efb8b29c	537	Gene3D	G3DSA:3.90.1200.10		194	258	5.3e-06	T	19-10-2016
Locus_4874_Transcript_7/8_Confidence_0.524_Length_3470|3	3e49de6d43c10743e5b45349efb8b29c	537	ProSiteProfiles	PS50011	Protein kinase domain profile.	42	372	11.312	T	19-10-2016	IPR000719	Protein kinase domain	GO:0004672|GO:0005524|GO:0006468
Locus_4874_Transcript_7/8_Confidence_0.524_Length_3470|3	3e49de6d43c10743e5b45349efb8b29c	537	Pfam	PF03109	ABC1 family	31	148	2.1e-29	T	19-10-2016	IPR004147	UbiB domain
Locus_4628_Transcript_7/8_Confidence_0.500_Length_1755|3	91d4bf2fbf49a0dd1a33d2b6b237716e	121	SUPERFAMILY	SSF52972		40	120	2.62e-21	T	19-10-2016	IPR029001	Inosine triphosphate pyrophosphatase-like
Locus_4628_Transcript_7/8_Confidence_0.500_Length_1755|3	91d4bf2fbf49a0dd1a33d2b6b237716e	121	Gene3D	G3DSA:3.90.950.10		34	121	5.5e-31	T	19-10-2016	IPR029001	Inosine triphosphate pyrophosphatase-like
Locus_4628_Transcript_7/8_Confidence_0.500_Length_1755|3	91d4bf2fbf49a0dd1a33d2b6b237716e	121	Pfam	PF01725	Ham1 family	45	120	2.8e-17	T	19-10-2016	IPR002637	Ham1-like protein	GO:0016787
Locus_4819_Transcript_1/1_Confidence_0.000_Length_1359|2	b2228c0a736bd5faef65cd9316e91f01	308	SUPERFAMILY	SSF50715		85	282	1.01e-30	T	19-10-2016	IPR011035	Ribosomal protein L25/Gln-tRNA synthetase, anti-codon-binding domain	GO:0006412
Locus_4819_Transcript_1/1_Confidence_0.000_Length_1359|2	b2228c0a736bd5faef65cd9316e91f01	308	Gene3D	G3DSA:2.40.240.10		80	157	0.00016	T	19-10-2016	IPR020056	Ribosomal protein L25/Gln-tRNA synthetase, beta-barrel domain
Locus_4819_Transcript_1/1_Confidence_0.000_Length_1359|2	b2228c0a736bd5faef65cd9316e91f01	308	Gene3D	G3DSA:2.170.120.20		196	289	2.7e-23	T	19-10-2016	IPR020057	Ribosomal protein L25, beta domain
Locus_4819_Transcript_1/1_Confidence_0.000_Length_1359|2	b2228c0a736bd5faef65cd9316e91f01	308	Pfam	PF14693	Ribosomal protein TL5, C-terminal domain	198	284	1.2e-18	T	19-10-2016	IPR020057	Ribosomal protein L25, beta domain
Locus_4601_Transcript_3/4_Confidence_0.500_Length_2546|2	c40efc2468a695847fdfcdd94ac2fe83	359	SUPERFAMILY	SSF51905		13	249	1.04e-32	T	19-10-2016
Locus_4601_Transcript_3/4_Confidence_0.500_Length_2546|2	c40efc2468a695847fdfcdd94ac2fe83	359	Gene3D	G3DSA:3.90.660.10		144	314	1.7e-45	T	19-10-2016
Locus_4601_Transcript_3/4_Confidence_0.500_Length_2546|2	c40efc2468a695847fdfcdd94ac2fe83	359	Pfam	PF01593	Flavin containing amine oxidoreductase	13	313	6.8e-46	T	19-10-2016	IPR002937	Amine oxidase	GO:0016491|GO:0055114
Locus_4601_Transcript_3/4_Confidence_0.500_Length_2546|2	c40efc2468a695847fdfcdd94ac2fe83	359	SUPERFAMILY	SSF54373		231	313	2.09e-16	T	19-10-2016
Locus_4658_Transcript_6/6_Confidence_0.133_Length_2992|2	1333f42de0c4ef69f6962ffbe8cc8354	322	Pfam	PF00271	Helicase conserved C-terminal domain	171	247	1.6e-26	T	19-10-2016	IPR001650	Helicase, C-terminal
Locus_4658_Transcript_6/6_Confidence_0.133_Length_2992|2	1333f42de0c4ef69f6962ffbe8cc8354	322	ProSiteProfiles	PS51194	Superfamilies 1 and 2 helicase C-terminal domain profile.	123	286	22.121	T	19-10-2016	IPR001650	Helicase, C-terminal
Locus_4658_Transcript_6/6_Confidence_0.133_Length_2992|2	1333f42de0c4ef69f6962ffbe8cc8354	322	Gene3D	G3DSA:3.40.50.300		127	283	1.2e-50	T	19-10-2016	IPR027417	P-loop containing nucleoside triphosphate hydrolase
Locus_4658_Transcript_6/6_Confidence_0.133_Length_2992|2	1333f42de0c4ef69f6962ffbe8cc8354	322	ProSiteProfiles	PS51192	Superfamilies 1 and 2 helicase ATP-binding type-1 domain profile.	1	110	17.262	T	19-10-2016	IPR014001	Helicase superfamily 1/2, ATP-binding domain
Locus_4658_Transcript_6/6_Confidence_0.133_Length_2992|2	1333f42de0c4ef69f6962ffbe8cc8354	322	SMART	SM00490	helicase superfamily c-terminal domain	166	247	1.9e-32	T	19-10-2016	IPR001650	Helicase, C-terminal
Locus_4658_Transcript_6/6_Confidence_0.133_Length_2992|2	1333f42de0c4ef69f6962ffbe8cc8354	322	ProSitePatterns	PS00039	DEAD-box subfamily ATP-dependent helicases signature.	56	64	-	T	19-10-2016	IPR000629	ATP-dependent RNA helicase DEAD-box, conserved site
Locus_4658_Transcript_6/6_Confidence_0.133_Length_2992|2	1333f42de0c4ef69f6962ffbe8cc8354	322	SUPERFAMILY	SSF52540		27	260	1.09e-57	T	19-10-2016	IPR027417	P-loop containing nucleoside triphosphate hydrolase
Locus_4658_Transcript_6/6_Confidence_0.133_Length_2992|2	1333f42de0c4ef69f6962ffbe8cc8354	322	Pfam	PF00270	DEAD/DEAH box helicase	24	97	5.5e-20	T	19-10-2016	IPR011545	DEAD/DEAH box helicase domain	GO:0003676|GO:0005524
Locus_4658_Transcript_6/6_Confidence_0.133_Length_2992|2	1333f42de0c4ef69f6962ffbe8cc8354	322	Gene3D	G3DSA:3.40.50.300		24	126	4e-34	T	19-10-2016	IPR027417	P-loop containing nucleoside triphosphate hydrolase
Locus_4604_Transcript_1/2_Confidence_0.500_Length_2029|2	a56b026b70d691b657de2acc334c6b63	317	Pfam	PF07897	Protein of unknown function (DUF1675)	179	304	7.3e-36	T	19-10-2016	IPR012463	Ninja
Locus_4692_Transcript_5/6_Confidence_0.643_Length_1302|1	e0fb659270d86e6cfd034fa4e9640a36	130	Pfam	PF13259	Protein of unknown function (DUF4050)	8	130	2.8e-23	T	19-10-2016	IPR025124	Domain of unknown function DUF4050
Locus_4715_Transcript_5/7_Confidence_0.545_Length_2914|2	3ab4b5abf2b5d56d88b532cd73c6a3d3	441	SUPERFAMILY	SSF100950		87	434	7.67e-89	T	19-10-2016
Locus_4715_Transcript_5/7_Confidence_0.545_Length_2914|2	3ab4b5abf2b5d56d88b532cd73c6a3d3	441	Pfam	PF01008	Initiation factor 2 subunit family	133	424	1.2e-77	T	19-10-2016	IPR000649	Initiation factor 2B-related	GO:0044237
Locus_4715_Transcript_5/7_Confidence_0.545_Length_2914|2	3ab4b5abf2b5d56d88b532cd73c6a3d3	441	Gene3D	G3DSA:3.40.50.10470		231	428	1.5e-58	T	19-10-2016
Locus_4493_Transcript_1/5_Confidence_0.455_Length_1971|1	1827943e035444e20c1f073827df1cfa	289	SMART	SM00979		228	259	4.2e-07	T	19-10-2016	IPR010399	Tify
Locus_4493_Transcript_1/5_Confidence_0.455_Length_1971|1	1827943e035444e20c1f073827df1cfa	289	Pfam	PF06200	tify domain	229	254	5.3e-11	T	19-10-2016	IPR010399	Tify
Locus_4493_Transcript_1/5_Confidence_0.455_Length_1971|1	1827943e035444e20c1f073827df1cfa	289	ProSiteProfiles	PS51320	Tify domain profile.	228	263	12.785	T	19-10-2016	IPR010399	Tify
Locus_4739_Transcript_7/8_Confidence_0.167_Length_1725|2	5dc119e5d6aebef0e73f849e0f5e8aeb	157	SUPERFAMILY	SSF54928		10	84	1.09e-20	T	19-10-2016
Locus_4739_Transcript_7/8_Confidence_0.167_Length_1725|2	5dc119e5d6aebef0e73f849e0f5e8aeb	157	Pfam	PF00076	RNA recognition motif. (a.k.a. RRM, RBD, or RNP domain)	15	76	3e-13	T	19-10-2016	IPR000504	RNA recognition motif domain	GO:0003676
Locus_4739_Transcript_7/8_Confidence_0.167_Length_1725|2	5dc119e5d6aebef0e73f849e0f5e8aeb	157	SMART	SM00360	RNA recognition motif	14	88	2.4e-16	T	19-10-2016	IPR000504	RNA recognition motif domain	GO:0003676
Locus_4739_Transcript_7/8_Confidence_0.167_Length_1725|2	5dc119e5d6aebef0e73f849e0f5e8aeb	157	Gene3D	G3DSA:3.30.70.330		13	85	3.4e-17	T	19-10-2016	IPR012677	Nucleotide-binding alpha-beta plait domain	GO:0000166
Locus_4739_Transcript_7/8_Confidence_0.167_Length_1725|2	5dc119e5d6aebef0e73f849e0f5e8aeb	157	ProSiteProfiles	PS50102	Eukaryotic RNA Recognition Motif (RRM) profile.	13	92	14.147	T	19-10-2016	IPR000504	RNA recognition motif domain	GO:0003676
Locus_4653_Transcript_1/1_Confidence_0.000_Length_754|3	5ef97a00faef61c94bbc79254df26911	215	Pfam	PF01849	NAC domain	67	124	3.8e-23	T	19-10-2016	IPR002715	Nascent polypeptide-associated complex NAC domain
Locus_4653_Transcript_1/1_Confidence_0.000_Length_754|3	5ef97a00faef61c94bbc79254df26911	215	Gene3D	G3DSA:1.10.8.10		175	214	4.7e-18	T	19-10-2016
Locus_4653_Transcript_1/1_Confidence_0.000_Length_754|3	5ef97a00faef61c94bbc79254df26911	215	ProSiteProfiles	PS51151	NAC A/B domain profile.	64	129	18.445	T	19-10-2016	IPR002715	Nascent polypeptide-associated complex NAC domain
Locus_4726_Transcript_1/1_Confidence_0.000_Length_819|2	f44d2607592b322ce8501891c7c1b156	195	Coils	Coil		33	58	-	T	19-10-2016
Locus_4726_Transcript_1/1_Confidence_0.000_Length_819|2	f44d2607592b322ce8501891c7c1b156	195	Pfam	PF14770	Transmembrane protein 18	68	188	9.2e-49	T	19-10-2016	IPR026721	Transmembrane protein 18
Locus_4573_Transcript_4/10_Confidence_0.500_Length_4129|3	2acd8ad73d4295c691799bfd60b62c40	613	ProSiteProfiles	PS50011	Protein kinase domain profile.	219	556	44.089	T	19-10-2016	IPR000719	Protein kinase domain	GO:0004672|GO:0005524|GO:0006468
Locus_4573_Transcript_4/10_Confidence_0.500_Length_4129|3	2acd8ad73d4295c691799bfd60b62c40	613	SUPERFAMILY	SSF56112		444	584	2.76e-81	T	19-10-2016	IPR011009	Protein kinase-like domain
Locus_4573_Transcript_4/10_Confidence_0.500_Length_4129|3	2acd8ad73d4295c691799bfd60b62c40	613	SUPERFAMILY	SSF56112		195	366	2.76e-81	T	19-10-2016	IPR011009	Protein kinase-like domain
Locus_4573_Transcript_4/10_Confidence_0.500_Length_4129|3	2acd8ad73d4295c691799bfd60b62c40	613	Pfam	PF00069	Protein kinase domain	451	556	7.3e-20	T	19-10-2016	IPR000719	Protein kinase domain	GO:0004672|GO:0005524|GO:0006468
Locus_4573_Transcript_4/10_Confidence_0.500_Length_4129|3	2acd8ad73d4295c691799bfd60b62c40	613	Pfam	PF00069	Protein kinase domain	219	369	5.1e-36	T	19-10-2016	IPR000719	Protein kinase domain	GO:0004672|GO:0005524|GO:0006468
Locus_4573_Transcript_4/10_Confidence_0.500_Length_4129|3	2acd8ad73d4295c691799bfd60b62c40	613	SMART	SM00220	Serine/Threonine protein kinases, catalytic domain	219	556	6.6e-87	T	19-10-2016	IPR002290	Serine/threonine/dual specificity protein kinase, catalytic domain	GO:0004672|GO:0005524|GO:0006468
Locus_4573_Transcript_4/10_Confidence_0.500_Length_4129|3	2acd8ad73d4295c691799bfd60b62c40	613	Gene3D	G3DSA:3.30.200.20		216	301	4.2e-25	T	19-10-2016
Locus_4573_Transcript_4/10_Confidence_0.500_Length_4129|3	2acd8ad73d4295c691799bfd60b62c40	613	ProSitePatterns	PS00108	Serine/Threonine protein kinases active-site signature.	340	352	-	T	19-10-2016	IPR008271	Serine/threonine-protein kinase, active site	GO:0004672|GO:0006468
Locus_4573_Transcript_4/10_Confidence_0.500_Length_4129|3	2acd8ad73d4295c691799bfd60b62c40	613	Gene3D	G3DSA:1.10.510.10		445	587	3.3e-58	T	19-10-2016
Locus_4573_Transcript_4/10_Confidence_0.500_Length_4129|3	2acd8ad73d4295c691799bfd60b62c40	613	Gene3D	G3DSA:1.10.510.10		302	367	3.3e-58	T	19-10-2016
Locus_4793_Transcript_3/3_Confidence_0.000_Length_2833|2	92f5241a92c4acb4632b49f0df605498	830	Gene3D	G3DSA:3.30.60.20		392	424	5.9e-05	T	19-10-2016
Locus_4793_Transcript_3/3_Confidence_0.000_Length_2833|2	92f5241a92c4acb4632b49f0df605498	830	ProSiteProfiles	PS50081	Zinc finger phorbol-ester/DAG-type profile.	379	430	7.961	T	19-10-2016	IPR002219	Protein kinase C-like, phorbol ester/diacylglycerol-binding domain	GO:0035556
Locus_4793_Transcript_3/3_Confidence_0.000_Length_2833|2	92f5241a92c4acb4632b49f0df605498	830	Pfam	PF03107	C1 domain	83	109	5.9e-06	T	19-10-2016	IPR004146	DC1
Locus_4793_Transcript_3/3_Confidence_0.000_Length_2833|2	92f5241a92c4acb4632b49f0df605498	830	SMART	SM00249	PHD zinc finger	29	101	10	T	19-10-2016	IPR001965	Zinc finger, PHD-type	GO:0005515|GO:0008270
Locus_4793_Transcript_3/3_Confidence_0.000_Length_2833|2	92f5241a92c4acb4632b49f0df605498	830	SMART	SM00249	PHD zinc finger	251	316	13	T	19-10-2016	IPR001965	Zinc finger, PHD-type	GO:0005515|GO:0008270
Locus_4793_Transcript_3/3_Confidence_0.000_Length_2833|2	92f5241a92c4acb4632b49f0df605498	830	SMART	SM00249	PHD zinc finger	396	454	0.12	T	19-10-2016	IPR001965	Zinc finger, PHD-type	GO:0005515|GO:0008270
Locus_4793_Transcript_3/3_Confidence_0.000_Length_2833|2	92f5241a92c4acb4632b49f0df605498	830	SMART	SM00249	PHD zinc finger	149	210	0.026	T	19-10-2016	IPR001965	Zinc finger, PHD-type	GO:0005515|GO:0008270
Locus_4793_Transcript_3/3_Confidence_0.000_Length_2833|2	92f5241a92c4acb4632b49f0df605498	830	SUPERFAMILY	SSF57889		511	594	3.66e-16	T	19-10-2016
Locus_4793_Transcript_3/3_Confidence_0.000_Length_2833|2	92f5241a92c4acb4632b49f0df605498	830	Gene3D	G3DSA:2.100.10.30		681	820	1e-36	T	19-10-2016	IPR001229	Jacalin-like lectin domain
Locus_4793_Transcript_3/3_Confidence_0.000_Length_2833|2	92f5241a92c4acb4632b49f0df605498	830	Pfam	PF07649	C1-like domain	395	422	2e-06	T	19-10-2016	IPR011424	C1-like	GO:0047134|GO:0055114
Locus_4793_Transcript_3/3_Confidence_0.000_Length_2833|2	92f5241a92c4acb4632b49f0df605498	830	Pfam	PF07649	C1-like domain	250	278	1.4e-05	T	19-10-2016	IPR011424	C1-like	GO:0047134|GO:0055114
Locus_4793_Transcript_3/3_Confidence_0.000_Length_2833|2	92f5241a92c4acb4632b49f0df605498	830	ProSiteProfiles	PS50081	Zinc finger phorbol-ester/DAG-type profile.	238	285	8	T	19-10-2016	IPR002219	Protein kinase C-like, phorbol ester/diacylglycerol-binding domain	GO:0035556
Locus_4793_Transcript_3/3_Confidence_0.000_Length_2833|2	92f5241a92c4acb4632b49f0df605498	830	Pfam	PF01419	Jacalin-like lectin domain	697	820	4.7e-24	T	19-10-2016	IPR001229	Jacalin-like lectin domain
Locus_4793_Transcript_3/3_Confidence_0.000_Length_2833|2	92f5241a92c4acb4632b49f0df605498	830	SMART	SM00915	Jacalin-like lectin domain	692	823	1.1e-23	T	19-10-2016	IPR001229	Jacalin-like lectin domain
Locus_4793_Transcript_3/3_Confidence_0.000_Length_2833|2	92f5241a92c4acb4632b49f0df605498	830	SUPERFAMILY	SSF57889		160	233	2.83e-15	T	19-10-2016
Locus_4793_Transcript_3/3_Confidence_0.000_Length_2833|2	92f5241a92c4acb4632b49f0df605498	830	SUPERFAMILY	SSF57889		407	489	3.14e-16	T	19-10-2016
Locus_4793_Transcript_3/3_Confidence_0.000_Length_2833|2	92f5241a92c4acb4632b49f0df605498	830	Gene3D	G3DSA:3.30.40.10		138	185	5.7e-05	T	19-10-2016	IPR013083	Zinc finger, RING/FYVE/PHD-type
Locus_4793_Transcript_3/3_Confidence_0.000_Length_2833|2	92f5241a92c4acb4632b49f0df605498	830	SUPERFAMILY	SSF57889		33	112	5.13e-12	T	19-10-2016
Locus_4793_Transcript_3/3_Confidence_0.000_Length_2833|2	92f5241a92c4acb4632b49f0df605498	830	SUPERFAMILY	SSF57889		255	343	2.39e-12	T	19-10-2016
Locus_4793_Transcript_3/3_Confidence_0.000_Length_2833|2	92f5241a92c4acb4632b49f0df605498	830	SMART	SM00109	Protein kinase C conserved region 1 (C1) domains (Cysteine-rich domains)	12	63	2	T	19-10-2016	IPR002219	Protein kinase C-like, phorbol ester/diacylglycerol-binding domain	GO:0035556
Locus_4793_Transcript_3/3_Confidence_0.000_Length_2833|2	92f5241a92c4acb4632b49f0df605498	830	SMART	SM00109	Protein kinase C conserved region 1 (C1) domains (Cysteine-rich domains)	237	283	0.099	T	19-10-2016	IPR002219	Protein kinase C-like, phorbol ester/diacylglycerol-binding domain	GO:0035556
Locus_4793_Transcript_3/3_Confidence_0.000_Length_2833|2	92f5241a92c4acb4632b49f0df605498	830	SMART	SM00109	Protein kinase C conserved region 1 (C1) domains (Cysteine-rich domains)	378	428	0.042	T	19-10-2016	IPR002219	Protein kinase C-like, phorbol ester/diacylglycerol-binding domain	GO:0035556
Locus_4793_Transcript_3/3_Confidence_0.000_Length_2833|2	92f5241a92c4acb4632b49f0df605498	830	SMART	SM00109	Protein kinase C conserved region 1 (C1) domains (Cysteine-rich domains)	489	533	0.35	T	19-10-2016	IPR002219	Protein kinase C-like, phorbol ester/diacylglycerol-binding domain	GO:0035556
Locus_4793_Transcript_3/3_Confidence_0.000_Length_2833|2	92f5241a92c4acb4632b49f0df605498	830	SUPERFAMILY	SSF51101		681	820	5.1e-32	T	19-10-2016	IPR001229	Jacalin-like lectin domain
Locus_4571_Transcript_3/4_Confidence_0.429_Length_1921|3	52645b312bee7960ad5bb12351dac236	364	Pfam	PF00069	Protein kinase domain	24	280	5.3e-71	T	19-10-2016	IPR000719	Protein kinase domain	GO:0004672|GO:0005524|GO:0006468
Locus_4571_Transcript_3/4_Confidence_0.429_Length_1921|3	52645b312bee7960ad5bb12351dac236	364	ProSitePatterns	PS00108	Serine/Threonine protein kinases active-site signature.	139	151	-	T	19-10-2016	IPR008271	Serine/threonine-protein kinase, active site	GO:0004672|GO:0006468
Locus_4571_Transcript_3/4_Confidence_0.429_Length_1921|3	52645b312bee7960ad5bb12351dac236	364	ProSiteProfiles	PS50011	Protein kinase domain profile.	24	280	47.721	T	19-10-2016	IPR000719	Protein kinase domain	GO:0004672|GO:0005524|GO:0006468
Locus_4571_Transcript_3/4_Confidence_0.429_Length_1921|3	52645b312bee7960ad5bb12351dac236	364	SMART	SM00220	Serine/Threonine protein kinases, catalytic domain	24	280	1.6e-98	T	19-10-2016	IPR002290	Serine/threonine/dual specificity protein kinase, catalytic domain	GO:0004672|GO:0005524|GO:0006468
Locus_4571_Transcript_3/4_Confidence_0.429_Length_1921|3	52645b312bee7960ad5bb12351dac236	364	ProSitePatterns	PS00107	Protein kinases ATP-binding region signature.	30	53	-	T	19-10-2016	IPR017441	Protein kinase, ATP binding site	GO:0005524
Locus_4571_Transcript_3/4_Confidence_0.429_Length_1921|3	52645b312bee7960ad5bb12351dac236	364	Gene3D	G3DSA:3.30.200.20		21	127	1.3e-38	T	19-10-2016
Locus_4571_Transcript_3/4_Confidence_0.429_Length_1921|3	52645b312bee7960ad5bb12351dac236	364	SUPERFAMILY	SSF56112		22	298	2.83e-82	T	19-10-2016	IPR011009	Protein kinase-like domain
Locus_4571_Transcript_3/4_Confidence_0.429_Length_1921|3	52645b312bee7960ad5bb12351dac236	364	Gene3D	G3DSA:1.10.510.10		128	282	6.5e-47	T	19-10-2016
Locus_4785_Transcript_2/4_Confidence_0.222_Length_1920|2	fd44f3aab7a76f16fa1bdfc6eac7be87	528	PRINTS	PR00385	P450 superfamily signature	338	355	2.5e-08	T	19-10-2016	IPR001128	Cytochrome P450	GO:0005506|GO:0016705|GO:0020037|GO:0055114
Locus_4785_Transcript_2/4_Confidence_0.222_Length_1920|2	fd44f3aab7a76f16fa1bdfc6eac7be87	528	PRINTS	PR00385	P450 superfamily signature	471	482	2.5e-08	T	19-10-2016	IPR001128	Cytochrome P450	GO:0005506|GO:0016705|GO:0020037|GO:0055114
Locus_4785_Transcript_2/4_Confidence_0.222_Length_1920|2	fd44f3aab7a76f16fa1bdfc6eac7be87	528	PRINTS	PR00385	P450 superfamily signature	462	471	2.5e-08	T	19-10-2016	IPR001128	Cytochrome P450	GO:0005506|GO:0016705|GO:0020037|GO:0055114
Locus_4785_Transcript_2/4_Confidence_0.222_Length_1920|2	fd44f3aab7a76f16fa1bdfc6eac7be87	528	PRINTS	PR00385	P450 superfamily signature	391	402	2.5e-08	T	19-10-2016	IPR001128	Cytochrome P450	GO:0005506|GO:0016705|GO:0020037|GO:0055114
Locus_4785_Transcript_2/4_Confidence_0.222_Length_1920|2	fd44f3aab7a76f16fa1bdfc6eac7be87	528	Pfam	PF00067	Cytochrome P450	69	513	8.9e-98	T	19-10-2016	IPR001128	Cytochrome P450	GO:0005506|GO:0016705|GO:0020037|GO:0055114
Locus_4785_Transcript_2/4_Confidence_0.222_Length_1920|2	fd44f3aab7a76f16fa1bdfc6eac7be87	528	SUPERFAMILY	SSF48264		69	523	1.18e-113	T	19-10-2016	IPR001128	Cytochrome P450	GO:0005506|GO:0016705|GO:0020037|GO:0055114
Locus_4785_Transcript_2/4_Confidence_0.222_Length_1920|2	fd44f3aab7a76f16fa1bdfc6eac7be87	528	PRINTS	PR00463	E-class P450 group I signature	429	453	2.3e-36	T	19-10-2016	IPR002401	Cytochrome P450, E-class, group I	GO:0005506|GO:0016705|GO:0020037|GO:0055114
Locus_4785_Transcript_2/4_Confidence_0.222_Length_1920|2	fd44f3aab7a76f16fa1bdfc6eac7be87	528	PRINTS	PR00463	E-class P450 group I signature	347	373	2.3e-36	T	19-10-2016	IPR002401	Cytochrome P450, E-class, group I	GO:0005506|GO:0016705|GO:0020037|GO:0055114
Locus_4785_Transcript_2/4_Confidence_0.222_Length_1920|2	fd44f3aab7a76f16fa1bdfc6eac7be87	528	PRINTS	PR00463	E-class P450 group I signature	390	408	2.3e-36	T	19-10-2016	IPR002401	Cytochrome P450, E-class, group I	GO:0005506|GO:0016705|GO:0020037|GO:0055114
Locus_4785_Transcript_2/4_Confidence_0.222_Length_1920|2	fd44f3aab7a76f16fa1bdfc6eac7be87	528	PRINTS	PR00463	E-class P450 group I signature	461	471	2.3e-36	T	19-10-2016	IPR002401	Cytochrome P450, E-class, group I	GO:0005506|GO:0016705|GO:0020037|GO:0055114
Locus_4785_Transcript_2/4_Confidence_0.222_Length_1920|2	fd44f3aab7a76f16fa1bdfc6eac7be87	528	PRINTS	PR00463	E-class P450 group I signature	327	344	2.3e-36	T	19-10-2016	IPR002401	Cytochrome P450, E-class, group I	GO:0005506|GO:0016705|GO:0020037|GO:0055114
Locus_4785_Transcript_2/4_Confidence_0.222_Length_1920|2	fd44f3aab7a76f16fa1bdfc6eac7be87	528	PRINTS	PR00463	E-class P450 group I signature	96	115	2.3e-36	T	19-10-2016	IPR002401	Cytochrome P450, E-class, group I	GO:0005506|GO:0016705|GO:0020037|GO:0055114
Locus_4785_Transcript_2/4_Confidence_0.222_Length_1920|2	fd44f3aab7a76f16fa1bdfc6eac7be87	528	PRINTS	PR00463	E-class P450 group I signature	471	494	2.3e-36	T	19-10-2016	IPR002401	Cytochrome P450, E-class, group I	GO:0005506|GO:0016705|GO:0020037|GO:0055114
Locus_4785_Transcript_2/4_Confidence_0.222_Length_1920|2	fd44f3aab7a76f16fa1bdfc6eac7be87	528	ProSitePatterns	PS00086	Cytochrome P450 cysteine heme-iron ligand signature.	464	473	-	T	19-10-2016	IPR017972	Cytochrome P450, conserved site	GO:0016705|GO:0055114
Locus_4785_Transcript_2/4_Confidence_0.222_Length_1920|2	fd44f3aab7a76f16fa1bdfc6eac7be87	528	Gene3D	G3DSA:1.10.630.10		63	523	9.2e-124	T	19-10-2016	IPR001128	Cytochrome P450	GO:0005506|GO:0016705|GO:0020037|GO:0055114
Locus_4741_Transcript_1/2_Confidence_0.500_Length_2225|1	56eff54d3b75394d9dd375e9192dcf3c	305	SMART	SM00367	Leucine-rich repeat - CC (cysteine-containing) subfamily	180	205	10	T	19-10-2016	IPR006553	Leucine-rich repeat, cysteine-containing subtype
Locus_4741_Transcript_1/2_Confidence_0.500_Length_2225|1	56eff54d3b75394d9dd375e9192dcf3c	305	SMART	SM00367	Leucine-rich repeat - CC (cysteine-containing) subfamily	22	47	0.0063	T	19-10-2016	IPR006553	Leucine-rich repeat, cysteine-containing subtype
Locus_4741_Transcript_1/2_Confidence_0.500_Length_2225|1	56eff54d3b75394d9dd375e9192dcf3c	305	SMART	SM00367	Leucine-rich repeat - CC (cysteine-containing) subfamily	206	231	0.041	T	19-10-2016	IPR006553	Leucine-rich repeat, cysteine-containing subtype
Locus_4741_Transcript_1/2_Confidence_0.500_Length_2225|1	56eff54d3b75394d9dd375e9192dcf3c	305	SMART	SM00367	Leucine-rich repeat - CC (cysteine-containing) subfamily	48	73	0.16	T	19-10-2016	IPR006553	Leucine-rich repeat, cysteine-containing subtype
Locus_4741_Transcript_1/2_Confidence_0.500_Length_2225|1	56eff54d3b75394d9dd375e9192dcf3c	305	SMART	SM00367	Leucine-rich repeat - CC (cysteine-containing) subfamily	100	125	0.42	T	19-10-2016	IPR006553	Leucine-rich repeat, cysteine-containing subtype
Locus_4741_Transcript_1/2_Confidence_0.500_Length_2225|1	56eff54d3b75394d9dd375e9192dcf3c	305	SMART	SM00367	Leucine-rich repeat - CC (cysteine-containing) subfamily	234	259	40	T	19-10-2016	IPR006553	Leucine-rich repeat, cysteine-containing subtype
Locus_4741_Transcript_1/2_Confidence_0.500_Length_2225|1	56eff54d3b75394d9dd375e9192dcf3c	305	SMART	SM00367	Leucine-rich repeat - CC (cysteine-containing) subfamily	153	178	0.0053	T	19-10-2016	IPR006553	Leucine-rich repeat, cysteine-containing subtype
Locus_4741_Transcript_1/2_Confidence_0.500_Length_2225|1	56eff54d3b75394d9dd375e9192dcf3c	305	SMART	SM00367	Leucine-rich repeat - CC (cysteine-containing) subfamily	127	152	54	T	19-10-2016	IPR006553	Leucine-rich repeat, cysteine-containing subtype
Locus_4741_Transcript_1/2_Confidence_0.500_Length_2225|1	56eff54d3b75394d9dd375e9192dcf3c	305	SMART	SM00367	Leucine-rich repeat - CC (cysteine-containing) subfamily	74	99	1.1e-06	T	19-10-2016	IPR006553	Leucine-rich repeat, cysteine-containing subtype
Locus_4741_Transcript_1/2_Confidence_0.500_Length_2225|1	56eff54d3b75394d9dd375e9192dcf3c	305	SMART	SM00367	Leucine-rich repeat - CC (cysteine-containing) subfamily	260	285	25	T	19-10-2016	IPR006553	Leucine-rich repeat, cysteine-containing subtype
Locus_4741_Transcript_1/2_Confidence_0.500_Length_2225|1	56eff54d3b75394d9dd375e9192dcf3c	305	Gene3D	G3DSA:3.80.10.10		9	277	3.5e-57	T	19-10-2016
Locus_4741_Transcript_1/2_Confidence_0.500_Length_2225|1	56eff54d3b75394d9dd375e9192dcf3c	305	SUPERFAMILY	SSF52047		236	281	2.71e-06	T	19-10-2016
Locus_4741_Transcript_1/2_Confidence_0.500_Length_2225|1	56eff54d3b75394d9dd375e9192dcf3c	305	Pfam	PF13516	Leucine Rich repeat	260	279	0.81	T	19-10-2016
Locus_4741_Transcript_1/2_Confidence_0.500_Length_2225|1	56eff54d3b75394d9dd375e9192dcf3c	305	Pfam	PF13516	Leucine Rich repeat	100	124	0.058	T	19-10-2016
Locus_4741_Transcript_1/2_Confidence_0.500_Length_2225|1	56eff54d3b75394d9dd375e9192dcf3c	305	Pfam	PF13516	Leucine Rich repeat	153	175	0.12	T	19-10-2016
Locus_4741_Transcript_1/2_Confidence_0.500_Length_2225|1	56eff54d3b75394d9dd375e9192dcf3c	305	Pfam	PF13516	Leucine Rich repeat	74	96	0.99	T	19-10-2016
Locus_4741_Transcript_1/2_Confidence_0.500_Length_2225|1	56eff54d3b75394d9dd375e9192dcf3c	305	Pfam	PF13516	Leucine Rich repeat	22	45	0.016	T	19-10-2016
Locus_4741_Transcript_1/2_Confidence_0.500_Length_2225|1	56eff54d3b75394d9dd375e9192dcf3c	305	SUPERFAMILY	SSF52047		8	249	1.02e-45	T	19-10-2016
Locus_4741_Transcript_1/2_Confidence_0.500_Length_2225|1	56eff54d3b75394d9dd375e9192dcf3c	305	Pfam	PF13504	Leucine rich repeat	236	249	5.6	T	19-10-2016	IPR001611	Leucine-rich repeat	GO:0005515
Locus_4451_Transcript_16/28_Confidence_0.296_Length_3657|2	18e4ca72b7c2a729a47e0e4cd1a128f9	405	SMART	SM00733	Mitochondrial termination factor repeats	153	185	12	T	19-10-2016	IPR003690	Mitochodrial transcription termination factor	GO:0003690|GO:0005739|GO:0006355
Locus_4451_Transcript_16/28_Confidence_0.296_Length_3657|2	18e4ca72b7c2a729a47e0e4cd1a128f9	405	SMART	SM00733	Mitochondrial termination factor repeats	225	255	230	T	19-10-2016	IPR003690	Mitochodrial transcription termination factor	GO:0003690|GO:0005739|GO:0006355
Locus_4451_Transcript_16/28_Confidence_0.296_Length_3657|2	18e4ca72b7c2a729a47e0e4cd1a128f9	405	SMART	SM00733	Mitochondrial termination factor repeats	294	325	0.024	T	19-10-2016	IPR003690	Mitochodrial transcription termination factor	GO:0003690|GO:0005739|GO:0006355
Locus_4451_Transcript_16/28_Confidence_0.296_Length_3657|2	18e4ca72b7c2a729a47e0e4cd1a128f9	405	SMART	SM00733	Mitochondrial termination factor repeats	118	148	0.21	T	19-10-2016	IPR003690	Mitochodrial transcription termination factor	GO:0003690|GO:0005739|GO:0006355
Locus_4451_Transcript_16/28_Confidence_0.296_Length_3657|2	18e4ca72b7c2a729a47e0e4cd1a128f9	405	SMART	SM00733	Mitochondrial termination factor repeats	326	360	110	T	19-10-2016	IPR003690	Mitochodrial transcription termination factor	GO:0003690|GO:0005739|GO:0006355
Locus_4451_Transcript_16/28_Confidence_0.296_Length_3657|2	18e4ca72b7c2a729a47e0e4cd1a128f9	405	SMART	SM00733	Mitochondrial termination factor repeats	189	220	960	T	19-10-2016	IPR003690	Mitochodrial transcription termination factor	GO:0003690|GO:0005739|GO:0006355
Locus_4451_Transcript_16/28_Confidence_0.296_Length_3657|2	18e4ca72b7c2a729a47e0e4cd1a128f9	405	Pfam	PF02536	mTERF	273	360	5.9e-14	T	19-10-2016	IPR003690	Mitochodrial transcription termination factor	GO:0003690|GO:0005739|GO:0006355
Locus_4451_Transcript_16/28_Confidence_0.296_Length_3657|2	18e4ca72b7c2a729a47e0e4cd1a128f9	405	Pfam	PF02536	mTERF	107	287	2.4e-19	T	19-10-2016	IPR003690	Mitochodrial transcription termination factor	GO:0003690|GO:0005739|GO:0006355
Locus_4844_Transcript_1/1_Confidence_0.000_Length_1510|2	54b79ff2c219c557ec39825c0a226f0b	415	Pfam	PF02926	THUMP domain	296	396	6.9e-16	T	19-10-2016	IPR004114	THUMP	GO:0003723
Locus_4844_Transcript_1/1_Confidence_0.000_Length_1510|2	54b79ff2c219c557ec39825c0a226f0b	415	SMART	SM00981		305	397	1e-07	T	19-10-2016	IPR004114	THUMP	GO:0003723
Locus_4844_Transcript_1/1_Confidence_0.000_Length_1510|2	54b79ff2c219c557ec39825c0a226f0b	415	ProSiteProfiles	PS51165	THUMP domain profile.	291	397	19.93	T	19-10-2016	IPR004114	THUMP	GO:0003723
Locus_4844_Transcript_1/1_Confidence_0.000_Length_1510|2	54b79ff2c219c557ec39825c0a226f0b	415	SUPERFAMILY	SSF143437		315	396	2.79e-17	T	19-10-2016
Locus_4844_Transcript_1/1_Confidence_0.000_Length_1510|2	54b79ff2c219c557ec39825c0a226f0b	415	Coils	Coil		224	245	-	T	19-10-2016
Locus_4697_Transcript_2/4_Confidence_0.200_Length_1881|2	cd618b103accf280417e384d8526b48a	183	Coils	Coil		89	117	-	T	19-10-2016
Locus_4579_Transcript_1/1_Confidence_0.000_Length_2398|1	10270dde2ae4087206e2c6a1c06a70d2	723	Pfam	PF00069	Protein kinase domain	115	377	4.6e-71	T	19-10-2016	IPR000719	Protein kinase domain	GO:0004672|GO:0005524|GO:0006468
Locus_4579_Transcript_1/1_Confidence_0.000_Length_2398|1	10270dde2ae4087206e2c6a1c06a70d2	723	SMART	SM00220	Serine/Threonine protein kinases, catalytic domain	115	377	7.5e-102	T	19-10-2016	IPR002290	Serine/threonine/dual specificity protein kinase, catalytic domain	GO:0004672|GO:0005524|GO:0006468
Locus_4579_Transcript_1/1_Confidence_0.000_Length_2398|1	10270dde2ae4087206e2c6a1c06a70d2	723	Coils	Coil		658	679	-	T	19-10-2016
Locus_4579_Transcript_1/1_Confidence_0.000_Length_2398|1	10270dde2ae4087206e2c6a1c06a70d2	723	ProSitePatterns	PS00107	Protein kinases ATP-binding region signature.	121	144	-	T	19-10-2016	IPR017441	Protein kinase, ATP binding site	GO:0005524
Locus_4579_Transcript_1/1_Confidence_0.000_Length_2398|1	10270dde2ae4087206e2c6a1c06a70d2	723	Coils	Coil		148	176	-	T	19-10-2016
Locus_4579_Transcript_1/1_Confidence_0.000_Length_2398|1	10270dde2ae4087206e2c6a1c06a70d2	723	ProSiteProfiles	PS50011	Protein kinase domain profile.	115	377	52.216	T	19-10-2016	IPR000719	Protein kinase domain	GO:0004672|GO:0005524|GO:0006468
Locus_4579_Transcript_1/1_Confidence_0.000_Length_2398|1	10270dde2ae4087206e2c6a1c06a70d2	723	Gene3D	G3DSA:1.10.510.10		229	381	3e-54	T	19-10-2016
Locus_4579_Transcript_1/1_Confidence_0.000_Length_2398|1	10270dde2ae4087206e2c6a1c06a70d2	723	SUPERFAMILY	SSF56112		114	416	6.74e-87	T	19-10-2016	IPR011009	Protein kinase-like domain
Locus_4579_Transcript_1/1_Confidence_0.000_Length_2398|1	10270dde2ae4087206e2c6a1c06a70d2	723	ProSitePatterns	PS00108	Serine/Threonine protein kinases active-site signature.	239	251	-	T	19-10-2016	IPR008271	Serine/threonine-protein kinase, active site	GO:0004672|GO:0006468
Locus_4579_Transcript_1/1_Confidence_0.000_Length_2398|1	10270dde2ae4087206e2c6a1c06a70d2	723	Gene3D	G3DSA:3.30.200.20		88	228	7.6e-36	T	19-10-2016
Locus_4868_Transcript_3/3_Confidence_0.167_Length_5907|2	7322e307da4f490ff183579b7a22a191	1833	Pfam	PF13001	Proteasome stabiliser	38	519	1.3e-153	T	19-10-2016	IPR024372	Proteasome stabiliser ECM29
Locus_4868_Transcript_3/3_Confidence_0.167_Length_5907|2	7322e307da4f490ff183579b7a22a191	1833	Gene3D	G3DSA:1.25.10.10		1481	1822	4.9e-76	T	19-10-2016	IPR011989	Armadillo-like helical
Locus_4868_Transcript_3/3_Confidence_0.167_Length_5907|2	7322e307da4f490ff183579b7a22a191	1833	Gene3D	G3DSA:1.25.10.10		601	778	1.2e-28	T	19-10-2016	IPR011989	Armadillo-like helical
Locus_4868_Transcript_3/3_Confidence_0.167_Length_5907|2	7322e307da4f490ff183579b7a22a191	1833	Gene3D	G3DSA:1.25.10.10		37	167	1.2e-28	T	19-10-2016	IPR011989	Armadillo-like helical
Locus_4868_Transcript_3/3_Confidence_0.167_Length_5907|2	7322e307da4f490ff183579b7a22a191	1833	Gene3D	G3DSA:1.25.10.10		905	1017	4.9e-76	T	19-10-2016	IPR011989	Armadillo-like helical
Locus_4868_Transcript_3/3_Confidence_0.167_Length_5907|2	7322e307da4f490ff183579b7a22a191	1833	Gene3D	G3DSA:1.25.10.10		311	508	1.2e-28	T	19-10-2016	IPR011989	Armadillo-like helical
Locus_4868_Transcript_3/3_Confidence_0.167_Length_5907|2	7322e307da4f490ff183579b7a22a191	1833	Gene3D	G3DSA:1.25.10.10		794	866	4.9e-76	T	19-10-2016	IPR011989	Armadillo-like helical
Locus_4868_Transcript_3/3_Confidence_0.167_Length_5907|2	7322e307da4f490ff183579b7a22a191	1833	Gene3D	G3DSA:1.25.10.10		1076	1403	4.9e-76	T	19-10-2016	IPR011989	Armadillo-like helical
Locus_4868_Transcript_3/3_Confidence_0.167_Length_5907|2	7322e307da4f490ff183579b7a22a191	1833	SUPERFAMILY	SSF48371		1065	1196	8.42e-55	T	19-10-2016	IPR016024	Armadillo-type fold	GO:0005488
Locus_4868_Transcript_3/3_Confidence_0.167_Length_5907|2	7322e307da4f490ff183579b7a22a191	1833	SUPERFAMILY	SSF48371		1249	1311	8.42e-55	T	19-10-2016	IPR016024	Armadillo-type fold	GO:0005488
Locus_4868_Transcript_3/3_Confidence_0.167_Length_5907|2	7322e307da4f490ff183579b7a22a191	1833	SUPERFAMILY	SSF48371		926	1010	8.42e-55	T	19-10-2016	IPR016024	Armadillo-type fold	GO:0005488
Locus_4868_Transcript_3/3_Confidence_0.167_Length_5907|2	7322e307da4f490ff183579b7a22a191	1833	SUPERFAMILY	SSF48371		1339	1430	8.42e-55	T	19-10-2016	IPR016024	Armadillo-type fold	GO:0005488
Locus_4868_Transcript_3/3_Confidence_0.167_Length_5907|2	7322e307da4f490ff183579b7a22a191	1833	SUPERFAMILY	SSF48371		1490	1786	8.42e-55	T	19-10-2016	IPR016024	Armadillo-type fold	GO:0005488
Locus_4868_Transcript_3/3_Confidence_0.167_Length_5907|2	7322e307da4f490ff183579b7a22a191	1833	SUPERFAMILY	SSF48371		620	865	8.91e-17	T	19-10-2016	IPR016024	Armadillo-type fold	GO:0005488
Locus_4868_Transcript_3/3_Confidence_0.167_Length_5907|2	7322e307da4f490ff183579b7a22a191	1833	SUPERFAMILY	SSF48371		340	512	8.91e-17	T	19-10-2016	IPR016024	Armadillo-type fold	GO:0005488
Locus_4908_Transcript_1/1_Confidence_0.000_Length_1479|1	36353e11bf2442dc74e5e5003b2e1305	382	TIGRFAM	TIGR00820	zip: ZIP zinc/iron transport family	56	382	2.8e-136	T	19-10-2016	IPR004698	Zinc/iron permease, fungal/plant	GO:0005385|GO:0016021|GO:0071577
Locus_4908_Transcript_1/1_Confidence_0.000_Length_1479|1	36353e11bf2442dc74e5e5003b2e1305	382	Pfam	PF02535	ZIP Zinc transporter	70	379	1.8e-66	T	19-10-2016	IPR003689	Zinc/iron permease	GO:0016020|GO:0030001|GO:0046873|GO:0055085
Locus_4725_Transcript_1/2_Confidence_0.500_Length_1494|3	0ae62327e33d0969b2747d00bc1e9e29	120	SUPERFAMILY	SSF47592		71	112	2.14e-11	T	19-10-2016	IPR003121	SWIB/MDM2 domain	GO:0005515
Locus_4725_Transcript_1/2_Confidence_0.500_Length_1494|3	0ae62327e33d0969b2747d00bc1e9e29	120	Pfam	PF02201	SWIB/MDM2 domain	75	112	5.4e-11	T	19-10-2016	IPR003121	SWIB/MDM2 domain	GO:0005515
Locus_4725_Transcript_1/2_Confidence_0.500_Length_1494|3	0ae62327e33d0969b2747d00bc1e9e29	120	Gene3D	G3DSA:1.10.245.10		67	112	3.2e-12	T	19-10-2016	IPR003121	SWIB/MDM2 domain	GO:0005515
Locus_4756_Transcript_5/6_Confidence_0.455_Length_3205|2	6ca4340f218e403f4d90769e8e17eaba	262	Gene3D	G3DSA:3.60.40.10		33	254	5.3e-19	T	19-10-2016	IPR001932	PPM-type phosphatase domain	GO:0003824
Locus_4756_Transcript_5/6_Confidence_0.455_Length_3205|2	6ca4340f218e403f4d90769e8e17eaba	262	ProSiteProfiles	PS51746	PPM-type phosphatase domain profile.	17	256	25.883	T	19-10-2016	IPR001932	PPM-type phosphatase domain	GO:0003824
Locus_4756_Transcript_5/6_Confidence_0.455_Length_3205|2	6ca4340f218e403f4d90769e8e17eaba	262	SMART	SM00331	Sigma factor PP2C-like phosphatases	16	256	1.2e-05	T	19-10-2016	IPR001932	PPM-type phosphatase domain	GO:0003824
Locus_4756_Transcript_5/6_Confidence_0.455_Length_3205|2	6ca4340f218e403f4d90769e8e17eaba	262	SUPERFAMILY	SSF81606		21	254	4.45e-29	T	19-10-2016	IPR001932	PPM-type phosphatase domain	GO:0003824
Locus_4756_Transcript_5/6_Confidence_0.455_Length_3205|2	6ca4340f218e403f4d90769e8e17eaba	262	Pfam	PF07228	Stage II sporulation protein E (SpoIIE)	45	254	3.4e-09	T	19-10-2016	IPR001932	PPM-type phosphatase domain	GO:0003824
Locus_4756_Transcript_5/6_Confidence_0.455_Length_3205|2	6ca4340f218e403f4d90769e8e17eaba	262	SMART	SM00332	Serine/threonine phosphatases, family 2C, catalytic domain	7	254	3e-06	T	19-10-2016	IPR001932	PPM-type phosphatase domain	GO:0003824
Locus_4792_Transcript_2/2_Confidence_0.000_Length_920|1	52b31a2d56e8ab7f2d1415d6d9a8a646	255	SUPERFAMILY	SSF50685		20	181	9.77e-57	T	19-10-2016	IPR009009	RlpA-like double-psi beta-barrel domain
Locus_4792_Transcript_2/2_Confidence_0.000_Length_920|1	52b31a2d56e8ab7f2d1415d6d9a8a646	255	ProSiteProfiles	PS50842	Expansin, family-45 endoglucanase-like domain profile.	51	163	29.839	T	19-10-2016	IPR007112	Expansin/pollen allergen, DPBB domain
Locus_4792_Transcript_2/2_Confidence_0.000_Length_920|1	52b31a2d56e8ab7f2d1415d6d9a8a646	255	PRINTS	PR01225	Expansin/Lol pI family signature	238	252	1.8e-52	T	19-10-2016	IPR007118	Expansin/Lol pI	GO:0005576
Locus_4792_Transcript_2/2_Confidence_0.000_Length_920|1	52b31a2d56e8ab7f2d1415d6d9a8a646	255	PRINTS	PR01225	Expansin/Lol pI family signature	72	90	1.8e-52	T	19-10-2016	IPR007118	Expansin/Lol pI	GO:0005576
Locus_4792_Transcript_2/2_Confidence_0.000_Length_920|1	52b31a2d56e8ab7f2d1415d6d9a8a646	255	PRINTS	PR01225	Expansin/Lol pI family signature	50	68	1.8e-52	T	19-10-2016	IPR007118	Expansin/Lol pI	GO:0005576
Locus_4792_Transcript_2/2_Confidence_0.000_Length_920|1	52b31a2d56e8ab7f2d1415d6d9a8a646	255	PRINTS	PR01225	Expansin/Lol pI family signature	32	47	1.8e-52	T	19-10-2016	IPR007118	Expansin/Lol pI	GO:0005576
Locus_4792_Transcript_2/2_Confidence_0.000_Length_920|1	52b31a2d56e8ab7f2d1415d6d9a8a646	255	PRINTS	PR01225	Expansin/Lol pI family signature	200	214	1.8e-52	T	19-10-2016	IPR007118	Expansin/Lol pI	GO:0005576
Locus_4792_Transcript_2/2_Confidence_0.000_Length_920|1	52b31a2d56e8ab7f2d1415d6d9a8a646	255	PRINTS	PR01225	Expansin/Lol pI family signature	146	162	1.8e-52	T	19-10-2016	IPR007118	Expansin/Lol pI	GO:0005576
Locus_4792_Transcript_2/2_Confidence_0.000_Length_920|1	52b31a2d56e8ab7f2d1415d6d9a8a646	255	Pfam	PF01357	Pollen allergen	164	241	2.5e-28	T	19-10-2016	IPR007117	Expansin, cellulose-binding-like domain
Locus_4792_Transcript_2/2_Confidence_0.000_Length_920|1	52b31a2d56e8ab7f2d1415d6d9a8a646	255	Pfam	PF03330	Rare lipoprotein A (RlpA)-like double-psi beta-barrel	68	153	9.2e-25	T	19-10-2016	IPR009009	RlpA-like double-psi beta-barrel domain
Locus_4792_Transcript_2/2_Confidence_0.000_Length_920|1	52b31a2d56e8ab7f2d1415d6d9a8a646	255	Gene3D	G3DSA:2.60.40.760		158	252	9.7e-36	T	19-10-2016	IPR007117	Expansin, cellulose-binding-like domain
Locus_4792_Transcript_2/2_Confidence_0.000_Length_920|1	52b31a2d56e8ab7f2d1415d6d9a8a646	255	ProSiteProfiles	PS50843	Expansin, Cellulose-binding-like domain profile.	173	252	22.976	T	19-10-2016	IPR007117	Expansin, cellulose-binding-like domain
Locus_4792_Transcript_2/2_Confidence_0.000_Length_920|1	52b31a2d56e8ab7f2d1415d6d9a8a646	255	SMART	SM00837	Rare lipoprotein A (RlpA)-like double-psi beta-barrel	68	153	4.2e-56	T	19-10-2016	IPR007112	Expansin/pollen allergen, DPBB domain
Locus_4792_Transcript_2/2_Confidence_0.000_Length_920|1	52b31a2d56e8ab7f2d1415d6d9a8a646	255	Gene3D	G3DSA:2.40.40.10		19	157	3.4e-53	T	19-10-2016	IPR014733	Barwin-like endoglucanase
Locus_4792_Transcript_2/2_Confidence_0.000_Length_920|1	52b31a2d56e8ab7f2d1415d6d9a8a646	255	SUPERFAMILY	SSF49590		160	252	5.23e-36	T	19-10-2016	IPR007117	Expansin, cellulose-binding-like domain
Locus_4792_Transcript_2/2_Confidence_0.000_Length_920|1	52b31a2d56e8ab7f2d1415d6d9a8a646	255	PRINTS	PR01226	Expansin signature	162	174	5.9e-84	T	19-10-2016	IPR002963	Expansin	GO:0009664
Locus_4792_Transcript_2/2_Confidence_0.000_Length_920|1	52b31a2d56e8ab7f2d1415d6d9a8a646	255	PRINTS	PR01226	Expansin signature	238	254	5.9e-84	T	19-10-2016	IPR002963	Expansin	GO:0009664
Locus_4792_Transcript_2/2_Confidence_0.000_Length_920|1	52b31a2d56e8ab7f2d1415d6d9a8a646	255	PRINTS	PR01226	Expansin signature	121	138	5.9e-84	T	19-10-2016	IPR002963	Expansin	GO:0009664
Locus_4792_Transcript_2/2_Confidence_0.000_Length_920|1	52b31a2d56e8ab7f2d1415d6d9a8a646	255	PRINTS	PR01226	Expansin signature	63	77	5.9e-84	T	19-10-2016	IPR002963	Expansin	GO:0009664
Locus_4792_Transcript_2/2_Confidence_0.000_Length_920|1	52b31a2d56e8ab7f2d1415d6d9a8a646	255	PRINTS	PR01226	Expansin signature	90	101	5.9e-84	T	19-10-2016	IPR002963	Expansin	GO:0009664
Locus_4792_Transcript_2/2_Confidence_0.000_Length_920|1	52b31a2d56e8ab7f2d1415d6d9a8a646	255	PRINTS	PR01226	Expansin signature	174	195	5.9e-84	T	19-10-2016	IPR002963	Expansin	GO:0009664
Locus_4792_Transcript_2/2_Confidence_0.000_Length_920|1	52b31a2d56e8ab7f2d1415d6d9a8a646	255	PRINTS	PR01226	Expansin signature	102	112	5.9e-84	T	19-10-2016	IPR002963	Expansin	GO:0009664
Locus_4792_Transcript_2/2_Confidence_0.000_Length_920|1	52b31a2d56e8ab7f2d1415d6d9a8a646	255	PRINTS	PR01226	Expansin signature	138	151	5.9e-84	T	19-10-2016	IPR002963	Expansin	GO:0009664
Locus_4792_Transcript_2/2_Confidence_0.000_Length_920|1	52b31a2d56e8ab7f2d1415d6d9a8a646	255	PRINTS	PR01226	Expansin signature	209	230	5.9e-84	T	19-10-2016	IPR002963	Expansin	GO:0009664
Locus_4770_Transcript_3/4_Confidence_0.111_Length_1876|3	2ed44e014ad942d1b57a5ffa344b7223	227	SUPERFAMILY	SSF57850		41	91	5.55e-17	T	19-10-2016
Locus_4770_Transcript_3/4_Confidence_0.111_Length_1876|3	2ed44e014ad942d1b57a5ffa344b7223	227	Gene3D	G3DSA:3.30.40.10		41	90	3.6e-13	T	19-10-2016	IPR013083	Zinc finger, RING/FYVE/PHD-type
Locus_4770_Transcript_3/4_Confidence_0.111_Length_1876|3	2ed44e014ad942d1b57a5ffa344b7223	227	ProSiteProfiles	PS50089	Zinc finger RING-type profile.	44	84	11.84	T	19-10-2016	IPR001841	Zinc finger, RING-type	GO:0005515|GO:0008270
Locus_4770_Transcript_3/4_Confidence_0.111_Length_1876|3	2ed44e014ad942d1b57a5ffa344b7223	227	Pfam	PF13639	Ring finger domain	43	85	7.8e-12	T	19-10-2016	IPR001841	Zinc finger, RING-type	GO:0005515|GO:0008270
Locus_4770_Transcript_3/4_Confidence_0.111_Length_1876|3	2ed44e014ad942d1b57a5ffa344b7223	227	SMART	SM00184	Ring finger	44	84	5.4e-07	T	19-10-2016	IPR001841	Zinc finger, RING-type	GO:0005515|GO:0008270
Locus_4663_Transcript_8/8_Confidence_0.062_Length_6648|2	a8f63d6af9220162a4233b97feaa49b6	717	SUPERFAMILY	SSF81665		469	687	2.88e-25	T	19-10-2016
Locus_4663_Transcript_8/8_Confidence_0.062_Length_6648|2	a8f63d6af9220162a4233b97feaa49b6	717	Pfam	PF13246	Putative hydrolase of sodium-potassium ATPase alpha subunit	74	160	1.1e-07	T	19-10-2016
Locus_4663_Transcript_8/8_Confidence_0.062_Length_6648|2	a8f63d6af9220162a4233b97feaa49b6	717	SUPERFAMILY	SSF56784		228	297	7.32e-36	T	19-10-2016	IPR023214	HAD-like domain
Locus_4663_Transcript_8/8_Confidence_0.062_Length_6648|2	a8f63d6af9220162a4233b97feaa49b6	717	SUPERFAMILY	SSF56784		363	468	7.32e-36	T	19-10-2016	IPR023214	HAD-like domain
Locus_4663_Transcript_8/8_Confidence_0.062_Length_6648|2	a8f63d6af9220162a4233b97feaa49b6	717	TIGRFAM	TIGR01494	ATPase_P-type: HAD ATPase, P-type, family IC	391	506	1.2e-31	T	19-10-2016	IPR001757	P-type ATPase	GO:0016021
Locus_4663_Transcript_8/8_Confidence_0.062_Length_6648|2	a8f63d6af9220162a4233b97feaa49b6	717	TIGRFAM	TIGR01494	ATPase_P-type: HAD ATPase, P-type, family IC	234	286	3.6e-18	T	19-10-2016	IPR001757	P-type ATPase	GO:0016021
Locus_4663_Transcript_8/8_Confidence_0.062_Length_6648|2	a8f63d6af9220162a4233b97feaa49b6	717	TIGRFAM	TIGR01652	ATPase-Plipid: phospholipid-translocating P-type ATPase, flippase	18	695	3e-233	T	19-10-2016	IPR006539	P-type ATPase, subfamily IV	GO:0000287|GO:0004012|GO:0005524|GO:0015914|GO:0016021
Locus_4663_Transcript_8/8_Confidence_0.062_Length_6648|2	a8f63d6af9220162a4233b97feaa49b6	717	Gene3D	G3DSA:3.40.50.1000		391	476	1.7e-46	T	19-10-2016	IPR023214	HAD-like domain
Locus_4663_Transcript_8/8_Confidence_0.062_Length_6648|2	a8f63d6af9220162a4233b97feaa49b6	717	Gene3D	G3DSA:3.40.50.1000		245	302	1.7e-46	T	19-10-2016	IPR023214	HAD-like domain
Locus_4663_Transcript_8/8_Confidence_0.062_Length_6648|2	a8f63d6af9220162a4233b97feaa49b6	717	Gene3D	G3DSA:3.40.1110.10		39	244	8.9e-30	T	19-10-2016	IPR023299	P-type ATPase, cytoplasmic domain N	GO:0000166
Locus_4663_Transcript_8/8_Confidence_0.062_Length_6648|2	a8f63d6af9220162a4233b97feaa49b6	717	SUPERFAMILY	SSF81660		84	251	7.41e-14	T	19-10-2016	IPR023299	P-type ATPase, cytoplasmic domain N	GO:0000166
Locus_4663_Transcript_8/8_Confidence_0.062_Length_6648|2	a8f63d6af9220162a4233b97feaa49b6	717	Pfam	PF12710	haloacid dehalogenase-like hydrolase	209	431	4.8e-10	T	19-10-2016
Locus_4843_Transcript_1/1_Confidence_0.000_Length_1400|2	5494829c8b3e6ab338b405f3c9bbb152	428	SUPERFAMILY	SSF103481		286	384	1.96e-10	T	19-10-2016
Locus_4843_Transcript_1/1_Confidence_0.000_Length_1400|2	5494829c8b3e6ab338b405f3c9bbb152	428	Pfam	PF00892	EamA-like transporter family	63	192	2.7e-12	T	19-10-2016	IPR000620	EamA domain	GO:0016020|GO:0016021
Locus_4843_Transcript_1/1_Confidence_0.000_Length_1400|2	5494829c8b3e6ab338b405f3c9bbb152	428	Pfam	PF00892	EamA-like transporter family	252	380	2.6e-12	T	19-10-2016	IPR000620	EamA domain	GO:0016020|GO:0016021
Locus_4843_Transcript_1/1_Confidence_0.000_Length_1400|2	5494829c8b3e6ab338b405f3c9bbb152	428	SUPERFAMILY	SSF103481		85	195	9.02e-11	T	19-10-2016
Locus_4648_Transcript_3/4_Confidence_0.556_Length_1886|2	68005972cc75b0af3793b637d8e1075d	347	Pfam	PF00892	EamA-like transporter family	20	120	3.8e-11	T	19-10-2016	IPR000620	EamA domain	GO:0016020|GO:0016021
Locus_4648_Transcript_3/4_Confidence_0.556_Length_1886|2	68005972cc75b0af3793b637d8e1075d	347	Pfam	PF00892	EamA-like transporter family	168	296	5.4e-15	T	19-10-2016	IPR000620	EamA domain	GO:0016020|GO:0016021
Locus_4648_Transcript_3/4_Confidence_0.556_Length_1886|2	68005972cc75b0af3793b637d8e1075d	347	SUPERFAMILY	SSF103481		21	123	7.85e-09	T	19-10-2016
Locus_4648_Transcript_3/4_Confidence_0.556_Length_1886|2	68005972cc75b0af3793b637d8e1075d	347	SUPERFAMILY	SSF103481		203	301	2.09e-10	T	19-10-2016
Locus_4469_Transcript_1/1_Confidence_0.000_Length_1878|3	d3a9e76f67e8152b4dd9eadb82b6cf84	454	Pfam	PF04104	Eukaryotic and archaeal DNA primase, large subunit	174	439	2.4e-87	T	19-10-2016	IPR007238	DNA primase large subunit, eukaryotic/archaeal	GO:0003896|GO:0006269
Locus_4469_Transcript_1/1_Confidence_0.000_Length_1878|3	d3a9e76f67e8152b4dd9eadb82b6cf84	454	PIRSF	PIRSF009449		4	454	1.1e-152	T	19-10-2016	IPR016558	DNA primase, large subunit, eukaryotic	GO:0016779
Locus_4887_Transcript_6/7_Confidence_0.462_Length_1802|1	18c98f5c7afc5dd237c2a74b01b7709e	331	Gene3D	G3DSA:3.30.200.20		65	142	4.8e-24	T	19-10-2016
Locus_4887_Transcript_6/7_Confidence_0.462_Length_1802|1	18c98f5c7afc5dd237c2a74b01b7709e	331	PRINTS	PR00109	Tyrosine kinase catalytic domain signature	190	208	8e-09	T	19-10-2016	IPR001245	Serine-threonine/tyrosine-protein kinase catalytic domain	GO:0004672|GO:0006468
Locus_4887_Transcript_6/7_Confidence_0.462_Length_1802|1	18c98f5c7afc5dd237c2a74b01b7709e	331	PRINTS	PR00109	Tyrosine kinase catalytic domain signature	256	278	8e-09	T	19-10-2016	IPR001245	Serine-threonine/tyrosine-protein kinase catalytic domain	GO:0004672|GO:0006468
Locus_4887_Transcript_6/7_Confidence_0.462_Length_1802|1	18c98f5c7afc5dd237c2a74b01b7709e	331	PRINTS	PR00109	Tyrosine kinase catalytic domain signature	153	166	8e-09	T	19-10-2016	IPR001245	Serine-threonine/tyrosine-protein kinase catalytic domain	GO:0004672|GO:0006468
Locus_4887_Transcript_6/7_Confidence_0.462_Length_1802|1	18c98f5c7afc5dd237c2a74b01b7709e	331	ProSiteProfiles	PS50011	Protein kinase domain profile.	78	331	43.269	T	19-10-2016	IPR000719	Protein kinase domain	GO:0004672|GO:0005524|GO:0006468
Locus_4887_Transcript_6/7_Confidence_0.462_Length_1802|1	18c98f5c7afc5dd237c2a74b01b7709e	331	Gene3D	G3DSA:1.10.510.10		143	317	2.7e-54	T	19-10-2016
Locus_4887_Transcript_6/7_Confidence_0.462_Length_1802|1	18c98f5c7afc5dd237c2a74b01b7709e	331	SMART	SM00220	Serine/Threonine protein kinases, catalytic domain	78	328	4.8e-70	T	19-10-2016	IPR002290	Serine/threonine/dual specificity protein kinase, catalytic domain	GO:0004672|GO:0005524|GO:0006468
Locus_4887_Transcript_6/7_Confidence_0.462_Length_1802|1	18c98f5c7afc5dd237c2a74b01b7709e	331	Pfam	PF00069	Protein kinase domain	80	302	2.5e-63	T	19-10-2016	IPR000719	Protein kinase domain	GO:0004672|GO:0005524|GO:0006468
Locus_4887_Transcript_6/7_Confidence_0.462_Length_1802|1	18c98f5c7afc5dd237c2a74b01b7709e	331	ProSitePatterns	PS00108	Serine/Threonine protein kinases active-site signature.	196	208	-	T	19-10-2016	IPR008271	Serine/threonine-protein kinase, active site	GO:0004672|GO:0006468
Locus_4887_Transcript_6/7_Confidence_0.462_Length_1802|1	18c98f5c7afc5dd237c2a74b01b7709e	331	ProSitePatterns	PS00107	Protein kinases ATP-binding region signature.	84	107	-	T	19-10-2016	IPR017441	Protein kinase, ATP binding site	GO:0005524
Locus_4887_Transcript_6/7_Confidence_0.462_Length_1802|1	18c98f5c7afc5dd237c2a74b01b7709e	331	SUPERFAMILY	SSF56112		62	322	7.96e-74	T	19-10-2016	IPR011009	Protein kinase-like domain
Locus_4852_Transcript_10/10_Confidence_0.000_Length_4182|2	085fe04d577f1a46812a9998c953e7e1	370	SUPERFAMILY	SSF51695		115	369	1.36e-43	T	19-10-2016	IPR017946	PLC-like phosphodiesterase, TIM beta/alpha-barrel domain	GO:0006629|GO:0008081
Locus_4852_Transcript_10/10_Confidence_0.000_Length_4182|2	085fe04d577f1a46812a9998c953e7e1	370	Gene3D	G3DSA:3.20.20.190		116	368	8.4e-17	T	19-10-2016	IPR017946	PLC-like phosphodiesterase, TIM beta/alpha-barrel domain	GO:0006629|GO:0008081
Locus_4531_Transcript_2/4_Confidence_0.500_Length_611|3	3cb732dca3b4afd8199e07b37e3eae79	117	Coils	Coil		4	25	-	T	19-10-2016
Locus_4871_Transcript_1/1_Confidence_0.000_Length_4292|3	14329951e70ad7d70d5fb0bfacdb8f9b	581	Pfam	PF05340	Protein of unknown function (DUF740)	16	564	1.1e-124	T	19-10-2016	IPR008004	Uncharacterised protein family UPF0503
Locus_4442_Transcript_4/6_Confidence_0.455_Length_3751|2	73ddfdc87039b6186b26ed25d86ade9e	622	Pfam	PF07526	Associated with HOX	386	538	2e-41	T	19-10-2016	IPR006563	POX domain
Locus_4442_Transcript_4/6_Confidence_0.455_Length_3751|2	73ddfdc87039b6186b26ed25d86ade9e	622	SMART	SM00574	domain associated with HOX domains	381	539	9.6e-47	T	19-10-2016	IPR006563	POX domain
Locus_4773_Transcript_10/21_Confidence_0.571_Length_3670|3	ea25ff029666b8140593d66a4eb02772	620	Pfam	PF08513	LisH	11	36	4.3e-07	T	19-10-2016	IPR006594	LIS1 homology motif	GO:0005515
Locus_4773_Transcript_10/21_Confidence_0.571_Length_3670|3	ea25ff029666b8140593d66a4eb02772	620	SMART	SM00667	Lissencephaly type-1-like homology motif	9	41	0.0003	T	19-10-2016	IPR006594	LIS1 homology motif	GO:0005515
Locus_4773_Transcript_10/21_Confidence_0.571_Length_3670|3	ea25ff029666b8140593d66a4eb02772	620	ProSiteProfiles	PS50896	LIS1 homology (LisH) motif profile.	9	41	9.749	T	19-10-2016	IPR006594	LIS1 homology motif	GO:0005515
Locus_4773_Transcript_10/21_Confidence_0.571_Length_3670|3	ea25ff029666b8140593d66a4eb02772	620	Coils	Coil		410	431	-	T	19-10-2016
Locus_4678_Transcript_1/2_Confidence_0.333_Length_1808|3	4564b73d898f41af056cbc62d75f855a	307	ProSitePatterns	PS01361	Zinc finger Dof-type signature.	37	73	-	T	19-10-2016	IPR003851	Zinc finger, Dof-type	GO:0003677|GO:0006355
Locus_4678_Transcript_1/2_Confidence_0.333_Length_1808|3	4564b73d898f41af056cbc62d75f855a	307	ProDom	PD007478	ZINC TRANSCRIPTION FINGER DOF DNA-BINDING ZINC-FINGER METAL-BINDING NUCLEAR REGULATION BINDING	24	89	2e-29	T	19-10-2016	IPR003851	Zinc finger, Dof-type	GO:0003677|GO:0006355
Locus_4678_Transcript_1/2_Confidence_0.333_Length_1808|3	4564b73d898f41af056cbc62d75f855a	307	ProSiteProfiles	PS50884	Zinc finger Dof-type profile.	35	89	29.096	T	19-10-2016	IPR003851	Zinc finger, Dof-type	GO:0003677|GO:0006355
Locus_4678_Transcript_1/2_Confidence_0.333_Length_1808|3	4564b73d898f41af056cbc62d75f855a	307	Pfam	PF02701	Dof domain, zinc finger	31	91	7.1e-37	T	19-10-2016	IPR003851	Zinc finger, Dof-type	GO:0003677|GO:0006355
Locus_4667_Transcript_2/5_Confidence_0.714_Length_3263|2	2af88d2f732a626c962b1fcd55b9e3f7	305	Coils	Coil		73	94	-	T	19-10-2016
Locus_4667_Transcript_2/5_Confidence_0.714_Length_3263|2	2af88d2f732a626c962b1fcd55b9e3f7	305	SUPERFAMILY	SSF140102		29	104	3.14e-31	T	19-10-2016
Locus_4667_Transcript_2/5_Confidence_0.714_Length_3263|2	2af88d2f732a626c962b1fcd55b9e3f7	305	Pfam	PF06246	Isy1-like splicing family	3	285	1.3e-91	T	19-10-2016	IPR009360	Isy1-like splicing
Locus_4667_Transcript_2/5_Confidence_0.714_Length_3263|2	2af88d2f732a626c962b1fcd55b9e3f7	305	Coils	Coil		229	257	-	T	19-10-2016
Locus_4577_Transcript_5/11_Confidence_0.647_Length_2213|2	466677ae5b65d2860e2cd7b1432398bb	207	Pfam	PF03083	Sugar efflux transporter for intercellular exchange	32	117	3.7e-26	T	19-10-2016
Locus_4858_Transcript_10/18_Confidence_0.667_Length_3446|1	f2f0d3502c3fec16e841567d636870f6	236	SUPERFAMILY	SSF103481		67	174	1.14e-09	T	19-10-2016
Locus_4858_Transcript_10/18_Confidence_0.667_Length_3446|1	f2f0d3502c3fec16e841567d636870f6	236	Pfam	PF00892	EamA-like transporter family	42	174	2.1e-14	T	19-10-2016	IPR000620	EamA domain	GO:0016020|GO:0016021
Locus_4666_Transcript_1/3_Confidence_0.667_Length_2377|2	d08bb5c160737ead28bdec431c1586ee	579	Pfam	PF03759	PRONE (Plant-specific Rop nucleotide exchanger)	99	470	2.2e-177	T	19-10-2016	IPR005512	PRONE domain	GO:0005089
Locus_4666_Transcript_1/3_Confidence_0.667_Length_2377|2	d08bb5c160737ead28bdec431c1586ee	579	ProSiteProfiles	PS51334	PRONE domain profile.	92	476	112.258	T	19-10-2016	IPR005512	PRONE domain	GO:0005089
Locus_4657_Transcript_1/1_Confidence_0.000_Length_840|2	52f419dc786a7210dc6e47b2e1ae3cc3	246	Pfam	PF03168	Late embryogenesis abundant protein	121	224	7.9e-09	T	19-10-2016	IPR004864	Late embryogenesis abundant protein, LEA-14
Locus_4657_Transcript_1/1_Confidence_0.000_Length_840|2	52f419dc786a7210dc6e47b2e1ae3cc3	246	SUPERFAMILY	SSF117070		76	190	6.28e-09	T	19-10-2016
Locus_4646_Transcript_1/1_Confidence_0.000_Length_686|1	7d13749244722edf3b169ed285a435d3	185	Pfam	PF12009	Telomerase ribonucleoprotein complex - RNA binding domain	106	176	1.8e-18	T	19-10-2016	IPR021891	Telomerase ribonucleoprotein complex - RNA-binding domain	GO:0003964
Locus_4646_Transcript_1/1_Confidence_0.000_Length_686|1	7d13749244722edf3b169ed285a435d3	185	SMART	SM00975	Telomerase ribonucleoprotein complex - RNA binding domain	106	185	0.00022	T	19-10-2016	IPR021891	Telomerase ribonucleoprotein complex - RNA-binding domain	GO:0003964
Locus_4704_Transcript_1/11_Confidence_0.583_Length_2952|3	a2a642f744fe3a4114b1231204783f1e	276	SUPERFAMILY	SSF54373		162	258	9.81e-38	T	19-10-2016
Locus_4704_Transcript_1/11_Confidence_0.583_Length_2952|3	a2a642f744fe3a4114b1231204783f1e	276	Gene3D	G3DSA:3.50.50.60		3	233	1.7e-21	T	19-10-2016
Locus_4704_Transcript_1/11_Confidence_0.583_Length_2952|3	a2a642f744fe3a4114b1231204783f1e	276	SUPERFAMILY	SSF51905		6	208	8.03e-22	T	19-10-2016
Locus_4755_Transcript_1/1_Confidence_0.000_Length_943|1	fd5ca919161ecee8bd539d9e1809b7e6	170	Pfam	PF04969	CS domain	33	105	1.4e-18	T	19-10-2016	IPR007052	CS domain
Locus_4755_Transcript_1/1_Confidence_0.000_Length_943|1	fd5ca919161ecee8bd539d9e1809b7e6	170	SUPERFAMILY	SSF49764		21	126	3.66e-29	T	19-10-2016	IPR008978	HSP20-like chaperone
Locus_4755_Transcript_1/1_Confidence_0.000_Length_943|1	fd5ca919161ecee8bd539d9e1809b7e6	170	ProSiteProfiles	PS51203	CS domain profile.	28	116	16.213	T	19-10-2016	IPR007052	CS domain
Locus_4755_Transcript_1/1_Confidence_0.000_Length_943|1	fd5ca919161ecee8bd539d9e1809b7e6	170	Gene3D	G3DSA:2.60.40.790		31	161	2.1e-35	T	19-10-2016	IPR008978	HSP20-like chaperone
Locus_4925_Transcript_3/3_Confidence_0.000_Length_2021|3	9690da5eea4c2ccbf5c5b7624e6e6b51	297	Gene3D	G3DSA:3.40.250.10		209	262	3e-08	T	19-10-2016	IPR001763	Rhodanese-like domain
Locus_4925_Transcript_3/3_Confidence_0.000_Length_2021|3	9690da5eea4c2ccbf5c5b7624e6e6b51	297	SUPERFAMILY	SSF52821		209	267	1.82e-07	T	19-10-2016	IPR001763	Rhodanese-like domain
Locus_4541_Transcript_2/2_Confidence_0.200_Length_2842|2	2f4ee42b7b92a5471c5d66c0978b0783	80	Coils	Coil		59	80	-	T	19-10-2016
Locus_4569_Transcript_3/10_Confidence_0.560_Length_3585|1	6937be6820ded7a365474f955a1bbcb7	258	Gene3D	G3DSA:1.20.1020.10		123	225	3.1e-21	T	19-10-2016	IPR000197	Zinc finger, TAZ-type	GO:0003712|GO:0004402|GO:0005634|GO:0006355|GO:0008270
Locus_4569_Transcript_3/10_Confidence_0.560_Length_3585|1	6937be6820ded7a365474f955a1bbcb7	258	SUPERFAMILY	SSF57933		123	224	2.49e-21	T	19-10-2016	IPR000197	Zinc finger, TAZ-type	GO:0003712|GO:0004402|GO:0005634|GO:0006355|GO:0008270
Locus_4569_Transcript_3/10_Confidence_0.560_Length_3585|1	6937be6820ded7a365474f955a1bbcb7	258	SMART	SM00551	TAZ zinc finger, present in p300 and CBP	123	216	1.7e-33	T	19-10-2016	IPR000197	Zinc finger, TAZ-type	GO:0003712|GO:0004402|GO:0005634|GO:0006355|GO:0008270
Locus_4569_Transcript_3/10_Confidence_0.560_Length_3585|1	6937be6820ded7a365474f955a1bbcb7	258	Pfam	PF02135	TAZ zinc finger	130	215	4.9e-14	T	19-10-2016	IPR000197	Zinc finger, TAZ-type	GO:0003712|GO:0004402|GO:0005634|GO:0006355|GO:0008270
Locus_4878_Transcript_3/7_Confidence_0.529_Length_5216|1	fdfc9ba1bc53b5f2750efcd88e15c3fc	661	SUPERFAMILY	SSF53254		94	185	2.36e-36	T	19-10-2016	IPR029033	Histidine phosphatase superfamily
Locus_4878_Transcript_3/7_Confidence_0.529_Length_5216|1	fdfc9ba1bc53b5f2750efcd88e15c3fc	661	SUPERFAMILY	SSF53254		268	417	2.36e-36	T	19-10-2016	IPR029033	Histidine phosphatase superfamily
Locus_4878_Transcript_3/7_Confidence_0.529_Length_5216|1	fdfc9ba1bc53b5f2750efcd88e15c3fc	661	SUPERFAMILY	SSF53254		476	590	2.36e-36	T	19-10-2016	IPR029033	Histidine phosphatase superfamily
Locus_4878_Transcript_3/7_Confidence_0.529_Length_5216|1	fdfc9ba1bc53b5f2750efcd88e15c3fc	661	Pfam	PF00328	Histidine phosphatase superfamily (branch 2)	67	565	7e-91	T	19-10-2016	IPR000560	Histidine phosphatase superfamily, clade-2	GO:0003993
Locus_4878_Transcript_3/7_Confidence_0.529_Length_5216|1	fdfc9ba1bc53b5f2750efcd88e15c3fc	661	Gene3D	G3DSA:3.40.50.1240		332	410	2.2e-09	T	19-10-2016	IPR029033	Histidine phosphatase superfamily
Locus_4878_Transcript_3/7_Confidence_0.529_Length_5216|1	fdfc9ba1bc53b5f2750efcd88e15c3fc	661	Gene3D	G3DSA:3.40.50.1240		481	504	2.2e-09	T	19-10-2016	IPR029033	Histidine phosphatase superfamily
Locus_4878_Transcript_3/7_Confidence_0.529_Length_5216|1	fdfc9ba1bc53b5f2750efcd88e15c3fc	661	Gene3D	G3DSA:3.40.50.1240		110	240	2.2e-09	T	19-10-2016	IPR029033	Histidine phosphatase superfamily
Locus_4878_Transcript_3/7_Confidence_0.529_Length_5216|1	fdfc9ba1bc53b5f2750efcd88e15c3fc	661	Coils	Coil		197	218	-	T	19-10-2016
Locus_4661_Transcript_1/2_Confidence_0.500_Length_2128|3	cec101a4bf9063fd376914d047045b0a	417	Pfam	PF01697	Glycosyltransferase family 92	267	392	4.5e-24	T	19-10-2016	IPR008166	Domain of unknown function DUF23
Locus_4892_Transcript_3/5_Confidence_0.500_Length_2448|3	4f6587c7a652ab35d49d35e9a833505b	582	Pfam	PF14215	bHLH-MYC and R2R3-MYB transcription factors N-terminal	41	215	1.5e-32	T	19-10-2016	IPR025610	Transcription factor MYC/MYB N-terminal
Locus_4520_Transcript_1/8_Confidence_0.600_Length_3747|1	2e1a827a46665723321f6ef978a8b939	793	Pfam	PF14309	Domain of unknown function (DUF4378)	681	786	1.1e-12	T	19-10-2016	IPR025486	Domain of unknown function DUF4378
Locus_4520_Transcript_1/8_Confidence_0.600_Length_3747|1	2e1a827a46665723321f6ef978a8b939	793	Pfam	PF12552	Protein of unknown function (DUF3741)	115	142	6.5e-09	T	19-10-2016	IPR022212	Protein of unknown function DUF3741
Locus_4538_Transcript_2/3_Confidence_0.200_Length_968|2	9794862f36f244af9fe8e52645c13db0	193	Gene3D	G3DSA:3.90.470.20		33	143	9e-20	T	19-10-2016	IPR008278	4'-phosphopantetheinyl transferase superfamily	GO:0000287|GO:0008897
Locus_4538_Transcript_2/3_Confidence_0.200_Length_968|2	9794862f36f244af9fe8e52645c13db0	193	Pfam	PF01648	4'-phosphopantetheinyl transferase superfamily	33	142	1.1e-10	T	19-10-2016	IPR008278	4'-phosphopantetheinyl transferase superfamily	GO:0000287|GO:0008897
Locus_4538_Transcript_2/3_Confidence_0.200_Length_968|2	9794862f36f244af9fe8e52645c13db0	193	SUPERFAMILY	SSF56214		33	152	5.93e-18	T	19-10-2016	IPR008278	4'-phosphopantetheinyl transferase superfamily	GO:0000287|GO:0008897
Locus_4884_Transcript_1/2_Confidence_0.500_Length_2568|1	3edb430b887f55945bf0c0ef89f3e80c	188	Coils	Coil		26	47	-	T	19-10-2016
Locus_4884_Transcript_1/2_Confidence_0.500_Length_2568|1	3edb430b887f55945bf0c0ef89f3e80c	188	PIRSF	PIRSF028865		22	188	5.7e-40	T	19-10-2016	IPR027027	GOSR2/Membrin/Bos1	GO:0005484|GO:0005794|GO:0006810
Locus_4905_Transcript_4/6_Confidence_0.556_Length_1603|2	925d501a8f2c479c72a506c157f29f28	341	Pfam	PF01370	NAD dependent epimerase/dehydratase family	26	268	6.8e-26	T	19-10-2016	IPR001509	NAD-dependent epimerase/dehydratase, N-terminal domain	GO:0003824|GO:0050662
Locus_4905_Transcript_4/6_Confidence_0.556_Length_1603|2	925d501a8f2c479c72a506c157f29f28	341	Gene3D	G3DSA:3.40.50.720		26	332	1.3e-57	T	19-10-2016	IPR016040	NAD(P)-binding domain
Locus_4905_Transcript_4/6_Confidence_0.556_Length_1603|2	925d501a8f2c479c72a506c157f29f28	341	SUPERFAMILY	SSF51735		16	335	2.8e-63	T	19-10-2016
Locus_4598_Transcript_2/3_Confidence_0.429_Length_2803|1	cc393b7a3417eae5c57c14d2a8d1229d	399	ProSiteProfiles	PS51746	PPM-type phosphatase domain profile.	142	399	24.653	T	19-10-2016	IPR001932	PPM-type phosphatase domain	GO:0003824
Locus_4598_Transcript_2/3_Confidence_0.429_Length_2803|1	cc393b7a3417eae5c57c14d2a8d1229d	399	Gene3D	G3DSA:3.60.40.10		155	197	1.2e-35	T	19-10-2016	IPR001932	PPM-type phosphatase domain	GO:0003824
Locus_4598_Transcript_2/3_Confidence_0.429_Length_2803|1	cc393b7a3417eae5c57c14d2a8d1229d	399	Gene3D	G3DSA:3.60.40.10		254	393	1.2e-35	T	19-10-2016	IPR001932	PPM-type phosphatase domain	GO:0003824
Locus_4598_Transcript_2/3_Confidence_0.429_Length_2803|1	cc393b7a3417eae5c57c14d2a8d1229d	399	SMART	SM00332	Serine/threonine phosphatases, family 2C, catalytic domain	133	397	7.5e-06	T	19-10-2016	IPR001932	PPM-type phosphatase domain	GO:0003824
Locus_4598_Transcript_2/3_Confidence_0.429_Length_2803|1	cc393b7a3417eae5c57c14d2a8d1229d	399	SUPERFAMILY	SSF81606		266	393	8.76e-29	T	19-10-2016	IPR001932	PPM-type phosphatase domain	GO:0003824
Locus_4598_Transcript_2/3_Confidence_0.429_Length_2803|1	cc393b7a3417eae5c57c14d2a8d1229d	399	SUPERFAMILY	SSF81606		156	210	8.76e-29	T	19-10-2016	IPR001932	PPM-type phosphatase domain	GO:0003824
Locus_4598_Transcript_2/3_Confidence_0.429_Length_2803|1	cc393b7a3417eae5c57c14d2a8d1229d	399	Pfam	PF00481	Protein phosphatase 2C	284	394	4.9e-17	T	19-10-2016	IPR001932	PPM-type phosphatase domain	GO:0003824
Locus_4456_Transcript_1/2_Confidence_0.500_Length_1348|1	6d48c7deac7de97a1c97035495cf28a6	110	Coils	Coil		59	87	-	T	19-10-2016
Locus_4750_Transcript_4/9_Confidence_0.522_Length_3488|2	006a056cd8043fc76baed5a86ffb90bb	535	SUPERFAMILY	SSF53474		167	396	2.08e-30	T	19-10-2016	IPR029058	Alpha/Beta hydrolase fold
Locus_4750_Transcript_4/9_Confidence_0.522_Length_3488|2	006a056cd8043fc76baed5a86ffb90bb	535	SUPERFAMILY	SSF53474		425	495	2.08e-30	T	19-10-2016	IPR029058	Alpha/Beta hydrolase fold
Locus_4750_Transcript_4/9_Confidence_0.522_Length_3488|2	006a056cd8043fc76baed5a86ffb90bb	535	Pfam	PF12697	Alpha/beta hydrolase family	221	482	3.4e-22	T	19-10-2016	IPR000073	Alpha/beta hydrolase fold-1
Locus_4750_Transcript_4/9_Confidence_0.522_Length_3488|2	006a056cd8043fc76baed5a86ffb90bb	535	Gene3D	G3DSA:3.40.50.1820		174	350	3.4e-33	T	19-10-2016	IPR029058	Alpha/Beta hydrolase fold
Locus_4750_Transcript_4/9_Confidence_0.522_Length_3488|2	006a056cd8043fc76baed5a86ffb90bb	535	Gene3D	G3DSA:3.40.50.1820		402	498	3.4e-33	T	19-10-2016	IPR029058	Alpha/Beta hydrolase fold
Locus_4621_Transcript_1/1_Confidence_0.000_Length_3179|3	24e1f8ac99d54bc9cc8ba395429ec388	1029	SUPERFAMILY	SSF52113		930	1026	4.22e-18	T	19-10-2016	IPR001357	BRCT domain
Locus_4621_Transcript_1/1_Confidence_0.000_Length_3179|3	24e1f8ac99d54bc9cc8ba395429ec388	1029	ProSiteProfiles	PS50172	BRCT domain profile.	933	1022	9.055	T	19-10-2016	IPR001357	BRCT domain
Locus_4621_Transcript_1/1_Confidence_0.000_Length_3179|3	24e1f8ac99d54bc9cc8ba395429ec388	1029	SMART	SM00292	breast cancer carboxy-terminal domain	935	1012	3.6e-06	T	19-10-2016	IPR001357	BRCT domain
Locus_4621_Transcript_1/1_Confidence_0.000_Length_3179|3	24e1f8ac99d54bc9cc8ba395429ec388	1029	Gene3D	G3DSA:3.40.50.10190		936	1023	5.4e-13	T	19-10-2016	IPR001357	BRCT domain
Locus_4474_Transcript_1/1_Confidence_0.000_Length_862|1	f9ba5f816c6853f60559a2f1451126fa	197	ProSiteProfiles	PS50888	Myc-type, basic helix-loop-helix (bHLH) domain profile.	120	169	8.791	T	19-10-2016	IPR011598	Myc-type, basic helix-loop-helix (bHLH) domain	GO:0046983
Locus_4474_Transcript_1/1_Confidence_0.000_Length_862|1	f9ba5f816c6853f60559a2f1451126fa	197	SUPERFAMILY	SSF47459		137	186	1.7e-05	T	19-10-2016	IPR011598	Myc-type, basic helix-loop-helix (bHLH) domain	GO:0046983
Locus_4474_Transcript_1/1_Confidence_0.000_Length_862|1	f9ba5f816c6853f60559a2f1451126fa	197	Gene3D	G3DSA:4.10.280.10		139	178	9.5e-06	T	19-10-2016	IPR011598	Myc-type, basic helix-loop-helix (bHLH) domain	GO:0046983
Locus_4649_Transcript_1/2_Confidence_0.333_Length_1831|3	0542c4b6c7c3d3c45552fd307edbd616	365	Pfam	PF04788	Protein of unknown function (DUF620)	72	314	1.9e-121	T	19-10-2016	IPR006873	Protein of unknown function DUF620
Locus_4568_Transcript_7/13_Confidence_0.538_Length_2268|3	2ae9e0505f7595025f8005e5642de724	129	Gene3D	G3DSA:2.60.120.260		10	103	0.00072	T	19-10-2016	IPR008979	Galactose-binding domain-like
Locus_4568_Transcript_7/13_Confidence_0.538_Length_2268|3	2ae9e0505f7595025f8005e5642de724	129	Pfam	PF04862	Protein of unknown function (DUF642)	14	102	2.6e-07	T	19-10-2016	IPR006946	Protein of unknown function DUF642
Locus_4865_Transcript_1/1_Confidence_0.000_Length_411|3	01750da123d976fc812aa67b72c058e2	136	Pfam	PF08699	Domain of unknown function (DUF1785)	99	136	1.3e-09	T	19-10-2016	IPR014811	Domain of unknown function DUF1785
Locus_4599_Transcript_2/5_Confidence_0.600_Length_1139|1	752452c8a65ecdf04ddd6f1594f6890e	150	Gene3D	G3DSA:2.60.120.470		1	141	3.7e-45	T	19-10-2016	IPR010400	PITH domain
Locus_4599_Transcript_2/5_Confidence_0.600_Length_1139|1	752452c8a65ecdf04ddd6f1594f6890e	150	ProSiteProfiles	PS51532	PITH domain profile.	1	150	51.136	T	19-10-2016	IPR010400	PITH domain
Locus_4599_Transcript_2/5_Confidence_0.600_Length_1139|1	752452c8a65ecdf04ddd6f1594f6890e	150	Pfam	PF06201	PITH domain	2	140	1.7e-41	T	19-10-2016	IPR010400	PITH domain
Locus_4599_Transcript_2/5_Confidence_0.600_Length_1139|1	752452c8a65ecdf04ddd6f1594f6890e	150	SUPERFAMILY	SSF49785		2	139	4.25e-42	T	19-10-2016	IPR008979	Galactose-binding domain-like
Locus_4654_Transcript_5/6_Confidence_0.462_Length_2530|1	81596dbf2fa24ad964e7c53c925d8e0d	443	SMART	SM00046	Diacylglycerol kinase catalytic domain (presumed)	317	441	0.00023	T	19-10-2016	IPR001206	Diacylglycerol kinase, catalytic domain	GO:0016301
Locus_4654_Transcript_5/6_Confidence_0.462_Length_2530|1	81596dbf2fa24ad964e7c53c925d8e0d	443	Pfam	PF00781	Diacylglycerol kinase catalytic domain	317	434	1.5e-27	T	19-10-2016	IPR001206	Diacylglycerol kinase, catalytic domain	GO:0016301
Locus_4654_Transcript_5/6_Confidence_0.462_Length_2530|1	81596dbf2fa24ad964e7c53c925d8e0d	443	SUPERFAMILY	SSF111331		315	437	6.54e-29	T	19-10-2016	IPR016064	NAD kinase/diacylglycerol kinase-like domain
Locus_4654_Transcript_5/6_Confidence_0.462_Length_2530|1	81596dbf2fa24ad964e7c53c925d8e0d	443	ProSiteProfiles	PS50146	DAG-kinase catalytic (DAGKc) domain profile.	313	443	42.033	T	19-10-2016	IPR001206	Diacylglycerol kinase, catalytic domain	GO:0016301
Locus_4851_Transcript_1/1_Confidence_0.000_Length_1048|1	78ba5b6d6b0b80a1dc9155a8bdfe4f60	349	Pfam	PF03055	Retinal pigment epithelial membrane protein	18	348	6.8e-86	T	19-10-2016	IPR004294	Carotenoid oxygenase
Locus_4856_Transcript_5/9_Confidence_0.522_Length_4002|3	ae3e1f7369db2a5ba5427cdc1698b3ef	860	SUPERFAMILY	SSF48371		112	280	2.99e-06	T	19-10-2016	IPR016024	Armadillo-type fold	GO:0005488
Locus_4856_Transcript_5/9_Confidence_0.522_Length_4002|3	ae3e1f7369db2a5ba5427cdc1698b3ef	860	SUPERFAMILY	SSF48371		65	82	2.99e-06	T	19-10-2016	IPR016024	Armadillo-type fold	GO:0005488
Locus_4856_Transcript_5/9_Confidence_0.522_Length_4002|3	ae3e1f7369db2a5ba5427cdc1698b3ef	860	SUPERFAMILY	SSF48371		624	664	2.99e-06	T	19-10-2016	IPR016024	Armadillo-type fold	GO:0005488
Locus_4856_Transcript_5/9_Confidence_0.522_Length_4002|3	ae3e1f7369db2a5ba5427cdc1698b3ef	860	SUPERFAMILY	SSF48371		326	352	2.99e-06	T	19-10-2016	IPR016024	Armadillo-type fold	GO:0005488
Locus_4856_Transcript_5/9_Confidence_0.522_Length_4002|3	ae3e1f7369db2a5ba5427cdc1698b3ef	860	SUPERFAMILY	SSF48371		740	824	2.99e-06	T	19-10-2016	IPR016024	Armadillo-type fold	GO:0005488
Locus_4814_Transcript_2/2_Confidence_0.000_Length_4395|1	dd1b4fd7a447c19bf2ca4fddcc4d7897	396	Pfam	PF13359	DDE superfamily endonuclease	158	318	1.1e-25	T	19-10-2016	IPR027806	Harbinger transposase-derived nuclease domain
Locus_4810_Transcript_1/1_Confidence_0.000_Length_1030|1	a708a12dceefa5a523cb3ddcce6cc15e	214	Gene3D	G3DSA:1.10.150.50		45	84	0.00071	T	19-10-2016	IPR013761	Sterile alpha motif/pointed domain
Locus_4810_Transcript_1/1_Confidence_0.000_Length_1030|1	a708a12dceefa5a523cb3ddcce6cc15e	214	SUPERFAMILY	SSF47769		29	86	1.09e-06	T	19-10-2016	IPR013761	Sterile alpha motif/pointed domain
Locus_4787_Transcript_5/6_Confidence_0.556_Length_1496|1	422a13d7e9e1ce81c67e11273214631b	174	Gene3D	G3DSA:3.40.1000.10		96	168	4.9e-06	T	19-10-2016	IPR016123	Mog1/PsbP, alpha/beta/alpha sandwich
Locus_4490_Transcript_3/7_Confidence_0.692_Length_1542|1	c290f92111b46729d84f60cbd7b85243	144	Gene3D	G3DSA:3.30.428.10		103	135	3.1e-06	T	19-10-2016	IPR011146	HIT-like domain	GO:0003824
Locus_4927_Transcript_4/4_Confidence_0.100_Length_1502|2	96780c0e1dc1cbe3344cd3893943f100	120	Pfam	PF03822	NAF domain	15	48	1.2e-10	T	19-10-2016	IPR004041	NAF domain	GO:0007165
Locus_4927_Transcript_4/4_Confidence_0.100_Length_1502|2	96780c0e1dc1cbe3344cd3893943f100	120	Gene3D	G3DSA:3.30.310.80		22	105	3.2e-06	T	19-10-2016	IPR028375	KA1 domain/Ssp2 C-terminal domain
Locus_4652_Transcript_1/1_Confidence_0.000_Length_881|3	3dd5c2a40ec58fff34d9f11e5779be7e	112	SUPERFAMILY	SSF50182		25	101	1.89e-14	T	19-10-2016	IPR010920	Like-Sm (LSM) domain
Locus_4652_Transcript_1/1_Confidence_0.000_Length_881|3	3dd5c2a40ec58fff34d9f11e5779be7e	112	Gene3D	G3DSA:2.30.30.100		27	101	1.1e-13	T	19-10-2016
Locus_4652_Transcript_1/1_Confidence_0.000_Length_881|3	3dd5c2a40ec58fff34d9f11e5779be7e	112	Pfam	PF01423	LSM domain	31	89	1e-06	T	19-10-2016	IPR001163	Ribonucleoprotein LSM domain
[truncated: 63,603 more rows]
